# Supplementary material for: Bis(acetato-κO)bis­(thio­urea-κS)cobalt(II)
Source: Acta Crystallogr Sect E Struct Rep Online. 2014 Feb 5;70(Pt 3):m78. doi: 10.1107/S1600536814002074 (PMC3998386; doi:10.1107/S1600536814002074)
Supplement: Supplementary file 1 [file e-70-00m78-sup1.cif]

##############################################################################
#                                                                            #
# This CIF contains the data in a paper accepted for publication in          #
# Acta Crystallographica Section E. It conforms to the requirements of       #
# Notes for Authors for Acta Crystallographica Section E, and has been       #
# peer reviewed under the auspices of the IUCr Commission on Journals.       #
#                                                                            #
# Full details of the Crystallographic Information File format               #
# are given in the paper "The Crystallographic Information File (CIF):       #
# a New Standard Archive File for Crystallography" by S. R. Hall, F. H.      #
# Allen and I. D. Brown [Acta Cryst. (1991), A47, 655-685].                  #
#                                                                            #
# The current version of the core CIF dictionary is obtainable from          #
# ftp://ftp.iucr.org/pub/cif_core.dic.                                       #
#                                                                            #
# Software is freely available for graphical display of the structure(s)     #
# in this CIF. For information consult the CIF software page                 #
# http://www.iucr.org/resources/cif/software.                                #
#                                                                            #
# This file may be used for bona fide research purposes within the           #
# scientific community so long as proper attribution is given to the journal # 
# article from which it was obtained.                                        #
#                                                                            #
##############################################################################
data_I
_audit_creation_method     SHELXL-2013
_database_code_depnum_ccdc_archive     'CCDC 984114'
_chemical_name_systematic
;
Bis(acetato-\k<i>O</i>)bis(thiourea-\k<i>S</i>)cobalt(II)
;
_chemical_name_common     ?
_chemical_formula_moiety     'C6 H14 Co N4 O4 S2'
_chemical_formula_sum     'C6 H14 Co N4 O4 S2'
_chemical_formula_iupac     '[Co (C2 H3 O2)2 (C H4 N2 S)2]'
_chemical_formula_weight     329.26
_chemical_melting_point     ?
_shelx_space_group_comment
;
The symmetry employed for this shelxl refinement is uniquely defined
by the following loop, which should always be used as a source of
symmetry information in preference to the above space-group names.
They are only intended as comments.
;
_space_group_crystal_system     monoclinic
_space_group_name_H-M_alt     'P 21/c'
_space_group_name_Hall     '-P 2ybc'
loop_
    _space_group_symop_operation_xyz
    'x, y, z'
    '-x, y+1/2, -z+1/2'
    '-x, -y, -z'
    'x, -y-1/2, z-1/2'
_cell_length_a     7.15257(16)
_cell_length_b     17.2864(4)
_cell_length_c     11.7372(3)
_cell_angle_alpha     90
_cell_angle_beta     112.2750(10)
_cell_angle_gamma     90
_cell_volume     1342.92(5)
_cell_formula_units_Z     4
_cell_measurement_reflns_used     23812
_cell_measurement_theta_min     1.87
_cell_measurement_theta_max     27.50
_cell_measurement_temperature     150(2)
_exptl_crystal_description     block
_exptl_crystal_colour     blue
_exptl_crystal_size_max     0.26
_exptl_crystal_size_mid     0.15
_exptl_crystal_size_min     0.10
_exptl_crystal_density_diffrn     1.629
_exptl_crystal_density_meas     ?
_exptl_crystal_density_method     ?
_exptl_crystal_F_000     676
_exptl_absorpt_coefficient_mu     1.597
_exptl_absorpt_correction_type     numerical
_exptl_absorpt_process_details     '(SADABS; Sheldrick, 2012)'
_shelx_estimated_absorpt_T_min     ?
_shelx_estimated_absorpt_T_max     ?
_exptl_absorpt_correction_T_min     0.7299
_exptl_absorpt_correction_T_max     0.8707
_exptl_special_details     ?
_diffrn_ambient_temperature     150(2)
_diffrn_radiation_type     MoK\a
_diffrn_radiation_wavelength     0.71073
_diffrn_measurement_device_type     'Bruker Kappa APEXII'
_diffrn_measurement_method     '\f and \w scans'
_diffrn_detector_area_resol_mean     ?
_diffrn_reflns_number     27333
_diffrn_reflns_av_R_equivalents     0.0181
_diffrn_reflns_theta_min     2.214
_diffrn_reflns_theta_max     27.499
_diffrn_reflns_theta_full     25.242
_diffrn_measured_fraction_theta_max     1.000
_diffrn_measured_fraction_theta_full     1.000
_diffrn_reflns_limit_h_min     -9
_diffrn_reflns_limit_h_max     9
_diffrn_reflns_limit_k_min     -22
_diffrn_reflns_limit_k_max     22
_diffrn_reflns_limit_l_min     -15
_diffrn_reflns_limit_l_max     15
_refine_special_details
;
;
_reflns_number_total     3087
_reflns_number_gt     2898
_reflns_threshold_expression     I>2\s(I)
_refine_ls_structure_factor_coef     Fsqd
_refine_ls_matrix_type     full
_refine_ls_R_factor_all     0.0174
_refine_ls_R_factor_gt     0.0157
_refine_ls_wR_factor_gt     0.0407
_refine_ls_wR_factor_ref     0.0414
_refine_ls_goodness_of_fit_ref     1.043
_refine_ls_restrained_S_all     1.043
_refine_ls_number_reflns     3087
_refine_ls_number_parameters     190
_refine_ls_number_restraints     0
_refine_ls_hydrogen_treatment     mixed
_refine_ls_weighting_scheme     calc
_refine_ls_weighting_details
              'w=1/[\s^2^(Fo^2^)+(0.0204P)^2^+0.4848P] where P=(Fo^2^+2Fc^2^)/3'
_atom_sites_solution_hydrogens     difmap
_atom_sites_solution_primary     heavy
_atom_sites_solution_secondary     difmap
_refine_ls_shift/su_max     0.000
_refine_ls_shift/su_mean     0.000
_refine_diff_density_max     0.347
_refine_diff_density_min     -0.192
_refine_ls_extinction_method     none
_refine_ls_extinction_coef     .
loop_
    _atom_type_symbol
    _atom_type_description
    _atom_type_scat_dispersion_real
    _atom_type_scat_dispersion_imag
    _atom_type_scat_source
    'C' 'C' 0.0033 0.0016
                         'International Tables Vol C Tables 4.2.6.8 and 6.1.1.4'
    'H' 'H' 0.0000 0.0000
                         'International Tables Vol C Tables 4.2.6.8 and 6.1.1.4'
    'Co' 'Co' 0.3494 0.9721
                         'International Tables Vol C Tables 4.2.6.8 and 6.1.1.4'
    'N' 'N' 0.0061 0.0033
                         'International Tables Vol C Tables 4.2.6.8 and 6.1.1.4'
    'O' 'O' 0.0106 0.0060
                         'International Tables Vol C Tables 4.2.6.8 and 6.1.1.4'
    'S' 'S' 0.1246 0.1234
                         'International Tables Vol C Tables 4.2.6.8 and 6.1.1.4'
_computing_data_collection     'APEX2 (Bruker, 2007)'
_computing_cell_refinement     '<i>Peakref</i> (Schreurs, 2013)'
_computing_data_reduction
;
<i>Eval15</i> (Schreurs <i>et al.</i>, 2010) and SADABS (Sheldrick,
2012)
;
_computing_structure_solution
         'initial coordinates from the literature (Cavalca <i>et al.</i>, 1967)'
_computing_structure_refinement     'SHELXL-2013 (Sheldrick, 2008)'
_computing_molecular_graphics     'PLATON (Spek, 2009)'
_computing_publication_material     'SHELXL-2013 (Sheldrick, 2008)'
loop_
    _atom_site_type_symbol
    _atom_site_label
    _atom_site_fract_x
    _atom_site_fract_y
    _atom_site_fract_z
    _atom_site_U_iso_or_equiv
    _atom_site_adp_type
    _atom_site_calc_flag
    _atom_site_occupancy
    _atom_site_disorder_assembly
    _atom_site_disorder_group
    Co Co1 0.17413(2) 0.17567(2) 0.01182(2) 0.01481(5) Uani d 1 . .
    S S1 -0.00290(4) 0.08869(2) -0.14310(3) 0.01872(7) Uani d 1 . .
    S S2 0.48512(4) 0.20539(2) 0.00160(2) 0.01697(6) Uani d 1 . .
    O O1 -0.03808(12) 0.25675(5) -0.04056(7) 0.01876(16) Uani d 1 . .
    O O2 0.16498(12) 0.33000(5) 0.11096(8) 0.02399(18) Uani d 1 . .
    O O3 0.17158(12) 0.14576(5) 0.17108(8) 0.02089(17) Uani d 1 . .
    O O4 0.42393(13) 0.06561(5) 0.19563(9) 0.02632(19) Uani d 1 . .
    N N1 0.26745(16) 0.03991(6) -0.23051(10) 0.0241(2) Uani d 1 . .
    H H1 0.362(3) 0.0120(10) -0.2305(15) 0.037(4) Uiso d 1 . .
    H H2 0.226(2) 0.0787(9) -0.2822(15) 0.029(4) Uiso d 1 . .
    N N2 0.25861(17) -0.02779(6) -0.06544(10) 0.0235(2) Uani d 1 . .
    H H3 0.207(3) -0.0340(10) -0.0085(16) 0.042(5) Uiso d 1 . .
    H H4 0.351(2) -0.0564(9) -0.0652(14) 0.030(4) Uiso d 1 . .
    N N3 0.55520(16) 0.26384(6) 0.22516(10) 0.0212(2) Uani d 1 . .
    H H5 0.626(2) 0.2701(9) 0.2971(15) 0.026(4) Uiso d 1 . .
    H H6 0.439(3) 0.2784(9) 0.1970(15) 0.030(4) Uiso d 1 . .
    N N4 0.82560(15) 0.21118(7) 0.19799(10) 0.0224(2) Uani d 1 . .
    H H7 0.898(2) 0.2240(9) 0.2711(15) 0.027(4) Uiso d 1 . .
    H H8 0.877(2) 0.1869(9) 0.1586(15) 0.027(4) Uiso d 1 . .
    C C1 0.19179(16) 0.02918(6) -0.14601(10) 0.0174(2) Uani d 1 . .
    C C2 0.63192(16) 0.22861(6) 0.15317(10) 0.0155(2) Uani d 1 . .
    C C3 0.2882(2) 0.07120(8) 0.35350(11) 0.0268(3) Uani d 1 . .
    H H3A 0.3761 0.0265 0.3871 0.040 Uiso calc 0.881(17) . .
    H H3B 0.1487 0.0576 0.3409 0.040 Uiso calc 0.881(17) . .
    H H3C 0.3328 0.1146 0.4113 0.040 Uiso calc 0.881(17) . .
    H H3D 0.1956 0.1060 0.3724 0.040 Uiso calc 0.119(17) . .
    H H3E 0.4231 0.0748 0.4187 0.040 Uiso calc 0.119(17) . .
    H H3F 0.2390 0.0179 0.3483 0.040 Uiso calc 0.119(17) . .
    C C4 0.29873(16) 0.09407(6) 0.23235(10) 0.0169(2) Uani d 1 . .
    C C5 -0.16131(19) 0.37960(8) -0.01005(12) 0.0276(3) Uani d 1 . .
    H H5A -0.2394 0.3777 -0.0990 0.041 Uiso calc 0.626(17) . .
    H H5B -0.1001 0.4309 0.0125 0.041 Uiso calc 0.626(17) . .
    H H5C -0.2509 0.3695 0.0340 0.041 Uiso calc 0.626(17) . .
    H H5D -0.1542 0.4077 0.0640 0.041 Uiso calc 0.374(17) . .
    H H5E -0.2935 0.3545 -0.0475 0.041 Uiso calc 0.374(17) . .
    H H5F -0.1427 0.4159 -0.0690 0.041 Uiso calc 0.374(17) . .
    C C6 0.00216(17) 0.31923(6) 0.02420(10) 0.0172(2) Uani d 1 . .
loop_
    _atom_site_aniso_label
    _atom_site_aniso_U_11
    _atom_site_aniso_U_22
    _atom_site_aniso_U_33
    _atom_site_aniso_U_12
    _atom_site_aniso_U_13
    _atom_site_aniso_U_23
    Co1 0.01240(8) 0.01554(8) 0.01686(8) 0.00185(5) 0.00595(6) -0.00089(5)
    S1 0.01406(12) 0.01684(13) 0.02354(14) 0.00173(10) 0.00521(10) -0.00399(10)
    S2 0.01458(12) 0.02337(14) 0.01401(12) -0.00060(10) 0.00661(10) -0.00146(10)
    O1 0.0178(4) 0.0179(4) 0.0189(4) 0.0044(3) 0.0050(3) -0.0015(3)
    O2 0.0168(4) 0.0255(4) 0.0263(4) 0.0029(3) 0.0044(3) -0.0068(3)
    O3 0.0172(4) 0.0251(4) 0.0222(4) 0.0067(3) 0.0094(3) 0.0051(3)
    O4 0.0249(4) 0.0251(4) 0.0342(5) 0.0095(4) 0.0171(4) 0.0058(4)
    N1 0.0229(5) 0.0224(5) 0.0298(6) 0.0090(4) 0.0131(4) 0.0048(4)
    N2 0.0241(5) 0.0192(5) 0.0259(5) 0.0065(4) 0.0079(4) 0.0020(4)
    N3 0.0149(5) 0.0302(5) 0.0172(5) 0.0031(4) 0.0047(4) -0.0068(4)
    N4 0.0148(5) 0.0321(6) 0.0200(5) 0.0034(4) 0.0063(4) -0.0052(4)
    C1 0.0146(5) 0.0130(5) 0.0211(5) -0.0013(4) 0.0028(4) -0.0049(4)
    C2 0.0148(5) 0.0162(5) 0.0164(5) -0.0005(4) 0.0068(4) 0.0004(4)
    C3 0.0283(6) 0.0313(7) 0.0209(6) -0.0026(5) 0.0094(5) 0.0038(5)
    C4 0.0142(5) 0.0171(5) 0.0184(5) -0.0018(4) 0.0049(4) -0.0009(4)
    C5 0.0242(6) 0.0221(6) 0.0324(7) 0.0096(5) 0.0060(5) -0.0012(5)
    C6 0.0171(5) 0.0174(5) 0.0192(5) 0.0027(4) 0.0091(4) 0.0009(4)
_geom_special_details
;
All e.s.d.'s (except the e.s.d. in the dihedral angle between two l.s. planes)
are estimated using the full covariance matrix. The cell e.s.d.'s are taken
into account individually in the estimation of e.s.d.'s in distances, angles
and torsion angles; correlations between e.s.d.'s in cell parameters are only
used when they are defined by crystal symmetry. An approximate (isotropic)
treatment of cell e.s.d.'s is used for estimating e.s.d.'s involving l.s.
planes.
;
loop_
    _geom_bond_atom_site_label_1
    _geom_bond_atom_site_label_2
    _geom_bond_site_symmetry_2
    _geom_bond_distance
    _geom_bond_publ_flag
    Co1 O3 . 1.9462(8) y
    Co1 O1 . 1.9847(8) y
    Co1 S1 . 2.3291(3) y
    Co1 S2 . 2.3299(3) y
    S1 C1 . 1.7420(11) ?
    S2 C2 . 1.7356(11) ?
    O1 C6 . 1.2889(14) ?
    O2 C6 . 1.2365(14) ?
    O3 C4 . 1.2833(14) ?
    O4 C4 . 1.2338(14) ?
    N1 C1 . 1.3107(16) ?
    N1 H1 . 0.830(18) ?
    N1 H2 . 0.877(16) ?
    N2 C1 . 1.3227(15) ?
    N2 H3 . 0.881(19) ?
    N2 H4 . 0.825(16) ?
    N3 C2 . 1.3181(14) ?
    N3 H5 . 0.810(16) ?
    N3 H6 . 0.810(17) ?
    N4 C2 . 1.3169(14) ?
    N4 H7 . 0.848(16) ?
    N4 H8 . 0.808(17) ?
    C3 C4 . 1.5051(16) ?
    C3 H3A . 0.9800 ?
    C3 H3B . 0.9800 ?
    C3 H3C . 0.9800 ?
    C3 H3D . 0.9800 ?
    C3 H3E . 0.9800 ?
    C3 H3F . 0.9800 ?
    C5 C6 . 1.5039(15) ?
    C5 H5A . 0.9800 ?
    C5 H5B . 0.9800 ?
    C5 H5C . 0.9800 ?
    C5 H5D . 0.9800 ?
    C5 H5E . 0.9800 ?
    C5 H5F . 0.9800 ?
loop_
    _geom_angle_atom_site_label_1
    _geom_angle_atom_site_label_2
    _geom_angle_atom_site_label_3
    _geom_angle_site_symmetry_1
    _geom_angle_site_symmetry_3
    _geom_angle
    _geom_angle_publ_flag
    O3 Co1 O1 . . 101.57(3) y
    O3 Co1 S1 . . 112.22(3) y
    O1 Co1 S1 . . 95.07(2) y
    O3 Co1 S2 . . 117.69(3) y
    O1 Co1 S2 . . 117.47(3) y
    S1 Co1 S2 . . 110.445(11) y
    C1 S1 Co1 . . 101.21(4) ?
    C2 S2 Co1 . . 102.52(4) ?
    C6 O1 Co1 . . 115.82(7) ?
    C4 O3 Co1 . . 117.42(7) ?
    C1 N1 H1 . . 119.2(12) ?
    C1 N1 H2 . . 120.3(10) ?
    H1 N1 H2 . . 120.2(15) ?
    C1 N2 H3 . . 119.4(11) ?
    C1 N2 H4 . . 121.4(11) ?
    H3 N2 H4 . . 119.2(16) ?
    C2 N3 H5 . . 119.0(11) ?
    C2 N3 H6 . . 119.7(11) ?
    H5 N3 H6 . . 121.3(15) ?
    C2 N4 H7 . . 119.6(10) ?
    C2 N4 H8 . . 121.8(11) ?
    H7 N4 H8 . . 118.5(15) ?
    N1 C1 N2 . . 120.36(11) ?
    N1 C1 S1 . . 119.58(9) ?
    N2 C1 S1 . . 120.03(9) ?
    N4 C2 N3 . . 118.69(11) ?
    N4 C2 S2 . . 119.51(9) ?
    N3 C2 S2 . . 121.79(9) ?
    C4 C3 H3A . . 109.5 ?
    C4 C3 H3B . . 109.5 ?
    H3A C3 H3B . . 109.5 ?
    C4 C3 H3C . . 109.5 ?
    H3A C3 H3C . . 109.5 ?
    H3B C3 H3C . . 109.5 ?
    C4 C3 H3D . . 109.5 ?
    H3A C3 H3D . . 141.1 ?
    H3B C3 H3D . . 56.3 ?
    H3C C3 H3D . . 56.3 ?
    C4 C3 H3E . . 109.5 ?
    H3A C3 H3E . . 56.3 ?
    H3B C3 H3E . . 141.1 ?
    H3C C3 H3E . . 56.3 ?
    H3D C3 H3E . . 109.5 ?
    C4 C3 H3F . . 109.5 ?
    H3A C3 H3F . . 56.3 ?
    H3B C3 H3F . . 56.3 ?
    H3C C3 H3F . . 141.1 ?
    H3D C3 H3F . . 109.5 ?
    H3E C3 H3F . . 109.5 ?
    O4 C4 O3 . . 122.41(11) ?
    O4 C4 C3 . . 121.89(11) ?
    O3 C4 C3 . . 115.70(10) ?
    C6 C5 H5A . . 109.5 ?
    C6 C5 H5B . . 109.5 ?
    H5A C5 H5B . . 109.5 ?
    C6 C5 H5C . . 109.5 ?
    H5A C5 H5C . . 109.5 ?
    H5B C5 H5C . . 109.5 ?
    C6 C5 H5D . . 109.5 ?
    H5A C5 H5D . . 141.1 ?
    H5B C5 H5D . . 56.3 ?
    H5C C5 H5D . . 56.3 ?
    C6 C5 H5E . . 109.5 ?
    H5A C5 H5E . . 56.3 ?
    H5B C5 H5E . . 141.1 ?
    H5C C5 H5E . . 56.3 ?
    H5D C5 H5E . . 109.5 ?
    C6 C5 H5F . . 109.5 ?
    H5A C5 H5F . . 56.3 ?
    H5B C5 H5F . . 56.3 ?
    H5C C5 H5F . . 141.1 ?
    H5D C5 H5F . . 109.5 ?
    H5E C5 H5F . . 109.5 ?
    O2 C6 O1 . . 122.82(10) ?
    O2 C6 C5 . . 120.65(10) ?
    O1 C6 C5 . . 116.53(10) ?
loop_
    _geom_torsion_atom_site_label_1
    _geom_torsion_atom_site_label_2
    _geom_torsion_atom_site_label_3
    _geom_torsion_atom_site_label_4
    _geom_torsion_site_symmetry_1
    _geom_torsion_site_symmetry_2
    _geom_torsion_site_symmetry_3
    _geom_torsion_site_symmetry_4
    _geom_torsion
    _geom_torsion_publ_flag
    Co1 S1 C1 N1 . . . . -99.80(9) ?
    Co1 S1 C1 N2 . . . . 82.07(9) ?
    Co1 S2 C2 N4 . . . . 145.78(9) ?
    Co1 S2 C2 N3 . . . . -34.62(10) ?
    Co1 O3 C4 O4 . . . . 2.53(15) ?
    Co1 O3 C4 C3 . . . . -178.52(8) ?
    Co1 O1 C6 O2 . . . . 2.57(14) ?
    Co1 O1 C6 C5 . . . . -176.89(8) ?
loop_
    _geom_hbond_atom_site_label_D
    _geom_hbond_atom_site_label_H
    _geom_hbond_atom_site_label_A
    _geom_hbond_site_symmetry_A
    _geom_hbond_distance_DH
    _geom_hbond_distance_HA
    _geom_hbond_distance_DA
    _geom_hbond_angle_DHA
    N1 H1 O4 3_655 0.830(18) 1.959(18) 2.7717(14) 165.8(16)
    N1 H2 O2 4_565 0.877(16) 1.959(17) 2.8324(14) 173.6(14)
    N2 H3 S1 3 0.881(19) 2.859(19) 3.7200(12) 165.7(15)
    N2 H4 S2 3_655 0.825(16) 2.810(16) 3.5080(11) 143.5(14)
    N2 H4 O4 3_655 0.825(16) 2.613(17) 3.2479(15) 134.8(14)
    N3 H5 O1 4_666 0.810(16) 2.482(16) 3.1759(13) 144.5(14)
    N3 H6 O2 . 0.810(17) 2.038(17) 2.8388(14) 169.6(16)
    N4 H7 O1 4_666 0.848(16) 2.108(17) 2.8994(14) 155.3(14)
    N4 H8 O3 1_655 0.808(17) 2.176(16) 2.8452(13) 140.3(14)
_shelx_hkl_checksum     26261
_shelx_hkl_file
;
  -1   0   0 2663.84 35.6236   5
  -1   0   0 2723.19 36.8949   8
   1   0   0 2730.04 37.3621   6
   1   0   0 2602.77 36.5285   1
   1   0   0 2782.45 36.9143   8
  -1   0   0 2763.01 37.3579   3
  -1   0   0 2676.55 36.5475   1
   1   0   0 2709.51 36.8941   8
   1   0   0 2586.36 35.5842   5
   1   0   0 2700.29 37.6673   2
   1   0   0 2693.41 37.3261   3
  -1   0   0 2659.67 37.2702   6
  -1   0   0 2754.95 37.6948   2
   2   0   0 211.792 6.72277   6
   2   0   0 222.167 4.86082   5
   2   0   0 208.447 6.30051   2
  -2   0   0 215.768 4.98182   5
  -2   0   0 226.301 5.71825   8
   2   0   0 221.216 6.09724   3
  -2   0   0 216.808 4.93209   1
   2   0   0 217.030 5.47124   8
   2   0   0 227.317 5.34926   8
   2   0   0 219.460 4.85477   1
  -2   0   0 216.718 5.70189   3
  -2   0   0 203.517 5.33117   8
  -2   0   0 216.851 6.14453   6
  -2   0   0 218.688 5.89056   2
   3   0   0 5049.34 71.9644   2
  -3   0   0 5071.22 70.1669   8
  -3   0   0 5045.10 71.7738   2
   3   0   0 5074.86 70.0730   8
  -3   0   0 4935.11 70.9380   3
   3   0   0 4995.12 69.9607   8
   3   0   0 4997.96 71.4223   6
  -3   0   0 4986.86 71.2723   6
  -3   0   0 5075.69 69.0946   1
  -3   0   0 5061.66 67.4847   5
   3   0   0 5038.32 67.4812   5
   3   0   0 5055.16 69.1088   1
   3   0   0 4939.77 71.1579   3
  -3   0   0 4946.01 69.9667   8
  -4   0   0 1114.06 19.2023   8
   4   0   0 1105.45 17.9182   5
   4   0   0 1122.91 20.7679   2
   4   0   0 1114.16 18.1349   1
   4   0   0 1159.24 19.5250   8
  -4   0   0 1106.84 19.5239   8
   4   0   0 1116.34 20.3608   3
   4   0   0 1097.99 21.1955   6
  -4   0   0 1124.67 18.0068   5
   5   0   0 2415.67 39.2757   3
  -5   0   0 2393.17 37.4924   8
  -5   0   0 2433.90 37.9664   8
   5   0   0 2341.07 35.3179   5
   5   0   0 2421.47 39.8394   2
   5   0   0 2383.27 35.8996   1
   5   0   0 2403.41 37.6996   8
   5   0   0 2447.18 40.4326   6
   6   0   0 5120.03 78.3873   2
   6   0   0 5158.26 78.6511   6
   6   0   0 5117.54 77.4742   3
  -6   0   0 5090.83 75.2850   8
   7   0   0 702.099 19.2078   2
   7   0   0 676.923 20.2210   6
  -7   0   0 670.702 16.7761   8
   7   0   0 665.139 18.3825   3
  -8   0   0 22.3460 4.80180   8
   8   0   0 24.2606 5.75482   2
   8   0   0 26.1388 6.23330   6
   8   0   0 21.2697 5.32488   3
  -1  -1   0 3759.16 51.2960   2
  -1  -1   0 3645.03 50.2851   8
   1  -1   0 3716.25 50.7087   2
  -1  -1   0 3644.49 50.3382   8
   1  -1   0 3685.98 49.8292   8
  -1  -1   0 3714.11 50.8159   3
  -1  -1   0 3639.51 50.3796   6
  -1  -1   0 3641.25 48.5115   5
   1  -1   0 3652.09 49.7978   8
   1  -1   0 3706.22 50.4444   6
   1  -1   0 3678.62 50.2500   3
  -1  -1   0 3617.34 49.7624   1
   1   1   0 3672.10 50.3014   8
  -1   1   0 3744.08 50.7099   2
   1   1   0 3650.92 50.4155   6
   1   1   0 3651.94 48.4914   5
  -1   1   0 3659.92 50.2405   3
   1   1   0 3815.42 51.3605   2
  -1   1   0 3807.61 50.4835   6
   1   1   0 3663.41 49.7471   1
  -1   1   0 3675.76 49.8366   8
   1   1   0 3667.60 50.3431   8
   1   1   0 3630.81 50.8101   3
   2  -1   0 1928.98 27.0869   8
   2  -1   0 1824.92 27.8642   2
   2  -1   0 1885.56 26.2146   5
  -2  -1   0 1861.32 26.7161   1
   2  -1   0 1853.23 27.5790   3
  -2  -1   0 1898.43 27.7662   8
  -2  -1   0 1853.28 27.5678   8
   2  -1   0 1856.78 28.2134   6
  -2  -1   0 1894.24 26.2275   5
   2  -1   0 1893.98 27.0999   8
  -2  -1   0 1893.12 28.4414   2
   2  -1   0 1903.27 26.8811   1
  -2  -1   0 1872.94 28.0934   3
  -2  -1   0 1898.58 28.1567   6
   2   1   0 1872.92 27.6700   8
  -2   1   0 1898.33 27.8830   2
  -2   1   0 1912.33 28.1835   6
  -2   1   0 1846.81 27.4934   3
   2   1   0 1869.08 28.2230   6
   2   1   0 1918.42 28.3234   3
   2   1   0 1871.74 28.5634   2
   2   1   0 1945.00 27.6080   8
   2   1   0 1852.91 26.1119   5
   2   1   0 1919.63 26.7084   1
  -2   1   0 1870.38 27.1237   8
  -3  -1   0 655.773 13.0565   3
   3  -1   0 678.854 11.7461   1
   3  -1   0 680.490 12.2121   8
   3  -1   0 688.093 13.1772   2
  -3  -1   0 690.199 13.5243   6
  -3  -1   0 695.286 11.6748   5
   3  -1   0 671.633 12.1127   8
   3  -1   0 648.395 12.7950   3
  -3  -1   0 668.868 13.3573   2
  -3  -1   0 671.328 12.6413   8
   3  -1   0 663.248 13.9117   6
  -3  -1   0 684.638 11.6751   1
   3  -1   0 663.461 11.5110   5
  -3  -1   0 683.903 13.0132   8
   3   1   0 652.377 12.7271   8
  -3   1   0 663.345 12.3293   8
   3   1   0 673.202 12.5036   8
   3   1   0 676.031 13.9440   6
  -3   1   0 655.690 12.7667   2
  -3   1   0 680.203 12.5888   3
   3   1   0 670.616 13.7464   2
  -3   1   0 679.556 13.4991   6
   3   1   0 696.028 13.6879   3
   3   1   0 663.164 11.3939   5
   3   1   0 682.576 11.4780   1
   4  -1   0 2604.08 40.9097   6
  -4  -1   0 2639.26 39.3571   8
  -4  -1   0 2587.19 37.5411   1
  -4  -1   0 2524.18 36.7963   5
   4  -1   0 2570.04 39.6917   3
   4  -1   0 2626.47 37.7629   1
   4  -1   0 2600.71 40.2306   2
  -4  -1   0 2540.75 38.9321   8
   4  -1   0 2550.32 36.8518   5
   4  -1   0 2546.19 38.5024   8
   4   1   0 2589.05 40.8983   2
   4   1   0 2600.19 39.1457   8
  -4   1   0 2585.33 38.7660   8
   4   1   0 2627.69 37.4886   1
   4   1   0 2535.32 40.7472   6
   4   1   0 2559.36 36.7618   5
   4   1   0 2595.78 40.3972   3
  -4   1   0 2568.23 38.6743   8
   5  -1   0 627.427 16.2085   6
   5  -1   0 642.929 15.2812   2
   5  -1   0 626.973 12.3553   5
   5  -1   0 634.918 14.8958   3
   5  -1   0 637.040 12.4471   1
  -5  -1   0 615.043 13.6835   8
  -5  -1   0 620.239 12.3946   5
   5  -1   0 615.307 13.3825   8
  -5  -1   0 645.378 14.5520   8
   5   1   0 642.191 12.1900   1
   5   1   0 625.080 12.1508   5
   5   1   0 639.647 15.5821   3
   5   1   0 608.975 15.5642   2
  -5   1   0 649.391 13.4163   8
  -5   1   0 646.982 13.9715   8
   5   1   0 599.416 13.8871   8
   5   1   0 675.981 16.6059   6
   6  -1   0 109.938 8.70997   2
   6  -1   0 113.742 10.0887   6
  -6  -1   0 125.717 8.16783   8
   6  -1   0 109.549 8.34649   3
   6   1   0 100.705 9.90108   6
   6   1   0 104.365 8.86527   3
   6   1   0 114.495 9.29033   2
  -6   1   0 109.915 7.36973   8
  -7  -1   0 751.615 18.3675   8
   7  -1   0 764.693 19.4085   3
   7  -1   0 774.214 19.9617   2
   7  -1   0 772.469 21.5179   6
  -7   1   0 741.584 17.5425   8
   7   1   0 755.703 20.4865   2
   7   1   0 748.039 21.3329   6
   7   1   0 751.272 19.8712   3
  -8  -1   0 42.9106 4.41628   8
   8  -1   0 37.4646 5.39686   2
   8  -1   0 36.5837 6.81131   6
   8  -1   0 37.9331 4.91147   3
   8   1   0 31.6606 5.66531   3
   8   1   0 37.5495 5.59035   2
  -8   1   0 24.7531 4.35653   8
   8   1   0 29.7496 6.41941   6
   0  -2   0 5182.45 71.2181   8
   0   2   0 5210.51 71.8665   2
   0   2   0 5290.47 71.2799   8
   0   2   0 5384.62 71.3046   8
   0   2   0 5433.50 71.3988   3
  -1  -2   0 2.42082 1.27179   8
  -1  -2   0 -1.2850 1.17613   2
  -1  -2   0 0.23084 1.37650   8
   1  -2   0 1.18468 0.75229   8
  -1  -2   0 0.18582 0.84243   6
  -1  -2   0 1.74593 1.02190   5
  -1  -2   0 1.78317 0.96925   1
   1  -2   0 -0.3949 0.57869   2
  -1  -2   0 1.41146 1.09815   3
   1  -2   0 1.43591 0.74025   8
   1  -2   0 0.99109 0.60401   3
   1  -2   0 1.98163 1.08685   6
   1   2   0 -1.4353 1.08682   6
   1   2   0 1.44671 1.16276   2
   1   2   0 -0.0923 1.05577   8
   1   2   0 1.43914 0.83395   1
  -1   2   0 1.01033 0.81376   8
  -1   2   0 -0.5278 0.85023   6
   1   2   0 0.88312 1.28539   3
   1   2   0 3.44618 0.88302   5
  -1   2   0 0.83463 0.58730   3
   1   2   0 1.15595 1.29172   8
  -1   2   0 1.96498 0.68364   2
  -2  -2   0 2385.48 33.7664   1
  -2  -2   0 2321.23 34.7218   8
  -2  -2   0 2424.61 34.9680   6
  -2  -2   0 2424.59 34.9364   8
   2  -2   0 2360.57 34.1760   3
   2  -2   0 2393.37 34.5411   2
   2  -2   0 2386.24 33.1195   5
  -2  -2   0 2351.43 35.5476   2
   2  -2   0 2470.73 35.1891   6
  -2  -2   0 2365.52 35.2335   3
  -2  -2   0 2420.88 33.1035   5
   2  -2   0 2448.82 33.8247   8
   2  -2   0 2442.93 33.8305   8
   2   2   0 2430.26 35.1346   6
   2   2   0 2360.33 33.6750   1
  -2   2   0 2405.14 34.1264   3
   2   2   0 2391.95 32.9603   5
  -2   2   0 2414.46 33.8615   8
   2   2   0 2400.34 34.7906   8
   2   2   0 2384.04 35.8165   2
  -2   2   0 2429.12 34.9993   6
  -2   2   0 2412.82 34.5477   2
   2   2   0 2401.64 34.8842   8
   2   2   0 2378.20 35.3645   3
   3  -2   0 4881.50 67.7189   8
   3  -2   0 4976.22 69.5042   2
  -3  -2   0 4793.79 70.2684   2
  -3  -2   0 4898.05 69.4613   6
   3  -2   0 4892.66 69.6398   6
  -3  -2   0 4711.28 68.6255   8
  -3  -2   0 4850.65 69.7250   3
   3  -2   0 4893.26 67.7417   8
   3  -2   0 4918.53 67.7080   1
  -3  -2   0 4924.71 65.9196   5
   3  -2   0 4940.21 65.9711   5
   3  -2   0 4956.64 68.7959   3
  -3  -2   0 4883.39 67.3856   1
  -3  -2   0 4975.79 69.1165   8
   3   2   0 4820.31 67.2587   1
   3   2   0 4920.65 70.0670   3
  -3   2   0 4899.69 69.4538   6
  -3   2   0 4923.99 69.3482   2
   3   2   0 4880.12 69.6224   6
   3   2   0 4843.31 69.1070   8
   3   2   0 4848.67 68.8919   8
  -3   2   0 4919.48 68.6143   3
   3   2   0 4899.07 65.8075   5
   3   2   0 4857.38 70.6498   2
  -3   2   0 4825.21 67.7924   8
   4  -2   0 224.999 9.03051   6
  -4  -2   0 237.924 6.44459   1
  -4  -2   0 231.396 7.47482   8
   4  -2   0 243.530 6.48632   5
   4  -2   0 251.035 8.11083   2
  -4  -2   0 231.348 6.67667   5
  -4  -2   0 225.740 8.13908   8
   4  -2   0 224.881 7.61592   3
   4  -2   0 231.810 6.45230   1
   4  -2   0 236.619 6.74238   8
   4   2   0 217.232 9.11298   6
   4   2   0 235.252 6.05907   1
  -4   2   0 221.219 6.84377   3
   4   2   0 226.641 6.13989   5
   4   2   0 218.126 8.68178   3
  -4   2   0 227.160 7.09156   8
   4   2   0 226.714 9.02750   2
   4   2   0 233.820 7.81656   8
   5  -2   0 68.1198 4.74759   8
  -5  -2   0 65.5350 4.45050   1
  -5  -2   0 65.3157 5.15731   8
  -5  -2   0 64.6662 4.69143   5
   5  -2   0 66.1350 6.14948   3
   5  -2   0 64.4613 7.87491   6
   5  -2   0 61.4425 4.09461   5
   5  -2   0 56.2126 4.08279   1
   5  -2   0 64.4341 6.56309   2
  -5  -2   0 59.4883 6.61642   8
  -5   2   0 55.4542 5.43037   8
   5   2   0 64.6900 7.27897   3
   5   2   0 63.7924 3.97640   5
   5   2   0 54.5477 5.59225   8
   5   2   0 57.7699 7.69292   6
   5   2   0 64.0446 7.40659   2
   5   2   0 62.4937 3.77736   1
   6  -2   0 1428.10 26.8387   3
   6  -2   0 1430.75 28.8796   6
   6  -2   0 1390.02 27.1236   2
  -6  -2   0 1414.88 26.6898   8
  -6  -2   0 1405.00 23.4848   5
   6   2   0 1440.58 28.6824   2
  -6   2   0 1402.01 25.1920   8
   6   2   0 1406.22 28.7329   6
   6   2   0 1372.12 27.9309   3
   7  -2   0 186.248 12.3911   6
  -7  -2   0 198.015 10.2347   8
   7  -2   0 204.909 10.3645   3
   7  -2   0 207.332 10.8449   2
   7   2   0 225.691 11.8472   3
   7   2   0 204.004 12.6683   6
   7   2   0 199.127 11.8767   2
  -7   2   0 219.310 9.20901   8
  -8  -2   0 84.4675 8.55170   8
   8  -2   0 69.0179 7.63144   6
   8  -2   0 86.6749 8.86903   2
   8  -2   0 72.6617 8.32675   3
   8   2   0 79.9342 8.76214   6
  -8   2   0 71.2484 6.93792   8
   8   2   0 67.0434 8.30199   2
   8   2   0 89.5780 9.85540   3
   0  -3   0 2.99930 1.15238   8
   0  -3   0 0.74854 0.59185   2
   0  -3   0 1.91547 1.03353   8
   0  -3   0 0.37131 0.57044   3
   0   3   0 0.68080 0.69074   2
   0   3   0 1.42816 0.76133   3
   0   3   0 1.67240 0.97165   8
   0   3   0 3.03658 1.23289   8
   1  -3   0 3263.47 43.6390   2
   1  -3   0 3260.39 43.7957   8
   1  -3   0 3284.59 43.3491   3
  -1  -3   0 3133.64 44.7603   8
  -1  -3   0 3099.39 44.2066   1
   1  -3   0 3185.85 43.9429   6
  -1  -3   0 3142.41 44.7119   8
   1  -3   0 3261.49 43.8082   8
  -1  -3   0 3202.16 43.9250   6
  -1  -3   0 3160.03 45.2128   2
  -1  -3   0 3201.96 44.8887   3
  -1  -3   0 3117.31 43.0522   5
   1   3   0 3165.02 44.9647   3
  -1   3   0 3229.22 43.8302   8
   1   3   0 3158.46 43.9371   6
   1   3   0 3140.36 44.6648   8
  -1   3   0 3268.09 43.9673   6
   1   3   0 3117.37 43.0163   5
   1   3   0 3128.68 44.7274   8
   1   3   0 3164.78 45.3296   2
  -1   3   0 3295.20 43.3002   3
   1   3   0 3173.59 44.1874   1
   2  -3   0 963.360 14.8234   8
  -2  -3   0 968.018 16.3642   3
   2  -3   0 966.238 14.9354   2
  -2  -3   0 935.160 15.0802   1
   2  -3   0 976.950 14.8276   3
   2  -3   0 973.223 15.9937   6
  -2  -3   0 968.496 16.5674   2
  -2  -3   0 950.033 16.1258   8
  -2  -3   0 960.002 15.8762   6
   2  -3   0 966.904 14.8045   8
  -2  -3   0 953.673 16.3635   8
  -2  -3   0 970.336 15.0198   5
  -2   3   0 951.046 14.8379   8
   2   3   0 940.936 16.2490   8
  -2   3   0 983.255 14.8938   8
   2   3   0 957.416 14.8019   5
  -2   3   0 961.831 14.9288   2
   2   3   0 927.135 15.9851   6
   2   3   0 990.420 16.9592   2
   2   3   0 945.224 16.5740   3
   2   3   0 950.120 16.0521   8
  -2   3   0 956.626 14.6604   3
   2   3   0 951.094 15.0337   1
  -2   3   0 962.597 15.8841   6
   3  -3   0 193.031 5.99425   2
   3  -3   0 200.514 5.79723   1
   3  -3   0 200.660 5.33223   8
  -3  -3   0 181.102 6.55027   8
  -3  -3   0 189.078 7.41890   8
   3  -3   0 190.150 5.66802   5
  -3  -3   0 195.569 6.09367   5
  -3  -3   0 185.774 6.63204   6
  -3  -3   0 201.843 5.92641   1
   3  -3   0 191.690 7.50797   6
   3  -3   0 188.375 5.82960   3
   3  -3   0 191.664 5.44111   8
  -3   3   0 192.257 5.69725   8
   3   3   0 187.548 7.66373   3
  -3   3   0 199.365 5.80495   2
   3   3   0 190.940 5.35024   1
   3   3   0 190.179 7.03435   8
  -3   3   0 193.011 5.40843   8
   3   3   0 198.867 8.02987   2
  -3   3   0 196.248 5.47956   3
   3   3   0 191.314 5.43270   5
   3   3   0 200.281 7.68557   6
  -3   3   0 187.374 6.61676   6
  -4  -3   0 71.2952 6.18048   8
   4  -3   0 65.9134 5.16125   2
   4  -3   0 62.1328 4.05399   8
   4  -3   0 61.7671 4.07960   1
   4  -3   0 64.5144 4.04555   5
   4  -3   0 61.8987 6.64979   6
  -4  -3   0 64.3851 4.36153   1
   4  -3   0 69.6870 4.94636   3
  -4  -3   0 66.1513 4.59083   5
  -4  -3   0 61.1017 4.86717   8
   4   3   0 67.3908 5.70563   8
  -4   3   0 74.2172 4.72051   8
   4   3   0 63.8119 6.66041   6
  -4   3   0 68.9004 4.03979   8
  -4   3   0 64.8670 4.09173   3
   4   3   0 65.4576 3.80291   5
   4   3   0 82.2855 6.83338   3
   4   3   0 66.5815 3.69774   1
   4   3   0 71.0691 6.91446   2
  -4   3   0 66.4994 4.32871   2
   5  -3   0 73.8945 6.34002   2
   5  -3   0 77.2084 4.75303   8
  -5  -3   0 66.8948 6.90603   8
   5  -3   0 59.4348 4.46329   1
   5  -3   0 82.7524 6.11316   3
   5  -3   0 59.0884 7.76203   6
  -5  -3   0 66.4177 4.97128   5
  -5  -3   0 62.3519 5.23903   8
  -5  -3   0 70.4181 4.62126   1
   5   3   0 56.8214 7.74523   2
   5   3   0 67.8706 3.95184   1
   5   3   0 76.4982 6.16896   8
  -5   3   0 73.9234 4.62650   8
   5   3   0 63.4670 7.40296   3
   5   3   0 62.7037 3.98938   5
   5   3   0 73.3352 7.94688   6
  -5   3   0 60.1763 5.25889   8
   6  -3   0 -1.3746 3.68636   6
   6  -3   0 3.60774 3.03905   2
  -6  -3   0 1.87689 3.31553   8
  -6  -3   0 1.44972 2.24432   5
  -6  -3   0 2.23536 2.02248   1
   6  -3   0 2.66986 2.69902   3
   6   3   0 3.63828 4.11014   2
  -6   3   0 1.11528 2.49578   8
   6   3   0 0.46732 2.64366   8
   6   3   0 -0.7242 3.29319   6
   6   3   0 -2.2464 2.97456   3
  -7  -3   0 6.39060 3.72388   8
   7  -3   0 0.22475 3.26278   3
   7  -3   0 0.28829 3.17552   2
   7  -3   0 2.96048 4.49012   6
  -7   3   0 5.00402 3.08448   8
   7   3   0 -3.9437 3.69287   2
   7   3   0 6.96928 4.71051   3
   7   3   0 3.90996 4.97433   6
  -8  -3   0 73.7057 8.48870   8
   8  -3   0 71.3010 8.23974   2
   8  -3   0 79.5789 8.40661   6
   8  -3   0 81.6881 8.14314   3
   8   3   0 71.0519 8.09397   6
   8   3   0 67.7141 8.29466   2
  -8   3   0 71.2353 6.60902   8
   8   3   0 93.5386 10.1310   3
   0  -4   0 54.8762 2.46925   3
   0  -4   0 54.8071 3.74796   8
   0  -4   0 60.5389 2.46759   2
   0  -4   0 60.6226 3.42881   8
   0   4   0 57.4527 3.90496   8
   0   4   0 54.5650 2.71857   3
   0   4   0 57.9908 3.61310   8
   0   4   0 54.4014 2.69046   2
   1  -4   0 3635.33 50.1619   6
  -1  -4   0 3683.51 50.1483   6
  -1  -4   0 3584.99 49.5958   5
  -1  -4   0 3628.56 51.0633   1
  -1  -4   0 3661.34 51.8695   2
   1  -4   0 3799.05 50.5095   8
  -1  -4   0 3702.39 51.5008   3
  -1  -4   0 3621.12 51.5357   8
  -1  -4   0 3604.44 51.3812   8
   1  -4   0 3734.69 50.4770   8
   1   4   0 3607.95 51.5388   8
   1   4   0 3641.27 51.4333   8
  -1   4   0 3778.92 50.2012   6
   1   4   0 3596.81 51.9228   2
  -1   4   0 3796.77 50.5575   8
   1   4   0 3657.97 50.1781   6
   1   4   0 3570.82 51.4782   3
  -2  -4   0 555.556 10.2960   1
  -2  -4   0 542.229 11.5975   8
  -2  -4   0 536.779 10.1362   5
  -2  -4   0 537.767 11.0356   3
   2  -4   0 564.694 9.25313   2
  -2  -4   0 562.619 10.4692   6
   2  -4   0 563.658 9.17836   3
   2  -4   0 565.530 9.60819   8
  -2  -4   0 541.226 11.2926   2
   2  -4   0 557.421 10.6461   6
   2  -4   0 565.865 9.61968   8
  -2  -4   0 534.635 11.0603   8
   2   4   0 564.048 10.1746   1
  -2   4   0 565.413 9.02558   3
   2   4   0 555.039 9.91719   5
  -2   4   0 570.311 9.73397   8
   2   4   0 553.672 11.5545   3
   2   4   0 552.364 11.4585   8
  -2   4   0 555.052 10.4610   6
   2   4   0 547.356 10.7390   6
   2   4   0 553.577 11.0609   8
   2   4   0 552.162 11.7566   2
  -2   4   0 543.170 9.64728   8
  -2   4   0 572.173 9.23559   2
   3  -4   0 70.8605 4.12955   5
   3  -4   0 60.4723 3.51008   8
   3  -4   0 61.3311 3.88408   2
   3  -4   0 77.0240 5.74295   6
  -3  -4   0 64.7424 4.73764   5
   3  -4   0 68.0993 3.69020   8
  -3  -4   0 64.6278 4.93543   8
  -3  -4   0 60.1472 4.59554   6
  -3  -4   0 76.7452 6.22705   8
  -3  -4   0 61.7291 4.44015   1
   3  -4   0 65.7831 3.93411   3
   3   4   0 63.4559 6.16766   3
  -3   4   0 73.6263 4.14590   8
  -3   4   0 61.2281 3.68078   8
  -3   4   0 72.3261 4.77697   6
   3   4   0 65.5419 6.60935   2
  -3   4   0 70.1201 3.64031   2
   3   4   0 70.5411 5.70641   8
   3   4   0 66.4511 3.78857   1
  -3   4   0 59.2093 3.29847   3
   3   4   0 67.8166 5.76768   6
   3   4   0 71.0821 3.85923   5
   4  -4   0 150.110 5.82772   3
   4  -4   0 138.572 7.65011   6
   4  -4   0 149.720 5.23726   8
  -4  -4   0 134.842 7.55026   8
   4  -4   0 128.341 5.19618   5
  -4  -4   0 132.384 5.76510   5
  -4  -4   0 142.185 5.57565   1
  -4  -4   0 153.089 6.63422   8
   4  -4   0 145.895 6.07107   2
   4  -4   0 142.627 5.51302   1
   4   4   0 141.369 5.10820   5
  -4   4   0 154.176 5.51306   2
  -4   4   0 151.416 5.35342   8
  -4   4   0 152.841 5.26332   3
   4   4   0 136.819 8.18367   2
   4   4   0 142.845 7.81243   6
   4   4   0 146.030 5.03974   1
   4   4   0 131.136 6.99956   8
   4   4   0 146.894 8.10420   3
  -4   4   0 135.731 5.49985   8
   5  -4   0 357.171 10.0586   3
   5  -4   0 345.865 12.1897   6
  -5  -4   0 348.505 11.5105   8
  -5  -4   0 341.209 8.81082   1
  -5  -4   0 354.625 10.4607   8
   5  -4   0 338.971 8.79457   8
  -5  -4   0 351.853 9.25194   5
   5  -4   0 352.221 10.2263   2
   5   4   0 359.937 12.3808   6
   5   4   0 354.127 12.2084   3
  -5   4   0 349.041 8.90868   8
  -5   4   0 344.911 9.26921   8
   5   4   0 346.244 12.4521   2
   5   4   0 348.893 11.0350   8
   5   4   0 353.807 8.47124   1
   6  -4   0 566.551 14.3292   3
  -6  -4   0 580.942 12.3191   1
  -6  -4   0 575.156 15.7706   8
   6  -4   0 563.836 14.6642   2
  -6  -4   0 570.554 12.7138   5
   6  -4   0 601.827 17.2293   6
   6   4   0 583.019 16.9553   3
   6   4   0 581.007 17.2800   2
  -6   4   0 589.607 13.3329   8
   6   4   0 556.266 16.7936   6
   6   4   0 533.876 14.7843   8
   7  -4   0 432.879 13.3394   3
   7  -4   0 430.783 16.1692   6
   7  -4   0 428.948 13.6998   2
  -7  -4   0 433.003 14.6191   8
   7   4   0 438.418 16.0527   3
  -7   4   0 421.051 11.8852   8
   7   4   0 405.936 15.8355   6
   7   4   0 421.096 16.1824   2
  -8  -4   0 18.6119 5.28032   8
   8  -4   0 14.0794 4.80591   2
   8  -4   0 6.03726 5.42149   6
   8   4   0 12.0754 5.37903   2
  -8   4   0 12.7892 3.72331   8
   8   4   0 14.1614 5.64951   6
   8   4   0 12.5053 5.30579   3
   0  -5   0 -0.1647 0.89090   3
   0  -5   0 -0.7745 0.81366   2
   0  -5   0 -2.3256 1.17874   8
   0  -5   0 0.00210 1.27034   8
   0   5   0 -0.8986 1.47574   8
   0   5   0 -0.0170 0.86080   2
   0   5   0 -1.1176 0.85431   3
   0   5   0 -1.9112 1.30652   8
   1  -5   0 2315.38 32.2373   6
   1  -5   0 2382.03 33.0857   8
  -1  -5   0 2326.11 32.8595   5
  -1  -5   0 2298.33 33.7431   1
  -1  -5   0 2289.59 33.9131   2
  -1  -5   0 2320.93 33.7738   3
  -1  -5   0 2256.33 34.0405   8
  -1  -5   0 2286.48 34.1310   8
   1  -5   0 2380.70 33.0818   8
  -1  -5   0 2318.62 32.1844   6
   1   5   0 2319.34 32.2568   6
   1   5   0 2264.33 33.7936   3
  -1   5   0 2325.73 32.2080   6
   1   5   0 2280.96 34.0419   8
  -1   5   0 2326.61 33.0459   8
   1   5   0 2320.07 34.1949   8
   1   5   0 2254.34 34.0367   2
   2  -5   0 3507.13 47.1966   3
  -2  -5   0 3405.14 50.3121   2
   2  -5   0 3537.56 48.0089   8
  -2  -5   0 3357.37 48.6978   1
  -2  -5   0 3446.22 48.5954   6
   2  -5   0 3476.31 47.9864   8
  -2  -5   0 3352.34 49.6833   8
   2  -5   0 3506.21 48.7516   6
  -2  -5   0 3402.46 49.9525   8
  -2  -5   0 3348.04 49.8340   3
   2  -5   0 3480.04 47.6080   2
  -2  -5   0 3360.00 47.5331   5
  -2   5   0 3467.32 47.0801   3
   2   5   0 3377.58 50.5500   2
  -2   5   0 3433.13 47.9584   8
  -2   5   0 3405.35 48.5642   6
   2   5   0 3436.52 48.6972   6
   2   5   0 3392.14 49.7116   8
   2   5   0 3487.33 48.7320   1
   2   5   0 3435.05 49.8823   8
   2   5   0 3381.89 50.0424   3
  -3  -5   0 127.101 5.61829   6
  -3  -5   0 129.454 6.17826   8
   3  -5   0 144.571 4.55174   3
   3  -5   0 135.545 6.56038   6
   3  -5   0 138.356 4.62240   2
  -3  -5   0 133.973 7.36143   8
  -3  -5   0 123.953 5.70254   1
  -3  -5   0 142.063 6.00190   5
   3  -5   0 141.279 4.67635   8
   3   5   0 135.702 7.44435   3
   3   5   0 132.503 4.96103   5
  -3   5   0 142.312 4.39707   2
   3   5   0 141.566 7.85077   2
   3   5   0 137.807 7.10705   8
  -3   5   0 134.220 4.78141   8
   3   5   0 134.809 5.00982   1
  -3   5   0 138.340 5.01736   8
   3   5   0 137.776 6.67012   6
  -3   5   0 145.420 4.19366   3
  -3   5   0 133.391 5.71058   6
  -4  -5   0 928.447 16.7114   1
   4  -5   0 973.029 16.6810   3
   4  -5   0 945.874 16.1947   8
  -4  -5   0 928.979 18.3866   8
   4  -5   0 919.778 18.7440   6
  -4  -5   0 942.798 16.7879   5
  -4  -5   0 958.155 19.2249   8
   4  -5   0 965.886 16.9768   2
  -4   5   0 940.113 16.3058   8
   4   5   0 923.469 19.5248   3
  -4   5   0 945.618 16.6217   2
   4   5   0 957.218 18.8632   8
   4   5   0 937.990 16.4860   1
   4   5   0 908.577 16.1869   5
  -4   5   0 945.217 16.2146   3
  -4   5   0 973.432 16.4624   8
   4   5   0 946.552 18.9330   6
   4   5   0 940.072 19.8849   2
  -5  -5   0 538.897 12.2524   5
  -5  -5   0 537.338 11.9262   1
   5  -5   0 556.982 11.7078   8
  -5  -5   0 545.292 13.7711   8
   5  -5   0 556.341 12.8769   2
   5  -5   0 590.063 15.4508   6
  -5  -5   0 589.086 15.0145   8
   5  -5   0 567.121 12.6587   3
  -5   5   0 567.678 12.0960   8
   5   5   0 538.147 11.5246   1
  -5   5   0 555.337 11.8014   8
   5   5   0 543.707 14.3804   8
   5   5   0 558.507 15.1477   6
   5   5   0 539.746 15.7181   2
   5   5   0 560.494 15.5582   3
  -6  -5   0 261.463 11.5645   8
  -6  -5   0 259.083 8.62733   5
  -6  -5   0 259.840 8.10417   1
   6  -5   0 263.255 9.39690   3
   6  -5   0 263.912 12.2308   6
   6  -5   0 265.318 9.78875   2
   6   5   0 266.430 12.4017   3
  -6   5   0 261.248 8.61959   8
   6   5   0 265.662 12.2428   6
   6   5   0 247.190 10.4441   8
   6   5   0 282.993 13.0008   2
   7  -5   0 576.185 15.6489   2
   7  -5   0 572.868 15.2024   3
   7  -5   0 604.936 18.7659   6
  -7  -5   0 578.037 17.3529   8
   7   5   0 563.146 18.6382   2
  -7   5   0 567.081 13.7713   8
   7   5   0 576.770 18.6237   3
   7   5   0 570.466 18.3447   6
  -8  -5   0 170.019 11.1217   8
   8   5   0 157.898 12.0507   3
   8   5   0 161.261 12.2572   2
  -8   5   0 145.878 7.57213   8
   0  -6   0 18.6861 2.30853   2
   0  -6   0 16.2111 2.34021   3
   0  -6   0 16.2416 2.28899   8
   0  -6   0 11.1508 1.74352   8
   0   6   0 14.5202 2.17015   8
   0   6   0 14.9150 2.83952   8
   0   6   0 8.78697 2.34431   2
   0   6   0 14.7439 2.68460   3
  -1  -6   0 665.169 12.4106   5
  -1  -6   0 657.219 12.1277   2
  -1  -6   0 680.594 12.8575   1
  -1  -6   0 683.297 10.5256   6
  -1  -6   0 651.287 12.9463   8
  -1  -6   0 661.071 12.6951   8
   1  -6   0 677.943 11.7570   8
   1  -6   0 671.135 11.8774   8
  -1  -6   0 660.637 12.1244   3
   1  -6   0 696.842 10.6044   6
   1   6   0 682.443 13.1832   8
  -1   6   0 688.411 10.5359   6
   1   6   0 693.809 10.6171   6
  -1   6   0 676.522 11.9862   8
  -1   6   0 684.292 11.8934   8
   1   6   0 642.203 12.7449   8
   1   6   0 687.776 12.6040   2
   1   6   0 655.665 12.3629   3
  -1   6   0 689.893 9.95247   3
  -2  -6   0 5693.34 80.4733   1
  -2  -6   0 5774.61 78.4141   5
  -2  -6   0 5661.30 81.3341   8
   2  -6   0 5970.37 79.5996   8
   2  -6   0 5722.46 79.4809   8
  -2  -6   0 5711.98 82.3151   2
  -2  -6   0 5763.60 81.6808   8
   2  -6   0 5840.28 79.9358   6
  -2  -6   0 5769.42 79.7730   6
   2  -6   0 5991.19 79.0186   2
  -2  -6   0 5643.04 81.6018   3
   2   6   0 5671.06 81.3484   8
   2   6   0 5694.08 82.4748   2
  -2   6   0 5823.83 79.8184   6
   2   6   0 5814.53 79.9410   6
   2   6   0 5748.79 81.6294   8
  -2   6   0 6032.51 78.3154   3
   2   6   0 5746.33 81.8004   3
  -2   6   0 5836.54 79.6032   8
   3  -6   0 9138.91 121.255   2
  -3  -6   0 8614.19 121.485   6
  -3  -6   0 8890.07 118.064   5
  -3  -6   0 8836.86 122.962   8
   3  -6   0 9058.91 120.194   3
   3  -6   0 8894.07 121.856   6
  -3  -6   0 8502.25 122.485   8
   3  -6   0 8841.61 120.062   8
  -3  -6   0 8826.14 120.952   1
   3   6   0 8726.47 122.826   8
   3   6   0 8789.85 124.809   2
  -3   6   0 8964.92 119.920   3
   3   6   0 8719.18 117.755   5
  -3   6   0 8776.23 120.080   8
   3   6   0 8855.53 121.859   6
   3   6   0 8878.15 120.943   1
   3   6   0 8629.39 123.742   3
  -3   6   0 8776.01 120.241   8
  -3   6   0 8830.14 121.625   6
   4  -6   0 934.181 16.2391   2
   4  -6   0 951.844 16.0202   3
  -4  -6   0 908.793 16.7381   1
  -4  -6   0 883.361 18.9851   8
  -4  -6   0 877.131 18.2575   8
   4  -6   0 922.831 15.8540   8
  -4  -6   0 903.942 16.7198   5
   4  -6   0 921.822 18.6393   6
  -4   6   0 914.930 15.9801   2
   4   6   0 925.130 18.6644   6
  -4   6   0 936.161 16.1571   8
  -4   6   0 931.641 15.6177   3
   4   6   0 904.726 19.7240   2
   4   6   0 889.161 16.3583   1
  -4   6   0 917.370 16.0361   8
   4   6   0 913.321 19.5613   3
   4   6   0 933.925 19.0249   8
   5  -6   0 166.861 9.37160   6
   5  -6   0 160.159 6.70474   2
   5  -6   0 145.095 6.28032   3
  -5  -6   0 166.156 7.16919   5
  -5  -6   0 155.796 6.69069   1
  -5  -6   0 145.989 7.46480   8
  -5  -6   0 155.964 9.45804   8
   5  -6   0 156.517 5.68959   8
  -5   6   0 149.218 5.86187   8
  -5   6   0 147.806 6.17969   8
   5   6   0 143.802 10.0164   2
   5   6   0 167.080 10.0020   3
   5   6   0 147.216 9.02119   6
   5   6   0 161.794 8.65749   8
   6  -6   0 589.784 13.8720   3
   6  -6   0 571.664 14.1838   2
   6  -6   0 599.011 17.2867   6
  -6  -6   0 573.829 13.3809   5
  -6  -6   0 574.879 12.8775   1
  -6  -6   0 574.354 16.6132   8
   6   6   0 576.728 17.0536   6
   6   6   0 588.640 17.6668   3
   6   6   0 564.860 15.9245   8
   6   6   0 583.872 18.0024   2
  -6   6   0 569.941 12.8534   8
   7  -6   0 141.057 11.1532   6
  -7  -6   0 130.096 10.3420   8
   7  -6   0 137.947 8.10451   2
   7  -6   0 138.477 7.78784   3
   7   6   0 147.228 11.1414   6
   7   6   0 135.813 11.5184   2
   7   6   0 142.930 11.5331   3
  -7   6   0 139.203 6.85862   8
  -8  -6   0 386.405 15.2615   8
   8   6   0 358.655 16.2750   3
  -8   6   0 355.078 10.7821   8
   8   6   0 359.456 16.3715   2
   0  -7   0 -1.1258 0.96125   2
   0  -7   0 -2.9687 1.50789   8
   0  -7   0 -2.1465 1.24355   8
   0   7   0 1.81094 1.29071   3
   0   7   0 -0.3771 1.62390   8
   0   7   0 0.66804 1.16486   2
   0   7   0 -1.1019 1.42310   8
   1  -7   0 6370.21 86.8559   8
  -1  -7   0 6286.86 87.7369   1
  -1  -7   0 6252.54 87.9120   8
   1  -7   0 6391.56 86.8428   8
  -1  -7   0 6116.51 88.0165   2
  -1  -7   0 6346.15 87.6201   3
  -1  -7   0 6212.11 87.8759   8
   1   7   0 6250.12 88.0260   8
  -1   7   0 6238.91 86.8215   8
   1   7   0 6324.43 84.9832   6
  -1   7   0 6472.69 85.2214   3
   1   7   0 6206.06 87.8819   8
   1   7   0 6254.02 87.6818   3
   1   7   0 6333.46 88.3332   2
  -1   7   0 6384.08 86.8871   8
  -2  -7   0 2898.61 44.6346   8
  -2  -7   0 2927.97 44.9559   2
  -2  -7   0 2944.60 42.6244   6
  -2  -7   0 2960.85 44.0210   1
   2  -7   0 2999.00 42.8522   8
  -2  -7   0 3014.24 45.1844   8
  -2  -7   0 3009.68 43.0134   5
   2  -7   0 3040.85 42.8612   6
   2   7   0 3008.98 42.8670   6
  -2   7   0 3020.24 42.6986   6
   2   7   0 2993.89 45.2910   2
   2   7   0 3017.16 45.1115   8
   2   7   0 2892.86 44.7277   8
   2   7   0 2993.19 44.8860   3
  -2   7   0 3052.97 43.0204   8
  -3  -7   0 214.768 8.89389   8
   3  -7   0 216.144 7.37473   6
  -3  -7   0 204.493 7.49167   5
   3  -7   0 214.191 6.05432   8
  -3  -7   0 217.341 7.45329   1
  -3  -7   0 206.172 7.75629   8
   3  -7   0 228.974 5.05308   2
  -3  -7   0 222.078 6.81427   6
  -3   7   0 212.635 6.11970   8
   3   7   0 226.326 8.86657   8
  -3   7   0 211.749 6.33484   8
   3   7   0 196.181 7.49122   6
   3   7   0 227.848 9.20392   2
   3   7   0 213.669 8.86748   3
  -3   7   0 223.526 4.68396   3
  -3   7   0 205.998 6.68966   6
  -4  -7   0 2992.71 46.1747   8
  -4  -7   0 2874.17 42.6021   5
  -4  -7   0 2734.61 44.9271   8
   4  -7   0 2930.67 42.3217   2
   4  -7   0 2925.48 41.8776   3
   4  -7   0 2877.65 42.0699   8
  -4  -7   0 2832.02 43.1337   1
   4  -7   0 2826.42 44.6786   6
  -4   7   0 2856.24 42.3270   8
   4   7   0 2874.45 46.3347   3
   4   7   0 2920.51 44.9029   6
  -4   7   0 2899.38 42.2272   8
  -4   7   0 2849.15 41.4300   3
   4   7   0 2897.14 45.8651   8
   4   7   0 2803.13 46.6723   2
  -5  -7   0 416.898 11.3377   5
  -5  -7   0 429.003 12.5359   8
  -5  -7   0 423.856 11.1063   1
   5  -7   0 466.834 10.4890   3
   5  -7   0 459.222 10.7132   2
  -5  -7   0 457.732 14.2150   8
   5  -7   0 455.175 13.5625   6
  -5   7   0 451.226 10.2969   8
  -5   7   0 432.252 10.2714   8
   5   7   0 463.788 13.6977   8
  -5   7   0 447.783 9.85609   3
   5   7   0 420.262 14.6132   2
   5   7   0 436.095 13.4359   6
   5   7   0 454.454 14.5890   3
   6  -7   0 200.939 7.91964   2
   6  -7   0 165.044 10.5445   6
  -6  -7   0 171.104 7.41776   1
  -6  -7   0 179.582 7.96000   5
   6  -7   0 184.770 7.41792   3
  -6  -7   0 187.679 11.0860   8
  -6   7   0 183.820 7.11071   8
   6   7   0 186.031 11.6767   3
   6   7   0 172.710 10.6724   6
   6   7   0 179.288 9.97118   8
   6   7   0 168.649 11.7346   2
  -7  -7   0 1255.84 27.4244   8
   7  -7   0 1213.77 27.7815   6
   7   7   0 1182.76 27.4917   6
  -7   7   0 1175.07 21.8231   8
   7   7   0 1165.91 28.4932   2
   7   7   0 1194.88 28.4228   3
  -8  -7   0 195.965 12.4523   8
   8   7   0 195.481 13.4096   3
  -8   7   0 204.693 7.95801   8
   8   7   0 235.686 14.4065   2
   0  -8   0 4600.87 64.1214   2
   0  -8   0 4544.99 65.1864   8
   0  -8   0 4589.91 65.0879   8
   0   8   0 4636.29 64.3337   2
   0   8   0 4553.84 65.1751   8
   0   8   0 4563.18 65.1237   8
   0   8   0 4604.55 63.8803   3
  -1  -8   0 11.9301 1.66650   3
  -1  -8   0 4.65437 2.21218   8
  -1  -8   0 9.48233 2.00771   2
  -1  -8   0 8.23383 2.16343   8
  -1  -8   0 5.57799 2.17364   1
   1  -8   0 9.35401 2.02792   8
   1   8   0 7.43047 2.08987   2
   1   8   0 9.17981 2.36882   8
   1   8   0 9.76302 2.39881   8
  -1   8   0 8.75174 1.39222   3
  -1   8   0 10.9417 2.26194   8
  -1   8   0 8.32756 1.88805   8
   1   8   0 10.7372 2.25226   3
   2  -8   0 84.1552 4.51372   8
  -2  -8   0 92.0286 3.86722   6
  -2  -8   0 88.6224 5.58439   8
  -2  -8   0 78.9656 5.92693   5
  -2  -8   0 88.7548 6.06154   1
  -2  -8   0 95.3816 6.87670   8
   2  -8   0 92.4940 4.21061   6
   2   8   0 86.2497 5.53354   8
   2   8   0 83.7564 4.25227   6
   2   8   0 83.1835 6.62044   8
   2   8   0 99.8391 6.33437   3
  -2   8   0 84.2863 3.79505   6
  -2   8   0 86.7299 4.95864   8
   2   8   0 82.4720 6.30843   2
  -3  -8   0 1522.86 24.5909   5
  -3  -8   0 1472.59 26.5707   8
  -3  -8   0 1411.94 23.9533   6
   3  -8   0 1470.61 23.3625   8
   3  -8   0 1510.91 24.4434   6
   3  -8   0 1520.99 21.6931   2
  -3  -8   0 1483.98 24.8873   1
   3   8   0 1461.60 26.4687   8
  -3   8   0 1480.47 24.1442   6
   3   8   0 1438.17 24.3053   6
  -3   8   0 1509.54 23.5651   8
  -3   8   0 1437.21 23.3838   8
   3   8   0 1462.44 26.6376   2
   3   8   0 1494.83 26.5850   3
  -4  -8   0 64.2184 7.85439   8
   4  -8   0 56.9397 6.11849   6
   4  -8   0 69.2844 4.05438   8
  -4  -8   0 67.0810 5.99076   5
   4  -8   0 72.9001 3.62394   2
  -4  -8   0 64.9199 5.75358   1
  -4   8   0 72.0858 3.04795   3
   4   8   0 58.8377 7.21032   8
  -4   8   0 67.9389 4.33090   8
   4   8   0 67.6389 6.49565   6
  -4   8   0 64.9172 4.66950   8
   4   8   0 83.9774 8.03746   3
   4   8   0 78.7831 8.19891   2
   5  -8   0 156.905 5.71184   3
  -5  -8   0 150.949 10.1627   8
   5  -8   0 173.125 6.26355   2
  -5  -8   0 163.252 7.50335   1
   5  -8   0 167.991 9.36965   6
  -5  -8   0 159.012 7.87687   5
   5   8   0 166.049 9.46845   8
   5   8   0 157.002 9.21512   6
   5   8   0 144.946 10.1092   3
  -5   8   0 163.823 6.12131   8
   5   8   0 163.292 10.7387   2
  -5   8   0 170.037 6.43738   8
  -6  -8   0 886.606 18.2411   5
   6  -8   0 880.692 21.3235   6
   6  -8   0 881.347 17.5445   2
  -6  -8   0 854.464 17.7107   1
  -6  -8   0 912.153 21.8889   8
   6   8   0 861.618 21.1344   6
   6   8   0 882.195 22.5534   3
   6   8   0 851.555 22.7143   2
  -6   8   0 858.423 16.8078   8
   6   8   0 883.351 21.3442   8
  -7  -8   0 45.6632 5.39037   8
   7  -8   0 45.8871 5.47023   6
   7   8   0 58.0259 6.57967   2
   7   8   0 52.0465 5.89771   3
  -7   8   0 55.0755 5.02774   8
   7   8   0 65.8397 7.46040   6
  -8  -8   0 10.9881 5.53733   8
   8   8   0 4.08916 6.35724   2
   8   8   0 10.7249 6.42978   3
  -8   8   0 6.27183 2.93173   8
   0  -9   0 -0.6356 1.07138   2
   0  -9   0 0.12428 2.04973   8
   0   9   0 0.68067 2.26299   8
   0   9   0 3.09907 1.46325   3
   0   9   0 1.99541 1.84697   8
   0   9   0 1.45898 1.31332   2
  -1  -9   0 833.858 16.5335   8
   1  -9   0 828.338 15.2949   8
  -1  -9   0 818.110 14.9585   3
  -1  -9   0 798.460 14.9289   2
  -1  -9   0 825.747 16.4713   1
   1  -9   0 838.179 12.4388   2
   1  -9   0 847.180 12.3031   4
   1   9   0 821.539 15.3223   3
   1   9   0 821.321 15.3511   2
  -1   9   0 813.430 15.2386   8
  -1   9   0 854.778 15.6512   8
   1   9   0 805.761 16.5871   8
  -1   9   0 831.189 12.7644   3
   1   9   0 810.995 16.0500   8
  -2  -9   0 67.7789 6.00158   5
   2  -9   0 58.5884 4.27226   8
  -2  -9   0 49.3365 6.48564   8
  -2  -9   0 40.3913 5.77119   1
   2  -9   0 52.6479 3.52226   6
  -2   9   0 51.2679 3.91346   8
   2   9   0 47.7108 6.37989   8
   2   9   0 55.4615 5.85919   3
   2   9   0 59.7069 6.02814   2
  -2   9   0 58.9501 4.75983   8
   2   9   0 55.2761 3.66582   6
  -3  -9   0 76.9136 6.26099   1
   3  -9   0 88.3736 5.19738   6
  -3  -9   0 79.9351 7.52507   8
  -3  -9   0 77.9775 6.29626   5
   3  -9   0 75.2142 4.35795   8
  -3  -9   0 79.9647 4.42105   6
  -3   9   0 82.0393 4.47050   8
  -3   9   0 83.3601 4.47181   6
   3   9   0 84.9117 7.31723   8
   3   9   0 77.9934 5.31699   6
  -3   9   0 78.6585 4.97912   8
   3   9   0 76.5144 7.23827   2
   3   9   0 80.5282 7.21898   3
   4  -9   0 74.5490 3.24401   2
   4  -9   0 67.6395 6.18390   6
  -4  -9   0 67.8526 6.49734   5
   4  -9   0 74.2513 4.24414   8
  -4  -9   0 82.6084 6.31384   1
  -4  -9   0 70.8309 8.20683   8
   4   9   0 77.3423 8.26370   3
  -4   9   0 76.7498 4.59812   8
  -4   9   0 77.6106 5.02478   8
  -4   9   0 74.9792 2.71297   3
   4   9   0 71.7439 7.76734   8
   4   9   0 68.6655 6.43748   6
   4   9   0 68.8926 8.35860   2
   5  -9   0 101.825 7.96851   6
  -5  -9   0 83.6079 6.62942   1
  -5  -9   0 90.9196 7.06525   5
  -5  -9   0 91.8222 9.38812   8
   5  -9   0 96.7695 4.57960   2
  -5   9   0 86.5793 5.32411   8
   5   9   0 95.3069 8.59595   8
   5   9   0 88.5290 7.84951   6
   5   9   0 98.4237 9.87339   2
   5   9   0 108.893 9.69506   3
   6  -9   0 95.2588 9.12358   6
  -6  -9   0 85.8635 9.86626   8
  -6  -9   0 81.0122 6.29086   1
  -6  -9   0 62.0020 6.71162   5
  -6   9   0 85.7706 5.45126   8
   6   9   0 78.3536 8.54764   8
   6   9   0 102.751 10.4081   3
   6   9   0 87.7308 8.98930   6
   6   9   0 113.338 11.0156   2
  -7  -9   0 204.596 12.5040   8
  -7   9   0 183.889 7.13607   8
   7   9   0 191.737 13.0349   2
   7   9   0 195.835 13.1274   3
   0 -10   0 93.5490 3.83132   2
   0 -10   0 95.7636 6.08951   8
   0  10   0 90.2851 4.36832   3
   0  10   0 97.8838 5.59366   8
   0  10   0 90.3639 4.31296   2
   0  10   0 94.8126 6.41690   8
  -1 -10   0 12.3958 1.98724   3
  -1 -10   0 11.7407 2.63786   8
  -1 -10   0 11.0784 1.96705   2
   1 -10   0 9.27187 1.18195   2
   1 -10   0 13.4124 2.47240   8
  -1 -10   0 14.4337 3.05306   1
   1  10   0 11.4642 2.05895   2
   1  10   0 8.94156 2.51584   8
  -1  10   0 12.5819 2.61378   8
   1  10   0 2.44978 2.54413   8
   1  10   0 9.36608 2.26915   3
  -1  10   0 9.42775 1.34911   3
  -1  10   0 9.05748 2.22375   8
  -2 -10   0 826.591 17.9335   8
  -2 -10   0 840.210 17.3610   1
   2 -10   0 833.224 15.5731   8
  -2 -10   0 843.008 16.8490   5
  -2  10   0 868.774 15.9222   8
   2  10   0 823.321 17.0212   2
   2  10   0 841.843 17.9077   8
   2  10   0 803.848 16.8643   3
  -2  10   0 847.965 15.6224   8
  -3 -10   0 2.42686 3.25042   8
   3 -10   0 1.67148 1.81709   8
   3 -10   0 0.78969 1.62676   6
  -3 -10   0 5.11604 2.52585   1
  -3 -10   0 2.86535 2.41033   5
  -3  10   0 -0.8968 1.67935   8
   3  10   0 -1.7285 2.47031   3
   3  10   0 -1.4691 1.65499   6
   3  10   0 -0.6355 2.41722   2
   3  10   0 -0.7047 2.84268   8
   4 -10   0 658.199 15.0263   6
  -4 -10   0 698.950 17.9006   8
   4 -10   0 650.188 13.2449   8
  -4 -10   0 700.207 15.5095   1
  -4 -10   0 688.979 15.5088   5
   4  10   0 683.100 17.8886   2
   4  10   0 685.900 17.6570   3
   4  10   0 673.259 15.1784   6
   4  10   0 665.016 17.3454   8
  -4  10   0 669.334 13.7161   8
  -4  10   0 674.925 13.6788   8
  -5 -10   0 34.6869 4.66281   8
  -5 -10   0 36.8484 4.54317   1
   5 -10   0 40.2902 4.43035   6
  -5 -10   0 40.4747 4.65625   5
   5  10   0 34.9791 4.38933   8
   5  10   0 32.3625 4.50685   3
  -5  10   0 32.5639 4.49752   8
   5  10   0 40.6689 5.50391   2
   5  10   0 48.7263 5.50775   6
  -6 -10   0 671.209 19.5547   8
  -6 -10   0 643.303 15.2946   1
  -6 -10   0 623.103 15.5733   5
   6  10   0 655.918 19.6828   3
   6  10   0 622.052 17.6855   6
   6  10   0 595.768 18.2127   8
  -6  10   0 625.852 13.5535   8
   6  10   0 621.946 19.7028   2
  -7 -10   0 -0.7652 4.30010   8
   7  10   0 2.11788 4.75971   3
   7  10   0 1.23221 5.19577   2
  -7  10   0 -0.8321 2.33471   8
   0 -11   0 0.57147 1.22348   2
   0 -11   0 0.78825 1.98926   8
   0  11   0 -0.3615 1.40975   3
   0  11   0 -1.0574 1.30846   2
   0  11   0 1.51561 2.17099   8
   0  11   0 -0.0941 2.09587   8
   1 -11   0 1218.81 17.7980   2
  -1 -11   0 1144.38 20.3882   2
  -1 -11   0 1192.90 22.5828   1
   1 -11   0 1223.56 21.3958   8
  -1 -11   0 1184.14 22.3486   8
   1  11   0 1170.75 22.0067   8
   1  11   0 1174.24 20.8610   2
  -1  11   0 1222.34 21.3452   8
   1  11   0 1222.52 20.9896   3
   1  11   0 1191.02 22.5714   8
  -1  11   0 1199.36 21.5176   8
  -1  11   0 1170.85 18.1358   3
   2 -11   0 499.231 11.5598   8
  -2 -11   0 510.156 13.0470   5
  -2 -11   0 530.595 14.1104   8
  -2 -11   0 507.567 13.4046   1
  -2  11   0 520.153 11.6772   8
   2  11   0 523.779 12.9760   3
   2  11   0 512.680 12.8915   2
   2  11   0 524.788 13.9799   8
  -2  11   0 516.430 11.9795   8
  -3 -11   0 147.098 9.27031   8
   3 -11   0 150.386 6.09201   8
  -3 -11   0 163.741 8.34327   1
  -3 -11   0 144.487 8.05125   5
   3  11   0 153.598 8.78750   2
   3  11   0 159.381 8.85425   3
   3  11   0 139.751 9.04936   8
  -3  11   0 161.690 6.76362   8
  -4 -11   0 417.189 14.3349   8
  -4 -11   0 422.010 12.2319   1
  -4 -11   0 423.164 12.3753   5
  -4  11   0 409.594 10.3876   8
   4  11   0 430.163 14.1476   8
  -4  11   0 412.313 10.3268   8
   4  11   0 402.245 13.9387   3
   4  11   0 415.894 11.5337   6
   4  11   0 422.605 14.2265   2
  -5 -11   0 562.853 17.5014   8
  -5 -11   0 556.384 14.6383   5
  -5 -11   0 556.018 14.3982   1
   5  11   0 563.427 17.1692   8
  -5  11   0 558.404 12.5436   8
   5  11   0 553.558 17.3298   3
   5  11   0 549.195 17.5591   2
  -6 -11   0 4.42975 3.21486   1
  -6 -11   0 -5.2658 4.17592   8
  -6 -11   0 -1.1649 3.31114   5
   6  11   0 3.13210 4.31795   2
  -6  11   0 2.12764 2.37383   8
   6  11   0 0.97383 4.13921   3
  -7 -11   0 1.11781 5.27810   8
   7  11   0 -2.4430 4.74719   2
   7  11   0 1.82109 5.30783   3
  -7  11   0 2.40104 2.56483   8
   0 -12   0 1193.51 19.5326   2
   0 -12   0 1201.19 22.3156   8
   0  12   0 1180.27 19.8722   3
   0  12   0 1166.31 19.8151   2
   0  12   0 1186.11 22.0737   8
   0  12   0 1245.20 22.6584   8
  -1 -12   0 2676.65 42.6227   1
  -1 -12   0 2664.24 41.3064   5
   1 -12   0 2620.73 37.3228   2
  -1 -12   0 2626.11 42.3434   8
   1 -12   0 2641.78 41.0815   8
   1  12   0 2599.75 40.7164   2
   1  12   0 2674.35 40.6243   3
  -1  12   0 2602.47 41.0282   8
  -1  12   0 2591.76 37.6748   3
   1  12   0 2587.66 42.1101   8
   1  12   0 2637.76 42.4827   8
  -1  12   0 2672.09 41.4109   8
   2 -12   0 10.7058 2.69185   8
  -2 -12   0 8.75533 3.17529   8
   2 -12   0 6.40003 1.46654   4
  -2 -12   0 3.83861 2.80499   5
  -2 -12   0 5.10087 2.81775   1
   2  12   0 10.9449 2.93254   2
  -2  12   0 7.96083 2.77509   8
   2  12   0 7.48265 3.08608   8
   2  12   0 4.08777 2.50910   3
   2  12   0 7.37109 1.48865   4
  -2  12   0 7.35454 2.42623   8
  -3 -12   0 254.984 10.1643   5
   3 -12   0 261.978 8.04465   8
  -3 -12   0 263.770 10.3776   1
  -3 -12   0 240.924 11.2526   8
   3  12   0 262.674 10.6782   2
   3  12   0 263.527 10.8383   3
  -3  12   0 271.187 8.73823   8
   3  12   0 270.767 11.5298   8
  -4 -12   0 28.7043 3.58295   1
  -4 -12   0 26.4270 4.27563   8
  -4 -12   0 28.1208 3.73220   5
  -4  12   0 23.9867 2.87124   8
   4  12   0 16.9315 4.55577   3
   4  12   0 21.1550 4.47472   8
   4  12   0 13.9292 4.10350   2
  -5 -12   0 1233.91 24.4371   1
  -5 -12   0 1208.69 27.5777   8
  -5 -12   0 1205.96 24.1573   5
   5  12   0 1257.50 27.6461   3
   5  12   0 1213.35 27.5341   2
  -5  12   0 1245.28 22.0431   8
   5  12   0 1225.87 27.4335   8
  -6 -12   0 361.972 12.5742   5
  -6 -12   0 408.981 16.2253   8
  -6  12   0 384.237 10.1550   8
   6  12   0 374.622 16.1453   2
   6  12   0 365.266 15.8503   3
  -7 -12   0 573.414 19.6798   8
   7  12   0 569.487 20.3728   3
  -7  12   0 564.231 12.6716   8
   7  12   0 550.922 20.6307   2
   0 -13   0 4.66509 3.04148   8
   0 -13   0 3.13304 1.57851   2
   0  13   0 1.63684 2.24914   8
   0  13   0 -0.3057 2.80362   8
   0  13   0 4.31654 1.87450   3
   0  13   0 -0.1359 1.51076   2
  -1 -13   0 1203.39 23.8224   8
  -1 -13   0 1243.79 24.3723   1
   1 -13   0 1183.23 22.4836   8
  -1 -13   0 1193.92 23.2762   5
   1 -13   0 1211.65 18.3644   2
  -1  13   0 1245.08 22.8836   8
   1  13   0 1218.86 21.9474   3
   1  13   0 1201.90 23.9803   8
  -1  13   0 1217.62 18.9939   3
  -1  13   0 1200.86 22.4396   8
   1  13   0 1205.60 21.8906   2
   2 -13   0 1434.13 25.2225   8
  -2 -13   0 1418.49 26.4346   5
  -2 -13   0 1430.60 27.2148   1
   2 -13   0 1448.83 21.4122   4
  -2 -13   0 1377.19 27.4748   8
  -2  13   0 1426.72 25.0671   8
   2  13   0 1419.56 27.6645   8
   2  13   0 1440.73 26.3640   2
  -2  13   0 1452.66 25.4375   8
   2  13   0 1454.29 26.2838   3
   2  13   0 1399.99 21.2868   4
  -3 -13   0 261.805 11.8841   8
  -3 -13   0 277.151 11.0753   1
  -3 -13   0 273.555 10.8138   5
   3  13   0 259.628 11.1167   2
  -3  13   0 254.531 9.05587   8
   3  13   0 270.118 12.0222   8
   3  13   0 266.325 11.0290   3
  -4 -13   0 719.000 19.7190   8
  -4 -13   0 699.586 17.2922   1
  -4 -13   0 724.888 17.4524   5
   4  13   0 689.319 18.8221   3
   4  13   0 697.232 18.9875   2
  -4  13   0 728.051 15.3145   8
   4  13   0 710.336 19.4402   8
  -5 -13   0 1257.84 25.3025   5
  -5 -13   0 1222.12 25.2041   1
  -5 -13   0 1328.34 29.1727   8
   5  13   0 1194.28 28.3804   2
   5  13   0 1290.79 28.7348   8
   5  13   0 1288.90 28.5940   3
  -5  13   0 1309.46 22.9956   8
  -6 -13   0 142.740 11.8978   8
  -6 -13   0 128.230 8.90318   5
  -6  13   0 132.048 6.34752   8
   6  13   0 112.740 11.3749   3
   6  13   0 143.587 12.2016   2
  -7 -13   0 239.624 14.2354   8
   7  13   0 258.155 15.2512   2
   7  13   0 260.863 14.9066   3
  -7  13   0 266.711 8.11025   8
   0 -14   0 919.841 16.2602   2
   0 -14   0 923.628 19.2386   8
   0  14   0 922.626 19.5631   8
   0  14   0 913.165 16.8017   3
   0  14   0 915.140 19.2123   8
   0  14   0 935.895 16.8772   2
  -1 -14   0 1431.86 27.2675   8
  -1 -14   0 1446.26 27.7438   1
   1 -14   0 1402.84 25.7194   8
   1 -14   0 1401.24 21.1260   2
  -1 -14   0 1424.92 26.7330   5
  -1  14   0 1455.42 26.2168   8
   1  14   0 1353.58 24.8122   2
  -1  14   0 1419.62 21.8826   3
   1  14   0 1395.55 24.8179   3
  -1  14   0 1371.01 25.5566   8
   1  14   0 1415.75 27.4448   8
  -2 -14   0 805.220 19.3391   1
  -2 -14   0 821.383 18.8325   5
   2 -14   0 776.638 16.8725   8
  -2 -14   0 796.671 19.5070   8
   2  14   0 796.025 17.8891   3
  -2  14   0 808.539 17.5131   8
   2  14   0 793.682 17.8742   2
   2  14   0 787.149 19.5686   8
  -3 -14   0 158.324 10.4406   8
  -3 -14   0 156.578 9.51399   1
  -3 -14   0 133.534 9.15703   5
   3  14   0 141.742 10.2861   8
   3  14   0 135.881 9.10902   3
   3  14   0 132.776 9.19880   2
  -3  14   0 140.303 7.67652   8
  -4 -14   0 23.6671 4.71741   5
  -4 -14   0 21.3966 4.41784   1
  -4 -14   0 23.9906 5.12254   8
   4  14   0 25.1851 5.11154   8
   4  14   0 21.2547 4.96897   2
   4  14   0 28.3915 5.08656   3
  -4  14   0 23.9493 3.02218   8
  -5 -14   0 505.968 17.7547   8
  -5 -14   0 475.130 14.5456   1
  -5 -14   0 455.453 14.6507   5
  -5  14   0 483.508 12.1388   8
   5  14   0 458.637 17.1260   2
   5  14   0 457.265 16.9072   8
   5  14   0 482.734 17.1595   3
  -6 -14   0 121.646 8.79530   5
  -6 -14   0 115.071 11.8359   8
  -6  14   0 141.569 6.51612   8
   6  14   0 139.894 11.8561   3
   6  14   0 127.859 11.8931   2
   0 -15   0 4.14736 2.95819   8
   0  15   0 3.13099 2.02612   3
   0  15   0 7.59778 3.26033   8
   0  15   0 0.86793 1.76345   2
   1 -15   0 292.844 10.3857   8
  -1 -15   0 291.361 11.6034   8
  -1 -15   0 285.348 12.3377   1
  -1 -15   0 298.998 10.6665   5
  -1  15   0 310.643 11.2899   8
   1  15   0 290.041 9.48274   2
   1  15   0 273.258 9.38048   3
  -1  15   0 291.862 6.85136   3
   1  15   0 305.957 12.1781   8
  -2 -15   0 180.343 10.3245   5
  -2 -15   0 181.102 10.6123   1
  -2 -15   0 173.690 10.3720   8
   2  15   0 192.109 10.9254   8
   2  15   0 159.794 8.71037   3
   2  15   0 150.816 8.59212   2
  -2  15   0 185.838 9.01417   8
  -3 -15   0 32.2543 4.16276   5
  -3 -15   0 44.9400 5.32392   1
  -3 -15   0 51.6117 5.27298   8
   3  15   0 33.7955 4.57163   3
   3  15   0 44.9500 5.28697   2
  -3  15   0 47.2722 6.24870   8
   3  15   0 37.4958 4.74060   8
  -4 -15   0 155.354 9.84655   1
  -4 -15   0 166.874 10.0693   5
  -4 -15   0 151.629 11.4715   8
   4  15   0 149.176 11.2346   8
   4  15   0 144.425 10.4516   3
   4  15   0 147.520 10.6806   2
  -4  15   0 155.473 7.86406   8
  -5 -15   0 170.728 9.89970   1
  -5 -15   0 152.247 9.94970   5
  -5 -15   0 162.602 12.2732   8
   5  15   0 170.947 11.9325   3
   5  15   0 185.419 12.3326   8
   5  15   0 187.328 12.4455   2
  -5  15   0 170.604 7.68626   8
  -6 -15   0 45.2089 6.74578   8
  -6 -15   0 45.8294 4.80318   5
   6  15   0 48.1681 5.97691   3
  -6  15   0 56.5661 5.04646   8
   6  15   0 54.0566 6.46075   2
   0 -16   0 121.499 8.33839   8
   0 -16   0 126.998 8.16055   1
   0  16   0 123.772 5.57922   2
   0  16   0 125.733 5.82446   3
   0  16   0 114.019 7.35461   8
  -1 -16   0 8.11952 4.01324   5
   1 -16   0 8.48949 3.44091   8
  -1 -16   0 5.47769 3.65445   8
  -1 -16   0 8.45226 4.55164   1
   1  16   0 11.8068 3.03352   2
  -1  16   0 14.4779 3.78399   8
   1  16   0 17.7832 4.80491   8
   1  16   0 10.8586 3.05907   3
  -1  16   0 10.0231 1.83349   3
  -2 -16   0 7.01054 3.87860   8
  -2 -16   0 1.36299 4.11634   5
  -2 -16   0 2.30017 3.65161   1
  -2  16   0 3.80151 3.17017   8
   2  16   0 5.58532 3.11263   2
   2  16   0 -0.4931 3.43509   8
   2  16   0 1.96789 3.22276   3
  -3 -16   0 157.873 10.3303   5
  -3 -16   0 152.891 10.8707   8
  -3 -16   0 157.905 10.3906   1
   3  16   0 161.520 9.80502   3
   3  16   0 147.641 9.60062   2
   3  16   0 142.031 10.9174   8
  -3  16   0 142.006 8.40956   8
  -4 -16   0 281.142 13.9589   8
  -4 -16   0 280.938 12.4545   1
  -4 -16   0 258.736 12.0918   5
  -4  16   0 265.701 9.90773   8
   4  16   0 277.585 13.8888   8
   4  16   0 269.215 12.8635   2
   4  16   0 251.077 12.5756   3
  -5 -16   0 -2.3814 3.74839   5
  -5 -16   0 -3.3874 4.32920   8
  -5 -16   0 2.37174 4.08944   1
   5  16   0 -1.4348 4.54877   8
  -5  16   0 1.86232 2.88911   8
   5  16   0 5.90234 4.92331   3
   5  16   0 1.64462 4.66243   2
  -6 -16   0 16.2187 6.45860   8
   6  16   0 26.6437 7.31163   2
   6  16   0 20.2576 6.64148   3
  -6  16   0 19.0228 3.52868   8
   0 -17   0 -0.1550 4.25715   1
   0 -17   0 0.15526 3.30675   8
   0  17   0 1.31023 2.08024   3
   0  17   0 -4.8588 3.43371   8
   0  17   0 1.65393 1.97212   2
  -1 -17   0 24.2310 5.31410   5
  -1 -17   0 18.7709 5.16796   1
  -1 -17   0 16.7892 4.37777   8
   1  17   0 24.4641 3.06400   3
  -1  17   0 13.0769 4.14734   8
   1  17   0 13.1165 4.29412   8
   1  17   0 22.4084 2.89300   2
  -2 -17   0 69.1846 7.33923   8
  -2 -17   0 62.3548 6.45275   5
  -2 -17   0 47.3100 5.75522   1
   2  17   0 58.6425 6.98732   8
   2  17   0 53.4477 6.79825   2
  -2  17   0 63.0034 7.66084   8
   2  17   0 47.5181 6.71344   3
  -3 -17   0 6.98353 4.09193   5
  -3 -17   0 15.5852 4.73103   1
  -3 -17   0 7.69742 5.33719   8
  -3  17   0 7.20666 3.47425   8
   3  17   0 14.7333 4.22663   2
   3  17   0 13.7055 5.61255   8
   3  17   0 14.7216 4.58369   3
  -4 -17   0 11.5662 5.70214   8
  -4 -17   0 9.38016 4.45113   5
  -4 -17   0 7.25500 4.80916   1
  -4  17   0 7.97683 3.58545   8
   4  17   0 20.3109 5.39071   2
   4  17   0 14.0743 5.82800   8
   4  17   0 15.2526 5.03631   3
  -5 -17   0 4.16424 4.68706   1
  -5 -17   0 5.69071 4.64363   5
  -5 -17   0 9.28770 5.62968   8
   5  17   0 5.37299 5.42366   2
   5  17   0 0.92905 5.09001   8
   5  17   0 7.16688 5.37767   3
  -5  17   0 7.13911 3.37124   8
   0 -18   0 47.3471 4.50455   1
   0  18   0 60.2324 5.47310   8
  -1 -18   0 42.0139 4.70817   5
  -1 -18   0 45.6799 4.77077   1
  -1 -18   0 37.1506 4.20587   8
  -1  18   0 49.1913 4.36927   8
   1  18   0 36.8468 4.10467   3
   1  18   0 24.8320 5.13891   8
   1  18   0 38.0214 4.74217   2
  -2 -18   0 259.432 13.0987   1
  -2 -18   0 259.053 12.8846   8
  -2 -18   0 252.030 12.7703   5
   2  18   0 266.552 13.4328   8
   2  18   0 255.383 10.6665   3
   2  18   0 252.673 10.6543   2
  -2  18   0 258.543 11.3677   8
  -3 -18   0 335.744 13.8659   5
  -3 -18   0 304.955 14.4741   8
  -3 -18   0 331.192 14.1718   1
   3  18   0 317.011 12.8718   3
   3  18   0 321.910 14.8958   8
  -3  18   0 322.311 11.8526   8
   3  18   0 317.979 12.9452   2
  -4 -18   0 676.399 19.8022   1
  -4 -18   0 695.272 19.7885   5
  -4 -18   0 677.626 21.4980   8
  -4  18   0 700.312 17.0207   8
   4  18   0 684.924 20.0242   3
   4  18   0 702.921 20.3772   2
   4  18   0 709.541 21.7679   8
  -5 -18   0 -4.8115 5.52957   8
  -5 -18   0 3.54417 4.85959   1
  -5 -18   0 -1.1763 4.21701   5
   5  18   0 -1.8215 4.84491   2
  -5  18   0 0.51897 3.12515   8
   5  18   0 3.57585 6.25108   8
   5  18   0 3.03653 4.96285   3
   0 -19   0 5.38003 4.59155   5
   0 -19   0 0.83120 5.14652   1
   0  19   0 4.00185 4.60668   8
   1 -19   0 100.483 8.99693   1
  -1 -19   0 104.579 8.50385   5
  -1 -19   0 93.6426 8.57953   1
  -1  19   0 94.1621 9.18387   8
   1  19   0 98.4692 6.64552   3
   1  19   0 88.1457 8.08233   8
  -2 -19   0 271.142 13.8315   1
  -2 -19   0 253.136 13.1704   8
  -2 -19   0 250.742 13.1221   5
   2  19   0 258.424 10.7392   2
   2  19   0 275.436 13.8817   8
   2  19   0 259.302 10.8515   3
  -2  19   0 279.240 12.0234   8
  -3 -19   0 5.07366 5.10952   1
  -3 -19   0 10.6072 5.26241   8
  -3 -19   0 8.41568 5.24445   5
   3  19   0 10.8022 5.38229   8
  -3  19   0 6.02160 3.91025   8
   3  19   0 10.0964 4.62945   2
   3  19   0 1.09179 4.34776   3
  -4 -19   0 159.170 12.4932   8
  -4 -19   0 127.614 10.8902   5
  -4 -19   0 150.582 11.0317   1
   4  19   0 126.944 10.5799   3
  -4  19   0 152.039 8.66771   8
   4  19   0 138.583 12.1143   8
   4  19   0 139.775 10.7715   2
   0 -20   0 424.362 15.5608   5
   0 -20   0 417.838 16.1720   1
   0  20   0 430.103 15.2626   8
   1 -20   0 195.630 11.8272   1
  -1 -20   0 205.530 11.4378   5
  -1 -20   0 199.245 11.7142   1
   1  20   0 195.080 11.0204   8
  -1  20   0 190.025 11.4580   8
  -2 -20   0 505.100 18.2647   1
  -2 -20   0 528.618 18.0485   5
   2  20   0 512.979 15.2404   3
  -2  20   0 512.314 16.3028   8
   2  20   0 499.094 18.1934   8
  -3 -20   0 222.056 13.0190   1
  -3 -20   0 230.462 13.3573   8
  -3 -20   0 234.798 13.0281   5
   3  20   0 218.467 11.4450   3
  -3  20   0 238.095 11.1281   8
   3  20   0 220.497 11.3635   2
   3  20   0 248.025 14.1501   8
   0 -21   0 -0.0410 5.46357   1
   0 -21   0 4.60398 5.70667   5
   0  21   0 -3.5752 4.65491   8
   1 -21   0 232.697 13.1068   1
  -1 -21   0 230.067 12.4428   5
  -1 -21   0 218.778 13.8527   1
   1  21   0 206.097 12.8876   8
  -1  21   0 232.777 12.3011   8
  -2 -21   0 459.912 17.9185   1
   2 -21   0 446.318 18.2216   1
  -2 -21   0 462.174 17.4595   5
  -2  21   0 470.162 15.8978   8
   2  21   0 439.215 17.5853   8
  -3 -21   0 64.9029 6.33947   5
  -3 -21   0 44.2665 6.71631   1
   3  21   0 65.0420 6.16990   3
   3  21   0 44.2124 6.93831   8
  -3  21   0 45.4253 4.84175   8
   0 -22   0 125.450 10.0583   5
   0 -22   0 124.788 11.1157   1
   0  22   0 110.768 10.6169   8
  -1 -22   0 421.189 17.3986   1
   1 -22   0 468.463 17.7463   5
  -1 -22   0 419.113 17.3535   5
   1 -22   0 391.365 17.1879   1
  -1  22   0 456.005 16.5031   8
   1  22   0 414.040 16.9773   8
   8   0  -1 0.64519 4.33226   3
   8   0  -1 -3.2205 4.80166   6
   8   0  -1 -0.8012 4.45119   2
  -8   0   1 -3.1848 2.92171   8
  -7   0   1 2.18714 2.99411   8
   7   0  -1 0.09775 3.20661   3
   7   0  -1 1.33009 4.06743   2
   7   0  -1 -4.0397 4.37162   6
   6   0  -1 -0.8966 2.96773   2
   6   0  -1 -0.7856 3.59718   6
   6   0  -1 0.27761 2.88117   3
  -6   0   1 -0.8673 2.26690   8
  -5   0   1 0.51224 2.02843   8
   5   0  -1 0.92274 1.28226   1
   5   0  -1 -0.2082 2.09978   3
   5   0  -1 -3.0183 2.66243   6
   5   0  -1 0.78361 2.74965   2
   5   0  -1 2.31718 1.82888   8
   5   0  -1 -0.2818 1.28357   5
   4   0  -1 -2.2432 2.14700   2
   4   0  -1 0.13121 1.12538   5
   4   0  -1 0.32744 1.45333   8
   4   0  -1 0.69294 2.03999   3
  -4   0   1 0.80397 1.66695   8
   4   0  -1 -1.5879 1.97763   6
   4   0  -1 0.46164 1.10493   1
   3   0  -1 -2.6713 1.97706   6
   3   0  -1 -2.9371 0.90891   5
  -3   0   1 -1.6826 1.35425   3
   3   0  -1 -2.3847 1.49194   3
  -3   0   1 -1.1118 1.33929   8
  -3   0   1 -1.2915 1.65501   6
   3   0  -1 -4.8415 1.46829   2
  -3   0   1 -1.7194 0.96829   5
  -3   0   1 -3.8593 1.56448   2
   3   0  -1 -2.1795 0.92004   1
   3   0  -1 -1.8278 1.19358   8
  -2   0   1 -0.6936 1.51564   6
   2   0  -1 0.78877 0.89138   8
  -2   0   1 0.30390 1.41437   2
   2   0  -1 -0.4351 0.90752   8
  -2   0   1 2.08010 0.69210   5
   2   0  -1 -0.1594 0.59271   1
  -2   0   1 -0.5919 0.84806   8
  -2   0   1 0.81249 0.98434   8
  -2   0   1 -0.2487 1.27001   3
   2   0  -1 0.83481 0.64562   5
   2   0  -1 0.51141 1.66301   6
   2   0  -1 0.01521 1.48368   2
   2   0  -1 -0.7657 1.10880   3
   1   0  -1 -0.7717 0.79526   3
   1   0  -1 -0.5530 0.87160   4
   1   0  -1 -1.6941 0.46580   8
  -1   0   1 -0.6989 0.60223   8
  -1   0   1 -0.6395 0.57301   8
   1   0  -1 -0.7877 0.93245   2
   0   0   1 1.34361 0.67128   8
   0   0  -1 -0.8685 0.59316   1
   0   0  -1 -2.1961 0.62278   5
   1   0   1 0.79894 1.23700   3
  -1   0  -1 0.48126 1.06833   8
   1   0   1 1.16133 1.05508   5
  -1   0  -1 2.35932 1.43410   1
  -1   0  -1 -0.3434 1.21132   8
   1   0   1 0.53384 1.15810   2
  -1   0  -1 0.78400 1.12939   2
  -1   0  -1 1.66891 1.11371   6
  -1   0  -1 0.98915 1.32499   5
   1   0   1 -1.5839 1.18382   1
   1   0   1 2.22089 1.38586   8
  -1   0  -1 1.05590 1.19923   3
   1   0   1 -0.5045 1.03801   8
   2   0   1 0.58047 1.68340   6
  -2   0  -1 0.44528 1.70465   6
   2   0   1 -0.9221 1.27767   1
   2   0   1 1.41503 1.64127   2
  -2   0  -1 2.13702 1.40072   5
   2   0   1 2.52232 1.45883   8
   2   0   1 -0.2912 1.35255   8
  -2   0  -1 -2.0534 1.37925   2
  -2   0  -1 0.70324 1.35184   3
   2   0   1 1.77213 1.77508   3
   2   0   1 -0.4087 1.20355   5
  -2   0  -1 -2.3889 1.15687   1
  -2   0  -1 2.17711 1.75565   8
  -2   0  -1 5.62668 1.67014   8
  -3   0  -1 -1.9043 1.72802   6
   3   0   1 -4.3116 2.14326   6
  -3   0  -1 -2.0661 1.78073   2
  -3   0  -1 -1.5903 1.50086   5
   3   0   1 1.07122 2.03505   3
   3   0   1 -1.7987 1.48158   1
   3   0   1 -1.4196 1.91291   8
  -3   0  -1 -1.9556 1.70034   3
  -3   0  -1 0.66749 1.98626   8
   3   0   1 -1.6961 1.57285   5
  -3   0  -1 0.85474 1.69614   1
   3   0   1 -1.1453 2.14505   2
  -3   0  -1 -2.2214 1.45631   8
  -4   0  -1 1.27676 1.78396   8
   4   0   1 -1.9294 1.58877   1
  -4   0  -1 0.79392 1.79563   1
  -4   0  -1 1.32884 2.14184   8
   4   0   1 4.42396 2.25008   3
  -4   0  -1 3.26561 1.82714   5
   4   0   1 0.69054 1.80482   8
   4   0   1 -2.9031 1.99798   2
   4   0   1 0.57042 2.30810   6
   4   0   1 2.07094 1.81579   5
   5   0   1 0.83286 2.76692   2
  -5   0  -1 0.22526 2.54874   8
  -5   0  -1 0.67581 2.32846   8
   5   0   1 -1.4528 2.81362   3
   5   0   1 -0.5328 3.29100   6
   5   0   1 2.99011 2.30605   8
  -5   0  -1 -0.5226 2.13951   5
   6   0   1 0.95275 3.72309   2
   6   0   1 -2.1763 3.36986   6
  -6   0  -1 0.52921 3.17601   8
   6   0   1 2.33894 3.18660   3
   7   0   1 -4.1010 3.52763   3
  -7   0  -1 1.20912 3.69838   8
   7   0   1 -0.6667 4.17355   2
   8   0   1 -1.6198 4.43784   2
   8   0   1 -1.3553 4.37523   3
  -8   0  -1 2.29471 3.95827   8
   8  -1  -1 22.0769 6.50761   6
   8  -1  -1 18.1347 4.89762   3
   8  -1  -1 32.4654 5.53154   2
  -8  -1   1 25.2834 4.40531   8
   8   1  -1 25.9454 6.72956   6
   8   1  -1 17.9927 5.46064   2
   8   1  -1 17.7101 5.49388   3
  -8   1   1 20.5543 4.12580   8
   7  -1  -1 63.0378 7.74621   3
   7  -1  -1 68.4890 9.09498   6
  -7  -1   1 80.7099 7.38521   8
   7  -1  -1 79.9006 8.69826   2
   7   1  -1 73.2056 9.13052   2
  -7   1   1 70.2836 6.44870   8
   7   1  -1 61.1117 7.42863   6
   7   1  -1 63.7414 8.36178   3
   6  -1  -1 188.954 10.9021   6
   6  -1  -1 172.752 8.84972   3
  -6  -1   1 176.503 8.29525   8
   6  -1  -1 178.566 9.61771   2
   6   1  -1 153.336 9.16483   3
   6   1  -1 161.607 7.27278   8
  -6   1   1 176.425 7.62909   8
   6   1  -1 139.389 9.69504   2
   6   1  -1 170.380 10.7248   6
   5  -1  -1 404.177 9.57026   8
   5  -1  -1 419.420 8.52815   1
  -5  -1   1 403.943 9.93839   8
  -5  -1   1 404.558 10.5598   8
   5  -1  -1 400.435 11.1342   3
   5  -1  -1 395.881 8.43032   5
   5  -1  -1 417.326 12.6755   6
   5  -1  -1 408.511 11.7590   2
  -5  -1   1 405.874 8.45856   5
   5   1  -1 420.480 8.15661   1
   5   1  -1 393.454 10.0870   8
   5   1  -1 403.754 11.8813   3
   5   1  -1 395.953 12.1961   2
   5   1  -1 419.262 8.39839   5
   5   1  -1 410.742 12.6382   6
  -5   1   1 419.288 9.49974   8
  -5   1   1 390.458 9.83201   8
   4  -1  -1 285.388 8.41776   3
  -4  -1   1 289.412 7.53464   8
  -4  -1   1 290.562 8.13268   8
   4  -1  -1 292.947 6.37584   5
   4  -1  -1 280.098 8.91344   2
  -4  -1   1 291.929 6.35566   5
   4  -1  -1 291.134 7.09779   8
   4  -1  -1 297.713 6.43085   1
   4  -1  -1 291.089 9.71647   6
  -4   1   1 294.790 7.87945   3
   4   1  -1 288.813 6.17476   5
  -4   1   1 286.197 6.97961   8
   4   1  -1 304.370 7.89822   8
   4   1  -1 294.723 9.70692   6
   4   1  -1 292.856 9.09455   3
   4   1  -1 288.757 9.48588   2
   4   1  -1 291.018 5.99576   1
  -4   1   1 282.826 7.42261   8
   3  -1  -1 7.04457 1.11187   5
  -3  -1   1 10.3102 1.88606   2
  -3  -1   1 8.83969 1.41342   1
   3  -1  -1 12.4211 1.49408   8
  -3  -1   1 10.5728 1.36254   5
   3  -1  -1 9.27055 1.76952   3
  -3  -1   1 13.1120 2.17048   6
   3  -1  -1 11.3104 1.45710   8
   3  -1  -1 7.46248 1.13195   1
  -3  -1   1 6.88613 1.76728   8
  -3  -1   1 12.3491 1.58170   8
   3  -1  -1 6.60860 1.92933   2
  -3  -1   1 8.16945 2.02997   3
   3  -1  -1 6.85084 2.31711   6
   3   1  -1 7.30136 1.05048   1
  -3   1   1 7.42822 1.79858   2
  -3   1   1 6.90353 2.23511   6
   3   1  -1 10.4256 1.45292   5
  -3   1   1 8.68410 1.58450   3
   3   1  -1 9.26169 1.67195   8
   3   1  -1 6.82389 2.27887   3
  -3   1   1 9.16427 1.44098   8
  -3   1   1 12.1496 1.63515   8
   3   1  -1 9.71809 2.25024   2
   3   1  -1 8.19305 2.19589   6
   3   1  -1 5.88062 1.59250   8
   2  -1  -1 518.397 7.88360   5
   2  -1  -1 508.648 10.0797   6
  -2  -1   1 520.576 7.70595   1
  -2  -1   1 515.476 9.94230   2
  -2  -1   1 537.871 9.30061   8
   2  -1  -1 525.142 8.16378   8
  -2  -1   1 519.248 9.76197   3
  -2  -1   1 518.256 9.95805   6
   2  -1  -1 525.333 8.21382   8
   2  -1  -1 505.016 9.68097   2
   2  -1  -1 518.269 9.18741   3
  -2  -1   1 528.276 7.78777   5
   2   1  -1 517.888 8.96901   8
  -2   1   1 521.831 8.26696   8
   2   1  -1 529.764 7.70094   1
   2   1  -1 516.228 10.1964   2
   2   1  -1 526.055 9.10761   8
   2   1  -1 521.339 10.1951   6
  -2   1   1 500.723 9.01041   3
   2   1  -1 526.517 7.71804   5
  -2   1   1 512.236 9.78652   6
  -2   1   1 515.648 8.20484   8
  -2   1   1 497.454 9.50937   2
   2   1  -1 502.127 9.93089   3
   1  -1  -1 13.5665 2.26624   4
  -1  -1   1 20.1352 2.45967   3
  -1  -1   1 17.9861 2.48753   2
  -1  -1   1 15.3061 2.31322   8
   1   1  -1 20.1683 2.79372   2
   1   1  -1 18.4969 2.71980   3
   1   1  -1 20.4667 1.90031   8
   1   1  -1 7.93165 2.51496   4
   1   1  -1 11.9520 1.95503   8
   0  -1   1 4550.46 64.4229   1
   0  -1  -1 4769.99 62.7423   5
   0  -1   1 4864.84 64.5999   8
   0  -1  -1 4656.37 64.5056   1
   0   1   1 4913.99 65.7350   2
   0   1  -1 4619.60 64.5071   8
   0   1  -1 4823.12 64.5905   8
   0   1   1 4807.33 64.5189   8
   0   1   1 4924.70 64.5232   8
   0   1   1 4896.46 65.0344   3
  -1  -1  -1 147.029 4.72974   5
   1  -1   1 153.123 4.38497   8
  -1  -1  -1 145.468 4.56970   6
   1  -1   1 148.757 4.33324   5
   1  -1   1 154.629 4.49258   3
   1  -1   1 152.882 4.39544   1
  -1  -1  -1 149.929 4.54428   3
  -1  -1  -1 147.880 4.64287   2
  -1  -1  -1 144.184 4.75993   8
   1  -1   1 147.825 4.49996   8
  -1  -1  -1 142.767 4.73697   1
   1  -1   1 151.227 4.11286   2
  -1  -1  -1 158.395 5.07970   8
   1   1   1 152.840 4.31882   5
  -1   1  -1 147.081 3.93823   2
  -1   1  -1 147.651 4.61735   5
   1   1   1 144.500 4.95364   2
  -1   1  -1 151.253 4.24292   3
   1   1   1 155.847 4.91711   8
  -1   1  -1 142.889 4.59334   1
   1   1   1 139.032 5.01603   3
   1   1   1 149.161 4.74444   8
  -1   1  -1 158.088 4.54941   8
   1   1   1 144.050 4.25137   1
  -1   1  -1 147.554 4.67164   8
  -1   1  -1 150.392 4.65987   6
  -2  -1  -1 292.333 7.02331   5
  -2  -1  -1 291.915 7.66350   8
  -2  -1  -1 284.837 7.25332   8
   2  -1   1 288.334 6.84908   8
   2  -1   1 287.118 6.60525   5
  -2  -1  -1 290.535 7.31091   2
   2  -1   1 289.036 7.25653   3
  -2  -1  -1 292.882 7.00007   1
   2  -1   1 293.489 6.75370   1
  -2  -1  -1 290.977 7.41520   6
  -2  -1  -1 295.346 7.31782   3
   2  -1   1 294.258 7.16213   2
   2  -1   1 296.193 8.08300   6
   2  -1   1 289.150 7.06278   8
   2   1   1 281.908 6.54524   5
   2   1   1 297.529 7.94847   2
  -2   1  -1 300.499 7.51839   6
  -2   1  -1 295.515 6.94263   3
  -2   1  -1 275.140 6.91734   1
   2   1   1 280.003 7.13729   8
  -2   1  -1 277.721 6.85726   5
   2   1   1 297.233 7.92544   3
  -2   1  -1 294.155 7.01258   8
   2   1   1 292.212 7.45088   8
  -2   1  -1 299.970 7.39409   8
   2   1   1 306.750 6.69688   1
  -2   1  -1 293.308 6.86862   2
   2   1   1 281.336 7.97847   6
  -3  -1  -1 1290.99 21.7922   8
  -3  -1  -1 1275.67 22.2414   6
  -3  -1  -1 1271.55 21.7716   3
   3  -1   1 1273.62 21.6141   3
   3  -1   1 1283.08 20.2759   5
  -3  -1  -1 1317.94 20.4834   5
   3  -1   1 1252.94 22.3741   6
   3  -1   1 1274.20 20.6601   1
   3  -1   1 1304.43 21.2407   8
   3  -1   1 1309.40 21.7752   2
  -3  -1  -1 1276.50 20.6278   1
  -3  -1  -1 1270.70 21.4439   8
  -3  -1  -1 1275.92 21.9633   2
  -3   1  -1 1292.59 21.4351   2
   3   1   1 1263.54 20.4623   1
   3   1   1 1278.32 21.5451   8
  -3   1  -1 1303.14 20.4086   5
   3   1   1 1310.94 22.2836   3
  -3   1  -1 1272.31 21.3425   8
  -3   1  -1 1320.63 22.3756   6
  -3   1  -1 1242.17 21.1727   3
   3   1   1 1308.57 22.5570   6
   3   1   1 1266.01 20.1438   5
   3   1   1 1290.13 22.3509   2
  -4  -1  -1 207.430 6.93251   1
   4  -1   1 213.839 8.21539   3
   4  -1   1 211.901 6.64533   1
   4  -1   1 209.904 6.59820   5
  -4  -1  -1 210.116 7.09922   5
   4  -1   1 214.352 7.41013   8
   4  -1   1 225.906 8.36473   2
  -4  -1  -1 202.194 8.26094   8
   4  -1   1 213.539 9.30825   6
  -4  -1  -1 227.714 7.63550   8
   4   1   1 217.767 6.57783   5
   4   1   1 222.240 9.44583   6
   4   1   1 210.674 6.45260   1
   4   1   1 219.495 8.82846   3
   4   1   1 223.276 8.01064   8
  -4   1  -1 203.696 7.86788   8
   4   1   1 215.848 8.90357   2
  -4   1  -1 215.901 7.25454   8
  -5  -1  -1 294.546 8.91044   5
   5  -1   1 315.970 9.59230   8
   5  -1   1 303.994 10.7301   3
  -5  -1  -1 300.035 8.75175   1
   5  -1   1 311.735 10.8637   2
  -5  -1  -1 303.745 10.6212   8
  -5  -1  -1 300.945 9.57679   8
   5  -1   1 304.806 12.1041   6
   5   1   1 322.964 10.1938   8
   5   1   1 316.023 11.3884   3
   5   1   1 310.023 12.1641   6
  -5   1  -1 304.936 10.1348   8
  -5   1  -1 300.668 9.27883   8
   5   1   1 315.684 11.5202   2
   6  -1   1 484.538 16.2885   6
   6  -1   1 501.410 14.8887   2
   6  -1   1 512.302 15.0741   3
  -6  -1  -1 512.738 14.5535   8
  -6   1  -1 512.749 14.1234   8
   6   1   1 539.051 16.7721   6
   6   1   1 523.073 15.6894   3
   6   1   1 519.904 15.7435   2
   7  -1   1 0.31861 3.70206   2
  -7  -1  -1 0.63309 3.62052   8
   7  -1   1 4.04194 3.99950   3
  -7   1  -1 -3.0692 2.95996   8
   7   1   1 1.69973 3.96945   3
   7   1   1 4.23593 4.08317   2
  -8  -1  -1 1.68690 4.34638   8
   8  -1   1 2.69368 4.32364   3
   8  -1   1 13.3602 5.13944   2
  -8   1  -1 7.55983 4.17147   8
   8   1   1 8.37464 5.00536   3
   8   1   1 5.65494 5.09037   2
   8  -2  -1 424.220 17.0146   6
   8  -2  -1 378.728 13.8641   3
   8  -2  -1 394.505 14.7833   2
  -8  -2   1 394.111 13.3925   8
   8   2  -1 398.883 16.0317   2
  -8   2   1 395.126 11.7987   8
   8   2  -1 420.123 16.9071   6
   8   2  -1 425.305 15.7834   3
   7  -2  -1 952.923 21.1909   3
   7  -2  -1 923.175 21.7304   2
  -7  -2   1 939.369 20.6284   8
   7  -2  -1 957.480 23.7955   6
   7   2  -1 948.622 23.1648   2
   7   2  -1 923.207 22.3357   3
   7   2  -1 912.285 23.4329   6
  -7   2   1 963.959 19.0049   8
  -6  -2   1 83.2603 7.15722   8
   6  -2  -1 91.0825 9.38254   6
   6  -2  -1 93.3865 7.28505   3
   6  -2  -1 88.0974 7.80469   2
   6   2  -1 83.3795 9.26983   6
   6   2  -1 97.1341 6.39486   8
   6   2  -1 95.5929 9.09819   2
   6   2  -1 89.5580 8.34561   3
  -6   2   1 91.7199 6.03904   8
  -5  -2   1 52.6991 3.72050   5
   5  -2  -1 53.4775 3.96242   8
   5  -2  -1 51.2905 6.16987   2
  -5  -2   1 52.3018 3.26397   1
   5  -2  -1 61.8745 5.67643   3
   5  -2  -1 52.5294 3.52632   1
  -5  -2   1 51.6923 4.56855   8
   5  -2  -1 55.1717 7.26018   6
   5  -2  -1 54.7166 3.53563   5
  -5  -2   1 59.0206 6.08858   8
   5   2  -1 55.8648 3.03378   1
   5   2  -1 58.8081 6.73956   3
  -5   2   1 51.4987 4.58661   8
   5   2  -1 63.4754 3.38997   5
  -5   2   1 48.0963 3.84481   8
   5   2  -1 56.7425 7.23367   2
   5   2  -1 58.9047 5.14659   8
   5   2  -1 45.6136 7.24021   6
   4  -2  -1 621.111 10.9508   1
   4  -2  -1 608.071 11.1775   8
   4  -2  -1 598.186 12.4726   3
  -4  -2   1 598.515 12.3034   8
   4  -2  -1 617.417 10.8035   5
  -4  -2   1 604.909 10.4305   1
   4  -2  -1 601.339 13.9746   6
  -4  -2   1 601.794 10.6393   5
  -4  -2   1 630.076 12.9860   8
   4  -2  -1 613.197 13.1232   2
   4   2  -1 619.924 10.4272   1
   4   2  -1 620.663 14.1303   6
   4   2  -1 606.759 13.7795   3
   4   2  -1 632.049 12.7302   8
   4   2  -1 603.430 14.2727   2
  -4   2   1 622.904 11.4629   8
   4   2  -1 612.554 10.4885   5
  -4   2   1 616.997 12.1699   3
  -4   2   1 605.270 11.1631   8
   3  -2  -1 702.934 13.0775   2
  -3  -2   1 687.556 11.1369   5
  -3  -2   1 696.975 13.1157   8
  -3  -2   1 691.997 12.7922   8
  -3  -2   1 706.476 13.8260   2
  -3  -2   1 693.680 13.4536   3
   3  -2  -1 696.629 12.5561   3
   3  -2  -1 702.262 11.5611   1
  -3  -2   1 712.865 13.5731   6
   3  -2  -1 705.336 14.0161   6
   3  -2  -1 696.796 11.4206   8
  -3  -2   1 717.252 11.1396   1
   3  -2  -1 706.560 11.3266   5
   3  -2  -1 702.637 11.3664   8
  -3   2   1 699.369 13.5239   6
  -3   2   1 711.402 12.3459   3
   3   2  -1 693.719 12.9347   8
   3   2  -1 718.447 11.0704   1
   3   2  -1 709.933 12.7100   8
   3   2  -1 695.445 13.9531   6
  -3   2   1 705.518 11.5702   8
   3   2  -1 690.909 14.2714   2
   3   2  -1 689.768 10.9725   5
   3   2  -1 730.765 14.0540   3
  -3   2   1 719.004 11.5062   8
  -3   2   1 691.108 12.9348   2
  -2  -2   1 7209.69 92.5988   5
  -2  -2   1 6932.16 96.3701   8
  -2  -2   1 7016.77 94.8954   1
   2  -2  -1 7051.51 94.8005   8
   2  -2  -1 7284.71 94.8426   8
   2  -2  -1 6923.98 97.4460   2
   2  -2  -1 7212.19 96.8784   6
  -2  -2   1 7185.38 98.4095   2
  -2  -2   1 7052.61 97.5100   3
  -2  -2   1 6948.98 96.2880   8
   2  -2  -1 7191.11 96.2773   3
   2   2  -1 7126.09 96.3381   8
   2   2  -1 6911.65 96.7204   6
  -2   2   1 7095.93 97.5129   2
   2   2  -1 7048.88 92.4994   5
   2   2  -1 7085.50 97.5947   3
  -2   2   1 7024.44 94.8035   8
  -2   2   1 7310.23 96.2552   3
   2   2  -1 6967.21 96.3521   8
   2   2  -1 7035.62 98.4428   2
   2   2  -1 7001.39 94.8999   1
  -2   2   1 7157.57 94.8542   8
  -1  -2   1 7686.98 104.816   2
  -1  -2   1 7784.66 103.322   8
  -1  -2   1 7548.99 104.030   3
  -1  -2   1 7561.08 103.194   8
   1  -2  -1 7912.07 102.751   4
   1   2  -1 7670.21 103.245   8
   1   2  -1 7669.39 104.859   2
   1   2  -1 7693.51 102.710   4
   1   2  -1 7593.24 103.200   8
   1   2  -1 7507.10 104.044   3
   0  -2  -1 384.817 6.45392   3
   0  -2  -1 390.803 6.78091   5
   0  -2  -1 384.263 6.86057   2
   0  -2  -1 389.981 6.69196   8
   0  -2   1 386.810 6.86854   8
   0  -2  -1 390.312 6.71552   8
   0  -2  -1 378.560 6.97408   1
   0  -2   1 395.182 6.93495   8
   0   2  -1 395.600 6.97341   8
   0   2   1 391.310 7.09372   2
   0   2   1 386.012 6.77919   8
   0   2   1 391.681 6.67900   5
   0   2  -1 391.189 6.92926   8
   0   2   1 389.665 6.88216   1
   0   2   1 386.615 6.62790   3
   0   2   1 400.596 6.75028   8
  -1  -2  -1 191.644 5.46784   2
  -1  -2  -1 185.273 5.75855   8
   1  -2   1 183.122 4.80268   8
  -1  -2  -1 180.826 4.93441   6
   1  -2   1 182.491 4.95633   5
   1  -2   1 183.120 4.08586   2
   1  -2   1 183.737 4.93318   8
   1  -2   1 182.112 4.69013   3
  -1  -2  -1 181.471 5.37299   1
  -1  -2  -1 181.809 5.46203   8
  -1  -2  -1 174.650 5.14551   3
  -1  -2  -1 187.838 5.32376   5
   1   2   1 187.511 5.41591   8
   1   2   1 180.997 4.86049   5
   1   2   1 172.730 4.84869   1
   1   2   1 181.531 5.63442   8
  -1   2  -1 186.303 5.14725   8
   1   2   1 188.711 5.92413   2
  -1   2  -1 194.903 5.02097   8
   1   2   1 174.156 5.57993   3
  -1   2  -1 179.703 4.50786   3
  -1   2  -1 187.817 5.03015   6
  -1   2  -1 189.788 4.03440   2
   2  -2   1 85.0625 5.53528   6
   2  -2   1 88.1474 4.40401   3
   2  -2   1 81.7823 4.05809   5
  -2  -2  -1 77.0297 4.71015   5
  -2  -2  -1 88.0749 4.66722   3
   2  -2   1 93.2089 4.10301   8
   2  -2   1 84.0851 4.32681   8
  -2  -2  -1 83.0870 4.66970   1
   2  -2   1 83.5203 4.12094   2
  -2  -2  -1 95.3862 4.79788   2
   2  -2   1 93.9510 4.24729   1
  -2  -2  -1 83.4603 4.75801   8
  -2  -2  -1 92.2099 4.70853   6
  -2  -2  -1 83.4997 5.43446   8
   2   2   1 76.8204 5.37814   6
  -2   2  -1 92.1026 3.80519   2
  -2   2  -1 89.9435 4.66607   8
   2   2   1 90.1585 4.61734   8
   2   2   1 88.6136 5.20363   8
   2   2   1 82.8904 5.47972   3
  -2   2  -1 89.9336 4.64796   6
   2   2   1 89.1603 5.69831   2
  -2   2  -1 94.1485 4.00703   3
   2   2   1 87.8622 4.04189   5
   2   2   1 92.7852 4.06218   1
  -2   2  -1 89.5005 4.28791   8
  -3  -2  -1 279.742 8.79177   8
   3  -2   1 294.818 8.02055   2
  -3  -2  -1 283.048 7.88758   5
   3  -2   1 306.097 9.41918   6
  -3  -2  -1 289.847 8.44461   6
  -3  -2  -1 285.206 7.78374   1
  -3  -2  -1 302.957 8.28272   8
   3  -2   1 289.688 7.41101   5
   3  -2   1 287.963 8.09142   3
   3  -2   1 287.941 7.45718   1
   3  -2   1 289.041 7.74519   8
   3   2   1 273.076 7.13108   1
  -3   2  -1 277.073 7.37746   2
  -3   2  -1 294.869 7.62248   8
   3   2   1 296.692 9.35334   6
   3   2   1 277.874 8.44691   8
   3   2   1 311.015 9.39348   2
   3   2   1 285.218 7.19169   5
  -3   2  -1 287.760 7.52046   3
   3   2   1 294.647 9.12227   3
  -3   2  -1 287.758 8.00003   8
  -3   2  -1 291.847 8.45609   6
   4  -2   1 3982.88 59.5861   6
   4  -2   1 3987.47 57.5691   8
  -4  -2  -1 3899.20 56.7478   1
   4  -2   1 3977.08 58.4461   3
   4  -2   1 3775.99 55.8817   5
   4  -2   1 3929.72 56.9899   1
  -4  -2  -1 3999.05 55.7258   5
  -4  -2  -1 3995.66 58.7053   8
   4  -2   1 3934.46 58.7413   2
  -4  -2  -1 3891.96 58.2984   8
   4   2   1 3972.98 56.6736   1
   4   2   1 3843.72 59.9250   2
   4   2   1 4006.89 59.6565   6
  -4   2  -1 4012.22 57.7103   8
  -4   2  -1 4070.64 57.6337   8
   4   2   1 3901.27 55.4624   5
   4   2   1 3905.96 59.5649   3
   4   2   1 4005.53 58.5242   8
  -5  -2  -1 925.063 19.4284   8
   5  -2   1 913.523 20.6167   6
  -5  -2  -1 922.859 17.2600   5
  -5  -2  -1 933.696 17.2333   1
   5  -2   1 909.230 17.9375   8
   5  -2   1 897.898 19.0169   2
  -5  -2  -1 873.677 18.4130   8
   5  -2   1 912.894 19.0707   3
  -5   2  -1 896.264 17.8362   8
   5   2   1 892.932 20.3111   2
  -5   2  -1 952.231 18.5100   8
   5   2   1 919.456 19.0566   8
   5   2   1 915.522 20.6094   6
   5   2   1 905.315 20.1244   3
  -6  -2  -1 29.2547 4.03573   8
   6  -2   1 39.1411 4.10719   3
  -6  -2  -1 27.3659 3.01835   5
   6  -2   1 31.6938 5.23479   6
   6  -2   1 36.3411 4.41509   2
   6   2   1 23.8384 5.06541   2
   6   2   1 22.5668 4.45575   3
   6   2   1 25.0146 5.16092   6
  -6   2  -1 24.6149 3.36745   8
   7  -2   1 368.782 13.6812   2
   7  -2   1 399.734 13.8038   3
  -7  -2  -1 410.000 14.1168   8
   7   2   1 378.088 14.8909   2
   7   2   1 376.516 14.9123   3
  -7   2  -1 366.643 12.4215   8
   8  -2   1 52.5851 5.63268   2
   8  -2   1 53.9447 5.91480   3
  -8  -2  -1 44.2720 5.04004   8
  -8   2  -1 61.8026 6.62922   8
   8   2   1 58.4806 5.93590   3
   8   2   1 54.9104 6.05438   2
   8  -3  -1 121.091 11.4492   6
   8  -3  -1 119.932 9.45247   2
  -8  -3   1 123.533 9.11028   8
   8  -3  -1 118.144 8.76817   3
   8   3  -1 130.060 11.6274   6
   8   3  -1 108.804 11.0822   2
  -8   3   1 114.823 6.78424   8
   8   3  -1 127.390 10.6344   3
  -7  -3   1 49.2986 6.27562   8
   7  -3  -1 47.3167 6.31205   3
   7  -3  -1 46.6268 6.27773   6
   7  -3  -1 42.8726 6.08520   2
   7   3  -1 57.2688 7.41214   6
   7   3  -1 47.7149 5.83883   2
   7   3  -1 46.9378 6.11840   3
  -7   3   1 50.4472 5.43166   8
   6  -3  -1 1310.64 25.0834   2
   6  -3  -1 1240.75 24.0222   3
   6  -3  -1 1261.35 26.5434   6
  -6  -3   1 1306.35 20.9943   5
  -6  -3   1 1274.56 24.5785   8
   6   3  -1 1281.18 26.2103   3
   6   3  -1 1322.24 24.3422   8
   6   3  -1 1273.72 26.7326   2
   6   3  -1 1306.34 26.8248   6
  -6   3   1 1272.75 22.1107   8
   5  -3  -1 155.457 5.37477   8
  -5  -3   1 153.707 4.85540   1
   5  -3  -1 147.496 5.27434   1
  -5  -3   1 140.855 6.46258   8
   5  -3  -1 141.169 7.28691   2
   5  -3  -1 134.149 8.70235   6
  -5  -3   1 153.843 7.71393   8
  -5  -3   1 156.178 5.37527   5
   5  -3  -1 148.318 5.22736   5
   5  -3  -1 153.219 6.80946   3
   5   3  -1 153.741 7.14326   8
   5   3  -1 156.490 9.00556   2
  -5   3   1 142.761 5.26944   8
   5   3  -1 153.584 4.62640   1
   5   3  -1 148.400 4.83609   5
  -5   3   1 152.230 5.75221   8
   5   3  -1 153.720 8.89841   6
   5   3  -1 143.935 8.39491   3
   4  -3  -1 97.8142 5.12345   3
   4  -3  -1 104.342 4.19759   1
  -4  -3   1 115.689 6.41647   8
  -4  -3   1 107.042 5.39953   8
  -4  -3   1 104.374 4.33549   5
   4  -3  -1 97.3332 3.90057   8
   4  -3  -1 96.2470 6.91278   6
  -4  -3   1 104.480 3.96395   1
   4  -3  -1 98.5809 4.10367   5
   4  -3  -1 107.236 5.66959   2
   4   3  -1 112.122 3.67606   1
   4   3  -1 94.8030 5.73717   8
  -4   3   1 97.4668 4.41798   3
   4   3  -1 100.775 7.35061   2
   4   3  -1 103.764 3.80410   5
   4   3  -1 94.7976 6.83181   6
  -4   3   1 102.858 4.90290   2
  -4   3   1 107.527 4.34170   8
   4   3  -1 101.086 6.94203   3
  -4   3   1 94.9918 3.95023   8
   3  -3  -1 7349.85 100.893   6
  -3  -3   1 7287.48 102.571   2
  -3  -3   1 7166.19 95.8832   5
   3  -3  -1 7420.45 98.2012   8
  -3  -3   1 6985.20 100.093   8
  -3  -3   1 7246.27 98.2502   1
   3  -3  -1 7323.12 99.7451   3
  -3  -3   1 7200.30 101.508   3
  -3  -3   1 7188.66 100.614   6
   3  -3  -1 7397.18 98.1925   8
  -3  -3   1 7328.01 100.361   8
   3  -3  -1 7391.30 101.133   2
   3   3  -1 7250.79 100.328   8
  -3   3   1 7367.47 98.2588   8
  -3   3   1 7323.96 100.700   6
   3   3  -1 7224.60 95.8464   5
  -3   3   1 7182.86 100.963   2
   3   3  -1 7200.57 102.621   2
  -3   3   1 7264.96 99.5982   3
  -3   3   1 7253.87 98.1624   8
   3   3  -1 7112.13 101.633   3
   3   3  -1 7126.25 100.196   8
   3   3  -1 7351.53 98.2869   1
   3   3  -1 7411.01 100.968   6
  -2  -3   1 3.60651 1.81493   2
   2  -3  -1 3.10827 0.73197   8
   2  -3  -1 3.08244 0.73226   8
   2  -3  -1 2.25077 1.34732   6
   2  -3  -1 2.08325 1.19268   2
  -2  -3   1 4.13876 1.12234   1
  -2  -3   1 4.96560 1.19275   5
  -2  -3   1 -1.9805 1.31517   8
   2  -3  -1 2.56480 0.86052   3
  -2  -3   1 3.23253 1.63610   8
  -2  -3   1 5.03361 1.65108   3
   2   3  -1 -1.5060 1.57048   6
   2   3  -1 -2.0962 1.78051   3
   2   3  -1 0.40331 1.45610   8
   2   3  -1 1.27278 1.52132   8
   2   3  -1 4.67429 2.10428   2
  -2   3   1 3.74034 0.90706   3
  -2   3   1 2.68999 0.79584   8
  -2   3   1 3.72721 0.81848   8
  -1  -3   1 3.66571 1.25383   8
  -1  -3   1 -0.0894 1.25799   8
   1  -3  -1 1.35502 0.95447   4
  -1  -3   1 1.64851 1.18248   3
   1  -3  -1 8.92881 1.50133   8
  -1  -3   1 3.30174 1.11569   2
   1  -3  -1 2.61251 0.67567   8
  -1   3   1 3.43261 0.78166   8
   1   3  -1 -0.9433 1.13937   8
  -1   3   1 7.35510 1.19571   8
   1   3  -1 2.66226 1.33612   2
   1   3  -1 1.59569 1.56927   3
   1   3  -1 2.63547 1.03371   4
   0  -3   1 2264.24 32.3948   8
   0  -3   1 2296.74 31.6132   7
   0  -3  -1 2318.40 32.5987   1
   0  -3  -1 2242.76 32.1599   8
   0  -3  -1 2271.91 31.9673   3
   0  -3  -1 2272.25 31.5608   5
   0  -3  -1 2279.04 32.6179   2
   0  -3  -1 2275.99 32.1702   8
   0  -3   1 2337.05 32.4252   8
   0   3  -1 2366.27 31.6372   2
   0   3  -1 2281.74 32.4052   8
   0   3   1 2233.66 32.1671   8
   0   3   1 2315.85 32.2056   8
   0   3  -1 2316.48 32.4305   8
   0   3   1 2265.13 32.4472   1
   0   3   1 2243.59 31.5638   7
   0   3   1 2303.17 31.4897   5
   0   3   1 2228.55 32.6355   2
   0   3   1 2261.66 32.0253   3
  -1  -3  -1 1022.91 16.5873   8
  -1  -3  -1 994.789 16.1220   1
  -1  -3  -1 998.461 16.2957   3
   1  -3   1 1055.56 14.7249   2
   1  -3   1 989.044 15.7479   8
  -1  -3  -1 1011.93 16.3474   8
  -1  -3  -1 999.008 16.5477   2
  -1  -3  -1 997.512 15.8023   5
   1  -3   1 1011.66 15.7460   8
  -1  -3  -1 996.989 15.6676   6
  -1   3  -1 1027.56 15.3415   3
   1   3   1 988.748 16.4755   8
  -1   3  -1 1040.55 15.7680   6
   1   3   1 1000.41 16.4454   3
   1   3   1 1025.39 16.7901   2
  -1   3  -1 1006.93 15.8351   8
   1   3   1 1022.62 15.5683   5
   1   3   1 1000.36 16.3397   8
  -1   3  -1 1002.84 15.7713   8
   1   3   1 1017.84 15.9941   1
  -1   3  -1 1050.82 14.6449   2
  -2  -3  -1 17.4387 2.45550   8
  -2  -3  -1 8.84977 2.12839   2
  -2  -3  -1 11.4960 1.87533   8
  -2  -3  -1 11.1666 1.79964   1
   2  -3   1 14.3052 2.20664   2
   2  -3   1 14.7082 1.90380   1
  -2  -3  -1 8.21288 1.86912   6
  -2  -3  -1 13.8402 2.10546   5
  -2  -3  -1 11.7730 1.76453   3
   2  -3   1 15.5665 2.09548   6
   2  -3   1 9.51703 1.59030   8
   2  -3   1 12.4022 1.85396   5
   2  -3   1 12.2087 1.64834   8
   2  -3   1 14.9003 2.14787   3
  -2   3  -1 11.5438 1.78404   8
   2   3   1 6.40407 1.87547   8
   2   3   1 10.0730 1.95292   6
  -2   3  -1 13.9466 1.82635   6
   2   3   1 12.9359 1.61821   1
   2   3   1 13.9354 2.15891   8
   2   3   1 13.4481 2.31542   2
  -2   3  -1 11.6024 1.65437   2
   2   3   1 12.9176 1.78263   5
  -2   3  -1 12.0957 1.63597   8
  -2   3  -1 11.7574 1.91399   3
   2   3   1 13.9414 2.36093   3
   3  -3   1 2057.77 31.0461   8
   3  -3   1 2012.05 31.2541   3
   3  -3   1 2094.01 31.3734   2
   3  -3   1 2085.88 31.2214   1
   3  -3   1 2004.96 32.4412   6
  -3  -3  -1 2026.40 32.0759   8
   3  -3   1 2074.11 30.4585   5
  -3  -3  -1 2043.23 30.5181   5
  -3  -3  -1 1998.43 32.5114   6
  -3  -3  -1 2019.07 32.3804   8
  -3  -3  -1 2047.48 31.0793   1
   3   3   1 2004.55 30.1516   5
   3   3   1 2074.42 32.4462   8
   3   3   1 2070.04 32.6351   6
  -3   3  -1 2018.57 31.0508   8
   3   3   1 2035.44 33.2498   2
  -3   3  -1 2007.82 30.9674   3
   3   3   1 2015.93 30.7223   1
   3   3   1 2021.21 32.8972   3
  -3   3  -1 2124.04 31.1878   2
  -3   3  -1 2093.12 31.1946   8
  -3   3  -1 2038.38 32.5865   6
  -4  -3  -1 38.5245 5.91724   8
  -4  -3  -1 47.7772 4.92476   8
   4  -3   1 33.4364 4.98527   3
   4  -3   1 32.4767 4.33834   6
   4  -3   1 37.5738 4.30293   8
   4  -3   1 35.8622 4.88037   2
  -4  -3  -1 45.8620 4.88246   1
  -4  -3  -1 42.8266 4.98752   5
  -4   3  -1 41.4883 4.98990   8
   4   3   1 32.1987 4.91987   3
   4   3   1 37.9137 5.90582   2
  -4   3  -1 38.5499 4.14242   8
   4   3   1 27.9007 4.49922   8
   4   3   1 38.7700 4.41510   6
   4   3   1 40.0695 3.70791   1
  -5  -3  -1 2.01470 3.06777   8
   5  -3   1 5.47932 2.79391   3
   5  -3   1 2.18556 2.86811   6
   5  -3   1 0.50332 2.07648   8
  -5  -3  -1 2.13792 2.76719   8
  -5  -3  -1 2.31861 2.23244   1
  -5  -3  -1 5.68430 2.47626   5
   5  -3   1 2.29702 2.30112   2
   5   3   1 4.83841 3.71229   2
   5   3   1 5.66859 3.12010   3
   5   3   1 2.51602 2.58028   8
   5   3   1 0.93264 2.88931   6
  -5   3  -1 -1.1112 2.35372   8
  -5   3  -1 4.40276 2.17581   8
   6  -3   1 1190.21 23.8635   2
   6  -3   1 1198.64 23.8964   3
   6  -3   1 1174.98 26.1048   6
  -6  -3  -1 1167.07 21.4470   1
  -6  -3  -1 1168.64 21.6299   5
  -6  -3  -1 1174.00 24.6762   8
   6   3   1 1199.61 25.9063   3
  -6   3  -1 1178.00 22.7474   8
   6   3   1 1129.31 25.5731   2
   6   3   1 1218.54 26.2850   6
   7  -3   1 82.9095 8.32348   2
  -7  -3  -1 93.7356 9.15028   8
   7  -3   1 67.5715 7.72802   3
   7   3   1 81.1231 9.76865   3
   7   3   1 90.7796 10.0679   2
  -7   3  -1 88.4516 7.42501   8
   8  -3   1 88.1039 8.83628   2
   8  -3   1 103.699 8.93139   3
  -8  -3  -1 100.828 9.79801   8
   8   3   1 97.9259 10.4142   3
  -8   3  -1 93.0166 7.76100   8
   8   3   1 102.549 10.8008   2
   8  -4  -1 21.3923 5.09713   2
   8  -4  -1 12.5480 6.18174   6
  -8  -4   1 17.2670 4.83569   8
   8   4  -1 31.7058 6.89346   6
   8   4  -1 16.2571 5.69519   2
  -8   4   1 17.1693 3.43955   8
   8   4  -1 17.9249 5.53642   3
   7  -4  -1 850.026 18.9483   3
   7  -4  -1 866.366 22.3754   6
   7  -4  -1 793.333 19.4145   2
  -7  -4   1 832.345 20.0467   8
   7   4  -1 841.630 21.7989   3
   7   4  -1 829.958 22.0138   6
   7   4  -1 841.639 22.2826   2
  -7   4   1 832.529 16.6508   8
   6  -4  -1 371.257 11.6737   2
  -6  -4   1 369.285 8.41259   1
  -6  -4   1 378.662 9.07095   5
   6  -4  -1 376.673 13.7186   6
  -6  -4   1 362.544 12.2349   8
   6  -4  -1 384.919 11.1079   3
   6   4  -1 378.297 13.5525   3
   6   4  -1 354.141 13.5449   6
   6   4  -1 387.717 14.1549   2
  -6   4   1 353.535 9.27311   8
   6   4  -1 366.498 11.5988   8
   5  -4  -1 655.994 16.2332   6
   5  -4  -1 654.832 12.3621   8
   5  -4  -1 668.012 14.6504   2
  -5  -4   1 658.108 12.1495   1
   5  -4  -1 660.344 12.6648   5
   5  -4  -1 671.003 12.9567   1
  -5  -4   1 667.712 14.6749   8
  -5  -4   1 667.614 15.5361   8
  -5  -4   1 658.091 12.5317   5
   5  -4  -1 673.611 13.9913   3
   5   4  -1 672.243 16.9070   2
   5   4  -1 660.285 16.4998   3
  -5   4   1 687.773 12.6725   8
   5   4  -1 665.219 12.2253   5
  -5   4   1 661.060 12.4570   8
   5   4  -1 678.982 12.1204   1
   5   4  -1 679.849 15.2219   8
   5   4  -1 688.205 16.4902   6
  -4  -4   1 1964.58 32.1708   8
  -4  -4   1 1978.31 29.1836   5
   4  -4  -1 2001.26 30.2697   1
  -4  -4   1 1975.34 31.7855   8
   4  -4  -1 2004.51 31.4255   2
   4  -4  -1 2027.49 29.3273   8
   4  -4  -1 2004.55 29.4606   5
   4  -4  -1 2008.09 30.5101   3
  -4  -4   1 1980.56 29.4777   1
   4  -4  -1 1978.19 32.6456   6
   4   4  -1 2045.05 32.9021   6
  -4   4   1 2020.22 31.2640   2
  -4   4   1 2024.80 29.4038   8
   4   4  -1 1941.97 31.9448   8
   4   4  -1 2018.96 33.2995   3
   4   4  -1 2001.04 33.6873   2
   4   4  -1 2018.86 29.4302   1
  -4   4   1 1980.02 30.2335   3
   4   4  -1 1979.75 28.8982   5
  -4   4   1 2047.35 29.4282   8
   3  -4  -1 174.607 4.17762   8
  -3  -4   1 166.377 6.07881   6
   3  -4  -1 169.155 4.72627   3
   3  -4  -1 162.291 6.67411   6
   3  -4  -1 176.059 4.20638   8
  -3  -4   1 162.644 7.08506   8
  -3  -4   1 167.111 5.01786   1
  -3  -4   1 173.894 6.34043   8
  -3  -4   1 159.840 5.25635   5
   3  -4  -1 160.767 5.30709   2
   3   4  -1 174.985 7.80787   2
   3   4  -1 188.545 7.63788   3
  -3   4   1 164.840 6.08489   6
  -3   4   1 177.698 4.33798   8
   3   4  -1 174.166 6.73986   8
  -3   4   1 176.854 4.33638   8
   3   4  -1 151.129 7.03586   6
  -3   4   1 167.424 4.48687   3
  -2  -4   1 929.185 16.3119   2
   2  -4  -1 961.421 14.8427   2
   2  -4  -1 974.973 13.7424   3
  -2  -4   1 936.235 14.9566   1
  -2  -4   1 915.186 16.0616   8
  -2  -4   1 945.943 14.7150   5
  -2  -4   1 924.889 16.1857   3
  -2  -4   1 941.224 16.3956   8
   2  -4  -1 975.175 13.9256   8
   2  -4  -1 937.580 15.5474   6
   2  -4  -1 977.757 13.9485   8
  -2   4   1 974.168 14.0074   8
   2   4  -1 919.615 16.0141   8
   2   4  -1 958.293 16.3500   8
   2   4  -1 905.665 16.4954   3
   2   4  -1 933.761 15.5944   6
  -2   4   1 969.569 13.7096   3
  -2   4   1 973.629 13.9727   8
   2   4  -1 948.130 16.6975   2
  -1  -4   1 3.71834 1.42326   8
   1  -4  -1 4.61642 0.99012   4
   1  -4  -1 4.20194 0.96366   8
  -1  -4   1 4.64402 1.92927   8
   1  -4  -1 3.31565 0.97586   8
  -1  -4   1 3.37282 1.38231   2
  -1  -4   1 0.80047 1.20564   3
   1   4  -1 2.54372 0.96089   4
   1   4  -1 5.71973 1.77344   3
   1   4  -1 2.01493 1.28002   2
   1   4  -1 3.39486 1.39353   8
   1   4  -1 4.99932 1.84595   8
  -1   4   1 1.93476 0.92867   8
   0  -4   1 210.166 3.95356   2
   0  -4  -1 212.774 6.27127   1
   0  -4  -1 214.582 5.18525   2
   0  -4   1 210.458 4.20597   7
   0  -4   1 207.328 5.56547   8
   0  -4   1 209.615 4.17432   4
   0  -4  -1 216.822 4.72316   3
   0  -4   1 216.015 5.86403   8
   0  -4  -1 206.525 5.37098   8
   0  -4  -1 202.348 5.91046   5
   0  -4  -1 207.046 5.56886   8
   0   4  -1 217.367 5.75567   8
   0   4   1 210.610 4.20631   7
   0   4   1 214.324 4.19781   4
   0   4  -1 195.523 5.90098   8
   0   4  -1 222.040 4.06238   2
   0   4   1 206.177 4.87777   3
   0   4   1 220.028 5.50789   8
   0   4   1 208.179 5.46932   2
   0   4   1 210.655 5.71186   8
  -1  -4  -1 9655.27 132.045   1
  -1  -4  -1 9645.31 128.417   5
  -1  -4  -1 9903.28 133.048   3
  -1  -4  -1 9869.01 134.236   2
   1  -4   1 9959.86 131.754   8
   1  -4   1 9776.31 131.693   8
  -1  -4  -1 9713.73 132.449   8
  -1  -4  -1 9800.81 131.331   6
  -1  -4  -1 9719.75 132.342   8
   1   4   1 9999.99 128.461   5
   1   4   1 9695.86 132.445   8
   1   4   1 9536.15 134.217   2
   1   4   1 9845.19 132.467   8
  -1   4  -1 9829.42 131.726   8
   1   4   1 9787.65 132.033   1
  -1   4  -1 9832.55 131.346   6
  -1   4  -1 9470.22 131.595   8
   1   4   1 9515.92 132.988   3
  -1   4  -1 9671.78 131.726   3
   2  -4   1 797.001 14.4366   6
   2  -4   1 792.385 13.7167   8
  -2  -4  -1 777.463 14.7630   8
  -2  -4  -1 806.588 14.3039   1
  -2  -4  -1 789.406 14.0715   6
   2  -4   1 808.552 12.7205   2
   2  -4   1 815.839 13.7968   8
   2  -4   1 795.726 13.3096   3
  -2  -4  -1 791.244 14.0286   5
  -2  -4  -1 786.047 14.7520   3
  -2  -4  -1 768.622 14.8853   2
  -2  -4  -1 796.365 15.2299   8
  -2   4  -1 823.826 12.6967   2
   2   4   1 768.496 13.5262   5
  -2   4  -1 799.894 13.8703   8
   2   4   1 785.533 15.1082   3
   2   4   1 804.951 14.8323   8
   2   4   1 817.772 15.2656   8
  -2   4  -1 816.531 13.1792   3
   2   4   1 799.257 15.4588   2
   2   4   1 791.154 14.4293   6
   2   4   1 781.508 13.9074   1
  -2   4  -1 805.667 13.7986   8
  -2   4  -1 821.224 14.2325   6
   3  -4   1 93.2228 4.82520   3
   3  -4   1 90.1940 4.81097   8
   3  -4   1 88.1010 4.82849   5
   3  -4   1 94.8869 4.59744   2
   3  -4   1 92.3806 5.00870   1
  -3  -4  -1 87.0080 5.74378   5
   3  -4   1 89.7271 6.49302   6
  -3  -4  -1 87.9667 6.75391   8
  -3  -4  -1 81.9794 5.53794   1
  -3  -4  -1 89.3743 5.57942   8
   3   4   1 96.0929 6.77805   3
   3   4   1 81.4326 6.46905   6
   3   4   1 85.6851 4.54070   1
  -3   4  -1 91.1849 4.07230   2
  -3   4  -1 97.1553 5.27978   8
   3   4   1 86.9586 4.56674   5
  -3   4  -1 90.0421 5.36144   6
  -3   4  -1 94.8135 4.30254   3
   3   4   1 86.8148 6.35330   8
  -3   4  -1 90.7806 4.57902   8
   3   4   1 95.6500 7.12886   2
   4  -4   1 344.552 9.20962   3
   4  -4   1 357.489 9.20030   2
  -4  -4  -1 327.567 9.82427   8
  -4  -4  -1 354.979 9.46825   5
   4  -4   1 348.682 8.95512   8
  -4  -4  -1 334.507 10.8399   8
   4  -4   1 343.948 11.0846   6
  -4  -4  -1 329.273 9.10927   1
  -4   4  -1 347.578 9.26386   8
  -4   4  -1 329.323 8.47696   2
  -4   4  -1 327.052 8.70957   8
   4   4   1 353.680 11.6789   2
   4   4   1 327.015 8.49571   1
  -4   4  -1 342.917 8.69416   3
   4   4   1 335.435 11.2141   3
   4   4   1 329.188 10.5119   8
   4   4   1 345.055 11.1207   6
   5  -4   1 110.009 8.92771   6
  -5  -4  -1 118.091 6.67840   8
   5  -4   1 112.269 6.72219   2
   5  -4   1 104.148 5.81607   8
  -5  -4  -1 97.2235 8.26830   8
  -5  -4  -1 105.192 6.22423   1
  -5  -4  -1 95.8090 6.45168   5
   5  -4   1 104.317 6.60908   3
   5   4   1 92.7346 8.69822   6
   5   4   1 94.1040 7.35895   8
   5   4   1 115.017 9.15489   2
  -5   4  -1 99.6127 6.55695   8
   5   4   1 104.481 8.77785   3
  -5   4  -1 109.032 5.71271   8
   6  -4   1 257.465 10.1419   3
   6  -4   1 263.529 12.6538   6
   6  -4   1 257.609 10.0098   2
  -6  -4  -1 257.486 9.13843   5
  -6  -4  -1 248.370 8.58158   1
  -6  -4  -1 251.415 11.6747   8
   6   4   1 241.512 12.2317   3
   6   4   1 231.378 12.2538   6
   6   4   1 257.265 12.4530   2
  -6   4  -1 250.107 9.45562   8
   7  -4   1 633.448 17.0753   3
   7  -4   1 636.146 17.1207   2
  -7  -4  -1 646.458 18.4508   8
   7   4   1 645.128 19.8683   2
  -7   4  -1 634.471 15.9284   8
   7   4   1 628.372 19.4986   3
  -8  -4  -1 149.056 10.8096   8
   8   4   1 154.892 12.3411   2
  -8   4  -1 157.621 8.75751   8
   8   4   1 157.231 11.9359   3
  -8  -5   1 317.531 13.4188   8
   8  -5  -1 314.433 15.2046   6
   8  -5  -1 321.080 12.6665   2
   8   5  -1 359.990 15.4205   3
   8   5  -1 299.277 14.8679   6
  -8   5   1 317.080 9.33859   8
   8   5  -1 316.788 15.5802   2
   7  -5  -1 552.488 15.1105   2
   7  -5  -1 540.532 14.2096   3
   7  -5  -1 543.803 17.6773   6
  -7  -5   1 521.550 15.8634   8
  -7   5   1 538.511 12.1422   8
   7   5  -1 526.900 17.3474   3
   7   5  -1 518.736 17.8301   2
   7   5  -1 519.259 17.3861   6
  -6  -5   1 492.416 14.4082   8
   6  -5  -1 516.496 13.3968   2
   6  -5  -1 497.407 15.5172   6
  -6  -5   1 515.017 10.5184   1
  -6  -5   1 480.283 10.9799   5
   6  -5  -1 495.794 12.3854   3
   6   5  -1 485.514 16.0489   2
  -6   5   1 489.111 10.8714   8
   6   5  -1 483.932 15.3974   6
   6   5  -1 498.905 15.6942   3
   5  -5  -1 97.0483 7.94082   6
  -5  -5   1 92.2085 5.13953   5
   5  -5  -1 98.9733 5.38391   3
  -5  -5   1 85.6640 5.88693   8
  -5  -5   1 106.799 4.81915   1
   5  -5  -1 105.718 6.14987   2
   5  -5  -1 99.8596 4.09211   8
  -5  -5   1 93.3734 7.72169   8
  -5   5   1 94.7050 4.54307   8
   5   5  -1 102.859 8.45903   3
   5   5  -1 100.903 6.90853   8
   5   5  -1 107.089 8.92836   2
  -5   5   1 100.489 4.35839   8
   5   5  -1 96.7403 4.10807   1
   5   5  -1 97.7742 8.05065   6
  -5   5   1 99.8623 4.61854   3
   5   5  -1 91.9764 4.21115   5
  -4  -5   1 28.6787 3.86374   5
   4  -5  -1 32.0833 5.09032   6
   4  -5  -1 27.8408 2.47418   8
  -4  -5   1 31.3716 4.54398   8
  -4  -5   1 33.3480 3.60023   1
   4  -5  -1 32.2659 3.32839   3
  -4  -5   1 27.0089 3.52193   8
   4  -5  -1 30.8711 3.82395   2
   4   5  -1 27.8429 4.13762   2
   4   5  -1 36.2909 4.28776   3
  -4   5   1 30.3449 2.97322   8
   4   5  -1 32.0517 4.60324   8
   4   5  -1 20.2698 2.74334   6
  -4   5   1 36.2955 2.93136   8
  -4   5   1 28.7705 2.74589   3
   3  -5  -1 5722.05 79.5973   2
  -3  -5   1 5489.06 80.2009   8
   3  -5  -1 5720.96 77.6130   8
  -3  -5   1 5730.79 78.5214   1
   3  -5  -1 5899.13 78.1617   3
  -3  -5   1 5709.07 76.7243   5
   3  -5  -1 5825.29 77.5485   8
   3  -5  -1 5678.57 80.0783   6
  -3  -5   1 5703.22 80.7590   8
  -3   5   1 5568.65 77.5600   8
   3   5  -1 5623.20 81.4917   3
   3   5  -1 5710.96 82.3059   2
  -3   5   1 5753.61 77.5342   8
   3   5  -1 5628.44 80.4774   8
  -3   5   1 5780.82 78.0094   3
   3   5  -1 5619.54 80.0305   6
  -2  -5   1 1902.87 30.0750   2
  -2  -5   1 1904.31 29.9351   3
   2  -5  -1 2007.42 28.2430   2
  -2  -5   1 1936.02 30.0872   8
   2  -5  -1 2019.05 27.7007   8
   2  -5  -1 2019.91 28.9562   6
   2  -5  -1 1989.37 27.6509   8
  -2  -5   1 1941.55 28.1520   5
  -2  -5   1 1911.84 29.8435   8
  -2  -5   1 1940.95 28.8435   1
   2   5  -1 1883.20 30.3036   2
  -2   5   1 2003.08 27.7031   8
   2   5  -1 1948.97 30.1224   8
   2   5  -1 1952.37 30.2340   3
  -2   5   1 1979.26 27.7057   8
   2   5  -1 1975.12 28.9399   6
   2   5  -1 1907.61 29.9052   8
   1  -5  -1 7722.16 102.313   6
   1  -5  -1 7649.22 102.824   8
  -1  -5   1 7588.17 104.300   3
   1  -5  -1 7729.75 101.988   4
  -1  -5   1 7445.55 104.772   2
  -1  -5   1 7361.99 103.969   8
  -1  -5   1 7648.88 104.267   8
   1  -5  -1 7854.84 102.873   8
   1  -5  -1 7542.37 103.946   2
   1   5  -1 7675.96 102.297   6
   1   5  -1 7413.62 104.017   8
   1   5  -1 7590.77 104.390   3
  -1   5   1 7764.22 102.854   8
   1   5  -1 7670.57 104.279   8
   1   5  -1 7593.23 104.877   2
   1   5  -1 7464.23 101.924   4
   0  -5  -1 5005.69 68.5365   3
   0  -5   1 5023.67 66.9485   4
   0  -5  -1 4981.10 69.4557   2
   0  -5  -1 5026.36 68.9431   8
   0  -5  -1 5019.01 69.4410   1
   0  -5   1 4977.46 69.1453   8
   0  -5  -1 4972.10 68.8307   8
   0  -5  -1 4921.61 67.2819   5
   0  -5   1 4979.58 69.0923   8
   0  -5   1 5075.90 68.3090   2
   0  -5   1 5043.58 67.3741   7
   0   5   1 4999.85 68.5695   3
   0   5  -1 4997.80 68.3223   2
   0   5  -1 5005.09 69.1720   8
   0   5   1 5013.80 67.3418   7
   0   5   1 4959.41 68.8723   8
   0   5   1 4908.90 68.9255   8
   0   5   1 4966.97 66.9042   4
   0   5   1 4914.44 69.5077   2
   0   5  -1 5028.04 69.1372   8
  -1  -5  -1 102.408 5.00195   8
   1  -5   1 95.0746 4.54283   8
  -1  -5  -1 93.7530 5.29800   5
   1  -5   1 104.590 4.29459   8
  -1  -5  -1 97.9860 5.45716   1
  -1  -5  -1 103.152 5.69899   8
  -1  -5  -1 97.7368 4.49820   3
  -1  -5  -1 103.563 3.64038   6
  -1  -5  -1 95.1680 4.60579   2
   1   5   1 107.775 5.45796   2
  -1   5  -1 107.005 3.33040   3
  -1   5  -1 103.382 4.83838   8
   1   5   1 104.509 5.27704   3
  -1   5  -1 94.9048 4.52088   8
   1   5   1 103.918 4.56679   5
   1   5   1 101.357 5.08458   8
   1   5   1 102.439 4.66664   1
   1   5   1 91.4269 5.62186   8
  -1   5  -1 101.982 3.66414   6
   2  -5   1 1323.05 20.8516   6
   2  -5   1 1281.01 18.7959   2
  -2  -5  -1 1233.44 21.3415   3
  -2  -5  -1 1268.29 20.4682   6
  -2  -5  -1 1256.97 20.8672   1
   2  -5   1 1280.88 20.2986   8
  -2  -5  -1 1243.87 20.5436   5
  -2  -5  -1 1314.06 22.0784   8
  -2  -5  -1 1261.77 21.5057   8
  -2  -5  -1 1259.40 21.7055   2
   2  -5   1 1294.41 20.2763   8
   2   5   1 1292.71 20.8311   6
  -2   5  -1 1292.21 19.3843   3
   2   5   1 1254.27 22.0543   2
  -2   5  -1 1246.20 20.2646   8
   2   5   1 1271.88 20.7692   1
  -2   5  -1 1288.50 20.3861   8
  -2   5  -1 1308.49 18.7505   2
   2   5   1 1261.42 21.8522   3
   2   5   1 1296.77 21.9195   8
   2   5   1 1264.95 21.5190   8
   2   5   1 1292.74 20.2870   5
  -2   5  -1 1262.69 20.4698   6
  -3  -5  -1 6441.27 93.3370   8
   3  -5   1 6669.44 91.8500   3
  -3  -5  -1 6728.29 93.9928   8
   3  -5   1 6702.15 91.9776   2
   3  -5   1 6730.02 91.7097   8
   3  -5   1 6571.81 93.0052   6
  -3  -5  -1 6560.69 89.8387   5
  -3  -5  -1 6687.61 92.0711   1
   3   5   1 6549.30 91.9361   1
   3   5   1 6490.38 95.1958   2
   3   5   1 6526.36 94.4479   3
  -3   5  -1 6523.98 91.5235   3
  -3   5  -1 6761.13 91.7924   8
  -3   5  -1 6438.35 92.3883   8
   3   5   1 6613.37 93.6526   8
   3   5   1 6658.31 93.0627   6
  -3   5  -1 6801.92 91.9383   2
   3   5   1 6542.83 89.6572   5
   4  -5   1 37.2598 4.48884   3
   4  -5   1 42.0732 5.73973   6
  -4  -5  -1 29.1663 4.15580   5
  -4  -5  -1 31.0825 3.45902   8
  -4  -5  -1 22.8730 3.61372   1
   4  -5   1 31.4296 4.06994   2
  -4  -5  -1 40.8716 4.80765   8
   4  -5   1 32.9812 4.09252   8
  -4   5  -1 40.4203 3.49150   2
   4   5   1 28.8060 4.34675   6
   4   5   1 20.0495 3.27059   3
  -4   5  -1 32.0799 3.39772   3
  -4   5  -1 32.5219 4.74714   8
   4   5   1 39.4176 5.57507   2
   4   5   1 25.5143 3.24321   8
  -5  -5  -1 207.664 8.41678   5
  -5  -5  -1 198.087 8.03087   1
   5  -5   1 201.856 7.82382   2
   5  -5   1 222.366 10.5855   6
  -5  -5  -1 190.134 8.40466   8
   5  -5   1 205.325 7.43785   8
  -5  -5  -1 202.217 10.2819   8
   5  -5   1 210.117 8.09524   3
   5   5   1 210.368 10.9478   2
  -5   5  -1 206.437 8.04224   8
   5   5   1 204.207 9.57344   8
   5   5   1 222.128 10.8684   3
   5   5   1 186.756 10.2138   6
  -6  -5  -1 352.098 10.8266   5
   6  -5   1 355.402 11.3752   3
  -6  -5  -1 372.614 10.5864   1
   6  -5   1 350.341 13.9188   6
  -6  -5  -1 353.829 13.4969   8
   6  -5   1 370.337 11.5150   2
   6   5   1 353.997 14.0729   6
   6   5   1 364.104 14.4192   3
  -6   5  -1 358.477 10.9427   8
   6   5   1 361.968 14.3685   2
   7  -5   1 163.053 9.03106   3
  -7  -5  -1 161.451 11.0933   8
   7  -5   1 164.602 9.15335   2
  -7   5  -1 159.299 8.37481   8
   7   5   1 152.428 12.0096   2
   7   5   1 164.878 11.8033   3
  -8  -5  -1 18.4709 5.69346   8
  -8   5  -1 12.2688 4.13103   8
   8   5   1 16.6084 6.41147   2
   8   5   1 12.4628 5.76311   3
  -8  -6   1 124.942 10.2660   8
   8  -6  -1 119.895 11.3460   6
   8   6  -1 111.426 11.0902   3
   8   6  -1 107.929 11.7261   2
   8   6  -1 136.007 11.6774   6
  -8   6   1 130.082 5.91968   8
   7  -6  -1 269.167 13.1889   6
   7  -6  -1 280.399 10.6220   2
   7  -6  -1 259.946 9.44998   3
  -7  -6   1 292.683 12.6178   8
  -7   6   1 285.758 8.18591   8
   7   6  -1 275.092 13.9634   2
   7   6  -1 270.148 13.1095   6
   7   6  -1 276.277 13.5525   3
  -6  -6   1 30.4647 3.42786   1
  -6  -6   1 25.7157 4.15238   8
   6  -6  -1 18.0410 2.63565   3
   6  -6  -1 19.1786 3.06370   2
  -6  -6   1 23.7791 2.63271   5
   6  -6  -1 31.3535 4.43123   6
   6   6  -1 28.7613 3.76072   8
  -6   6   1 21.7164 2.77142   8
   6   6  -1 33.2931 4.90763   2
   6   6  -1 21.7556 4.61262   6
   6   6  -1 31.4057 4.40853   3
   5  -6  -1 -0.3276 1.79688   2
   5  -6  -1 -0.3647 1.60795   3
  -5  -6   1 0.08530 1.87792   5
  -5  -6   1 2.17466 2.54823   8
   5  -6  -1 1.39254 2.56549   6
  -5  -6   1 0.45636 1.75312   1
  -5  -6   1 -1.1556 2.74173   8
   5  -6  -1 -0.2348 1.34303   8
  -5   6   1 1.46099 1.56087   8
  -5   6   1 -1.9848 1.32364   3
   5   6  -1 -1.9440 2.79918   8
   5   6  -1 3.22239 2.92847   3
   5   6  -1 0.79280 3.07558   6
   5   6  -1 1.08438 3.10345   2
  -5   6   1 0.73107 1.45499   8
   4  -6  -1 93.5062 3.51720   8
   4  -6  -1 91.5038 6.36672   6
   4  -6  -1 91.7336 3.93623   3
  -4  -6   1 84.4929 4.69404   1
  -4  -6   1 88.6710 7.15147   8
  -4  -6   1 80.6770 5.51944   8
   4  -6  -1 95.7411 4.62780   2
  -4  -6   1 96.7508 5.14849   5
   4   6  -1 88.2029 7.46292   3
  -4   6   1 98.8380 3.85659   8
  -4   6   1 97.3517 3.59899   3
  -4   6   1 87.5973 3.87733   8
   4   6  -1 80.0094 7.64442   2
   4   6  -1 90.3996 6.67388   6
   4   6  -1 84.8658 6.46709   8
   3  -6  -1 10.9922 1.95202   8
  -3  -6   1 16.4875 2.29022   1
   3  -6  -1 14.9921 1.78820   3
   3  -6  -1 16.4402 2.18785   6
   3  -6  -1 22.6774 2.79929   2
  -3  -6   1 28.4632 4.11271   5
  -3  -6   1 18.8325 2.56513   8
  -3  -6   1 16.9100 2.20751   8
  -3   6   1 18.3535 1.65457   3
   3   6  -1 16.2392 2.85048   2
   3   6  -1 17.3432 2.68745   3
   3   6  -1 16.6303 2.35441   6
  -3   6   1 14.5380 2.42201   8
  -3   6   1 11.0331 2.43771   8
   3   6  -1 10.8763 2.50563   8
   2  -6  -1 218.547 5.89996   6
   2  -6  -1 203.964 4.88702   8
   2  -6  -1 211.595 4.99309   8
   2  -6  -1 219.475 4.77464   2
  -2  -6   1 201.870 6.58700   2
  -2  -6   1 210.085 7.74500   8
  -2  -6   1 202.843 6.99561   8
  -2  -6   1 216.139 6.47737   5
  -2  -6   1 206.211 6.48296   1
  -2  -6   1 208.055 6.66123   3
  -2   6   1 216.775 5.22653   8
   2   6  -1 212.584 7.72293   8
   2   6  -1 193.578 6.84089   8
   2   6  -1 210.863 5.91842   6
  -2   6   1 207.833 5.12591   8
   2   6  -1 222.592 7.59086   3
   2   6  -1 199.177 7.41144   2
   1  -6  -1 107.639 3.04500   6
  -1  -6   1 106.848 4.19026   2
   1  -6  -1 106.492 3.02806   4
  -1  -6   1 103.024 5.75932   8
   1  -6  -1 104.480 3.89015   8
   1  -6  -1 107.553 4.08721   8
  -1  -6   1 98.2072 5.00325   8
  -1  -6   1 103.548 4.40493   3
   1  -6  -1 105.223 3.27567   2
   1   6  -1 107.943 3.10234   6
   1   6  -1 110.286 5.88544   8
   1   6  -1 100.524 3.02516   4
   1   6  -1 108.167 4.75868   2
   1   6  -1 82.5523 5.01746   8
   1   6  -1 98.7815 5.06554   3
  -1   6   1 107.985 4.36747   8
   0  -6  -1 0.01740 0.98512   3
   0  -6  -1 -1.7471 1.41606   8
   0  -6  -1 -1.1614 1.20915   8
   0  -6   1 -0.9076 0.61017   4
   0  -6  -1 1.01061 1.83258   1
   0  -6  -1 0.40018 1.04297   2
   0  -6   1 2.48020 0.86121   2
   0  -6   1 0.79361 1.91405   8
   0  -6   1 0.25476 1.53569   8
   0   6  -1 1.46178 1.51817   8
   0   6   1 -0.9536 1.23638   8
   0   6   1 0.26312 0.62993   4
   0   6   1 -1.0916 1.76479   8
   0   6   1 -2.1355 0.94502   3
   0   6  -1 -0.7718 1.15630   3
   0   6  -1 -0.5593 0.81832   2
   0   6   1 -1.7344 1.08128   2
   0   6  -1 -0.6883 1.69189   8
  -1  -6  -1 49.8298 3.87690   3
  -1  -6  -1 52.5561 5.35261   1
  -1  -6  -1 42.3638 4.08236   2
  -1  -6  -1 53.9898 5.23322   5
  -1  -6  -1 44.1946 4.34298   8
  -1  -6  -1 50.3676 5.31314   8
  -1  -6  -1 52.0206 2.85958   6
   1  -6   1 54.3745 3.78911   8
   1  -6   1 47.5770 4.26345   8
   1   6   1 45.9574 4.68837   3
   1   6   1 52.1148 4.51998   8
  -1   6  -1 50.8797 2.90270   6
   1   6   1 53.8427 5.47985   8
  -1   6  -1 54.9620 4.67223   8
   1   6   1 40.4062 5.03587   2
  -1   6  -1 54.0003 4.10412   8
  -2  -6  -1 211.542 6.18310   6
  -2  -6  -1 196.557 8.13297   8
  -2  -6  -1 204.229 7.38200   1
  -2  -6  -1 216.924 7.50342   5
   2  -6   1 221.631 6.45267   8
  -2  -6  -1 208.120 7.31476   8
   2   6   1 211.121 6.68997   1
  -2   6  -1 204.279 6.61302   8
  -2   6  -1 217.366 6.21962   6
   2   6   1 215.887 6.50728   5
   2   6   1 209.158 7.38391   8
  -2   6  -1 210.625 6.28822   8
   2   6   1 207.441 7.87284   3
   2   6   1 210.663 8.22820   2
   2   6   1 208.734 8.10742   8
  -2   6  -1 227.345 5.07152   3
  -3  -6  -1 339.900 9.31318   1
  -3  -6  -1 312.918 10.4704   8
   3  -6   1 304.682 7.99572   8
  -3  -6  -1 318.520 9.22299   5
   3  -6   1 330.545 9.40143   6
   3  -6   1 331.291 7.53209   3
   3  -6   1 337.777 7.04270   2
  -3  -6  -1 324.966 9.55385   8
   3   6   1 337.352 10.5274   3
   3   6   1 326.410 9.52787   6
  -3   6  -1 316.443 7.19642   3
  -3   6  -1 326.593 6.77497   2
   3   6   1 303.981 8.28581   1
   3   6   1 337.924 10.7877   2
  -3   6  -1 318.765 8.37289   8
   3   6   1 317.183 10.2983   8
  -4  -6  -1 397.525 10.7623   5
   4  -6   1 402.733 9.77781   8
  -4  -6  -1 398.655 12.5310   8
  -4  -6  -1 379.143 11.2697   8
   4  -6   1 424.645 9.81193   3
   4  -6   1 404.878 11.8628   6
  -4  -6  -1 407.804 10.7322   1
   4  -6   1 431.749 9.41676   2
  -4   6  -1 401.195 9.13787   3
   4   6   1 406.353 12.2030   8
   4   6   1 408.620 13.0056   2
   4   6   1 414.995 12.8152   3
  -4   6  -1 408.043 9.00228   2
  -4   6  -1 395.881 10.0379   8
   4   6   1 410.505 12.0380   6
   5  -6   1 162.905 7.08536   3
  -5  -6  -1 146.872 7.50436   1
   5  -6   1 147.271 9.48838   6
  -5  -6  -1 144.604 7.69468   5
  -5  -6  -1 164.441 9.85692   8
   5  -6   1 157.532 6.82157   2
   5   6   1 152.726 10.0242   3
   5   6   1 151.139 9.12178   8
   5   6   1 146.756 10.2078   2
   5   6   1 145.943 9.55815   6
  -5   6  -1 162.133 7.25507   8
  -6  -6  -1 0.52733 2.76192   5
  -6  -6  -1 4.87110 3.75939   8
  -6  -6  -1 -3.9257 2.13198   1
   6  -6   1 -2.0575 2.38921   3
   6  -6   1 0.22983 2.58308   2
   6   6   1 -3.0079 3.37291   2
  -6   6  -1 -0.3071 2.63386   8
   6   6   1 3.13049 3.49885   8
   6   6   1 0.17684 3.75015   3
  -7  -6  -1 198.247 11.9839   8
   7   6   1 204.357 13.1342   2
  -7   6  -1 207.000 8.90313   8
   7   6   1 196.820 12.7862   3
  -8  -6  -1 6.26649 5.07942   8
   8   6   1 5.50463 5.85054   2
  -8   6  -1 2.82121 3.52472   8
   8   6   1 15.3014 6.77244   3
   8  -7  -1 213.796 13.0526   6
  -8  -7   1 175.671 11.5794   8
   8   7  -1 208.086 13.7887   2
   8   7  -1 217.817 13.0066   6
   8   7  -1 211.200 13.2546   3
  -8   7   1 213.774 6.92641   8
  -7  -7   1 59.8125 8.55683   8
   7  -7  -1 57.8566 6.36459   6
   7  -7  -1 55.7594 6.16395   2
   7   7  -1 67.4551 8.37169   2
   7   7  -1 47.9637 5.65124   3
   7   7  -1 59.7953 7.12506   6
  -7   7   1 58.4480 4.30532   8
  -6  -7   1 60.5556 4.67506   1
  -6  -7   1 53.6052 6.67806   8
  -6  -7   1 57.3598 5.32885   5
   6  -7  -1 47.5703 6.50822   6
   6  -7  -1 60.9485 4.82386   3
   6  -7  -1 60.7255 5.62823   2
  -6   7   1 58.4400 4.11919   8
   6   7  -1 64.1246 7.31847   8
   6   7  -1 50.2835 6.29834   2
   6   7  -1 48.9255 6.62275   3
   6   7  -1 72.8921 8.58331   6
   5  -7  -1 133.689 8.38671   6
   5  -7  -1 116.284 4.98125   3
   5  -7  -1 118.938 5.73080   2
  -5  -7   1 115.217 8.82586   8
  -5  -7   1 117.529 6.95145   8
   5  -7  -1 119.879 4.31303   8
  -5  -7   1 116.389 5.80502   1
  -5  -7   1 115.625 6.25803   5
   5   7  -1 112.385 8.17889   6
  -5   7   1 120.804 4.47064   3
   5   7  -1 111.768 7.96907   8
   5   7  -1 116.517 9.15187   3
   5   7  -1 131.652 9.70780   2
  -5   7   1 127.395 4.81724   8
   4  -7  -1 503.125 10.3103   2
  -4  -7   1 509.454 11.2647   5
   4  -7  -1 527.767 9.43281   3
   4  -7  -1 543.401 12.7508   6
   4  -7  -1 506.003 9.52104   8
  -4  -7   1 528.957 11.1128   1
  -4  -7   1 488.353 12.5921   8
  -4  -7   1 511.217 13.5486   8
   4   7  -1 481.135 13.9322   2
  -4   7   1 532.340 9.79446   8
   4   7  -1 498.567 13.2317   8
  -4   7   1 519.406 9.13681   3
  -4   7   1 498.245 9.72134   8
   4   7  -1 495.613 13.7616   3
   4   7  -1 498.951 12.5539   6
   3  -7  -1 3.66844 1.27061   8
  -3  -7   1 0.61562 1.76771   5
  -3  -7   1 0.75497 2.68592   8
  -3  -7   1 3.49634 1.76956   1
   3  -7  -1 3.84998 1.86064   6
   3  -7  -1 3.70939 1.26479   2
  -3  -7   1 0.80901 2.06084   8
   3   7  -1 1.87945 2.43968   3
   3   7  -1 2.85690 1.87909   6
   3   7  -1 2.61428 2.65665   8
   3   7  -1 6.83275 2.55910   2
  -3   7   1 1.67904 1.23481   8
  -3   7   1 2.95827 1.33887   8
   2  -7  -1 169.487 4.76870   8
  -2  -7   1 160.565 6.27220   5
  -2  -7   1 167.500 7.48112   8
   2  -7  -1 162.151 4.58333   8
  -2  -7   1 158.366 6.53334   8
  -2  -7   1 152.999 6.03208   3
   2  -7  -1 157.235 5.08212   6
  -2  -7   1 167.955 6.10993   2
  -2  -7   1 175.195 6.53655   1
   2   7  -1 162.031 7.37281   8
   2   7  -1 158.825 5.13512   6
   2   7  -1 130.484 6.19772   8
  -2   7   1 167.673 5.07083   8
  -2   7   1 161.941 4.81597   8
   2   7  -1 160.281 7.07114   3
   2   7  -1 166.395 7.01020   2
   1  -7  -1 692.749 12.2199   8
   1  -7  -1 675.998 12.0685   8
  -1  -7   1 683.838 13.7241   8
  -1  -7   1 679.074 12.2289   2
  -1  -7   1 661.552 12.6051   3
   1  -7  -1 696.761 11.2719   2
  -1  -7   1 669.367 13.2690   8
   1  -7  -1 697.257 10.5421   6
   1  -7  -1 697.771 10.5503   4
   1   7  -1 685.499 12.5331   2
  -1   7   1 674.436 12.2937   8
   1   7  -1 689.046 13.4142   8
   1   7  -1 678.829 10.5341   4
   1   7  -1 662.073 13.6990   8
   1   7  -1 679.196 10.5208   6
  -1   7   1 677.513 12.1807   8
   1   7  -1 684.095 12.8212   3
  -1   7   1 699.298 10.3057   3
   0  -7   1 992.934 14.8832   2
   0  -7   1 967.875 17.0520   8
   0  -7  -1 1003.80 17.0268   8
   0  -7  -1 986.680 16.0972   2
   0  -7  -1 991.977 16.7366   8
   0  -7  -1 967.629 17.5894   1
   0  -7   1 981.603 16.9098   8
   0  -7  -1 973.650 15.5575   3
   0   7  -1 982.871 15.6591   3
   0   7  -1 981.164 17.1733   8
   0   7   1 958.750 15.6649   3
   0   7  -1 989.163 17.0104   8
   0   7   1 981.187 17.0589   8
   0   7   1 956.289 16.7666   8
   0   7  -1 982.853 14.9716   2
   0   7   1 948.082 16.2335   2
  -1  -7  -1 464.949 9.95968   3
  -1  -7  -1 481.629 11.3342   8
  -1  -7  -1 488.032 10.7976   8
  -1  -7  -1 493.064 11.0378   5
  -1  -7  -1 475.716 11.2046   1
   1  -7   1 470.285 10.2424   8
  -1  -7  -1 463.033 10.2672   2
   1  -7   1 491.133 10.1017   8
  -1  -7  -1 476.152 8.45726   6
   1   7   1 481.442 10.8161   2
   1   7   1 467.792 10.4391   3
   1   7   1 483.207 11.3610   8
   1   7   1 486.740 10.8602   8
  -1   7  -1 491.239 10.5293   8
  -1   7  -1 486.441 8.51462   6
  -1   7  -1 489.561 10.2336   8
  -2  -7  -1 3538.21 50.7332   5
  -2  -7  -1 3571.73 53.0106   8
  -2  -7  -1 3500.70 50.6417   6
  -2  -7  -1 3513.44 52.0586   1
   2  -7   1 3623.47 51.2384   8
  -2  -7  -1 3501.37 52.6611   8
  -2   7  -1 3613.40 50.8057   6
   2   7   1 3613.05 53.0908   8
  -2   7  -1 3593.89 51.1754   8
  -2   7  -1 3532.59 51.1341   8
   2   7   1 3440.18 52.4815   8
  -2   7  -1 3636.01 49.6186   3
   2   7   1 3540.43 52.8332   3
   2   7   1 3570.40 53.3687   2
   2   7   1 3496.20 51.8011   1
  -3  -7  -1 167.336 7.25795   1
   3  -7   1 174.718 4.38039   2
  -3  -7  -1 166.554 7.39911   5
   3  -7   1 157.339 5.91648   8
  -3  -7  -1 143.136 8.25814   8
  -3  -7  -1 153.097 7.04958   8
   3   7   1 169.364 8.56922   2
  -3   7  -1 159.593 4.12530   2
  -3   7  -1 165.954 4.68493   3
   3   7   1 170.477 8.44326   3
  -3   7  -1 160.820 6.36197   8
   3   7   1 158.637 8.18206   8
   3   7   1 167.439 7.10161   6
  -4  -7  -1 171.148 7.90644   5
   4  -7   1 171.378 5.94696   3
   4  -7   1 166.276 5.51648   2
  -4  -7  -1 168.608 7.75848   1
   4  -7   1 164.056 8.24949   6
   4  -7   1 168.536 6.33729   8
  -4  -7  -1 171.949 9.54239   8
   4   7   1 163.603 8.83070   8
  -4   7  -1 160.089 5.32287   3
   4   7   1 180.580 9.56562   3
   4   7   1 160.631 9.65477   2
  -4   7  -1 157.971 6.71076   8
   4   7   1 163.440 8.43340   6
  -4   7  -1 160.658 5.07546   2
   5  -7   1 370.490 9.97663   3
  -5  -7  -1 358.523 10.9031   1
   5  -7   1 387.450 9.78464   2
  -5  -7  -1 369.341 11.2914   5
  -5  -7  -1 366.731 13.3293   8
   5   7   1 361.278 13.6047   3
  -5   7  -1 374.281 10.3676   8
   5   7   1 361.781 12.8011   6
   5   7   1 349.468 13.7167   2
  -6  -7  -1 508.037 13.3301   1
   6  -7   1 535.101 13.2348   2
   6  -7   1 541.643 13.4509   3
  -6  -7  -1 529.627 16.8485   8
  -6  -7  -1 541.842 13.9928   5
   6   7   1 525.933 17.5606   2
  -6   7  -1 524.646 13.2614   8
   6   7   1 521.973 16.3774   8
   6   7   1 547.299 17.7812   3
  -7  -7  -1 21.4981 5.54935   8
   7   7   1 26.5968 5.97665   3
  -7   7  -1 21.5192 3.63746   8
   7   7   1 10.9285 5.26990   2
   8  -8  -1 1.82760 4.91751   6
  -8  -8   1 -1.0966 4.71706   8
   8   8  -1 4.02765 5.20819   3
   8   8  -1 2.62588 5.53961   6
   8   8  -1 8.05308 6.38947   2
  -8   8   1 4.89431 2.31059   8
   7  -8  -1 4.38736 4.19391   6
  -7  -8   1 -0.9131 3.74993   8
  -7   8   1 1.25120 2.00572   8
   7   8  -1 6.61804 4.83062   3
   7   8  -1 0.45124 4.40310   2
   7   8  -1 2.47696 4.68202   6
  -6  -8   1 43.3740 5.35931   5
  -6  -8   1 40.0335 4.63541   1
   6  -8  -1 46.4128 4.93185   2
   6  -8  -1 43.1108 5.14565   6
  -6  -8   1 50.1739 6.15377   8
  -6   8   1 51.8326 3.91781   8
   6   8  -1 59.1733 6.84641   2
   6   8  -1 46.1101 5.35725   6
   6   8  -1 45.6082 5.32496   3
   6   8  -1 46.5110 5.56262   8
   5  -8  -1 1635.59 26.2628   2
   5  -8  -1 1575.00 29.0592   6
  -5  -8   1 1585.40 26.3668   1
  -5  -8   1 1573.94 30.0269   8
  -5  -8   1 1548.67 26.2487   5
   5  -8  -1 1612.41 24.8806   3
  -5   8   1 1610.67 24.9361   8
   5   8  -1 1607.50 29.8427   8
   5   8  -1 1604.56 29.1729   6
   5   8  -1 1536.99 30.4845   3
  -5   8   1 1635.75 24.8909   8
   5   8  -1 1633.20 31.2284   2
  -4  -8   1 899.176 16.9013   5
  -4  -8   1 898.249 16.8304   1
   4  -8  -1 911.175 15.5253   2
   4  -8  -1 919.057 17.9981   6
  -4  -8   1 891.741 19.4546   8
   4  -8  -1 942.445 15.1589   8
   4  -8  -1 948.776 14.1640   3
  -4  -8   1 868.109 18.5823   8
   4   8  -1 886.852 19.2647   8
   4   8  -1 876.222 19.6880   3
  -4   8   1 943.205 15.3586   8
  -4   8   1 908.169 15.3461   8
   4   8  -1 887.407 19.9281   2
   4   8  -1 896.273 18.0159   6
   3  -8  -1 249.028 6.10101   8
  -3  -8   1 253.780 8.54789   8
   3  -8  -1 259.385 5.64726   2
   3  -8  -1 266.122 7.57540   6
  -3  -8   1 244.800 7.86911   5
  -3  -8   1 249.816 7.96590   1
  -3  -8   1 246.805 9.50339   8
   3   8  -1 254.312 9.34708   8
   3   8  -1 250.419 7.58179   6
  -3   8   1 255.972 6.42761   8
  -3   8   1 256.284 6.31799   8
   3   8  -1 258.326 9.51239   2
   3   8  -1 243.545 9.31044   3
   2  -8  -1 225.316 5.94965   8
  -2  -8   1 224.240 7.64693   8
  -2  -8   1 221.251 8.58058   8
  -2  -8   1 218.884 7.58367   1
  -2  -8   1 218.407 7.44541   5
  -2  -8   1 217.648 6.98834   2
   2  -8  -1 217.834 5.76824   6
   2  -8  -1 225.978 4.81146   2
   2  -8  -1 223.068 5.67299   4
   2   8  -1 214.941 5.65042   4
  -2   8   1 207.471 6.14868   8
   2   8  -1 211.293 8.45788   8
   2   8  -1 221.600 7.98767   3
   2   8  -1 217.901 7.82729   2
   2   8  -1 227.741 7.69005   8
  -2   8   1 227.177 6.02450   8
   2   8  -1 227.567 5.84245   6
  -1  -8   1 22.0983 3.18283   8
   1  -8  -1 25.1421 2.37818   2
   1  -8  -1 27.6132 1.78328   4
  -1  -8   1 25.8676 3.23760   2
  -1  -8   1 23.0053 3.45950   8
   1  -8  -1 23.2056 1.77011   6
   1  -8  -1 24.5602 3.68462   8
  -1   8   1 26.8688 1.87152   3
   1   8  -1 21.1228 3.49073   8
   1   8  -1 28.5820 4.13897   2
   1   8  -1 18.7481 2.97790   3
  -1   8   1 23.3156 3.63177   8
   1   8  -1 24.1437 1.79608   6
  -1   8   1 21.3740 3.55666   8
   1   8  -1 24.3255 1.80954   4
   1   8  -1 26.3796 3.45742   8
   0  -8  -1 54.3631 5.91937   1
   0  -8  -1 43.0314 3.15820   3
   0  -8  -1 46.3966 4.15293   8
   0  -8  -1 39.0169 3.41516   2
   0  -8   1 48.6038 2.51767   2
   0  -8   1 41.6526 4.10332   8
   0  -8   1 47.3046 5.05943   8
   0  -8  -1 39.1321 4.81063   8
   0   8  -1 49.1129 2.84265   2
   0   8   1 56.9212 4.33902   2
   0   8   1 52.9975 4.49156   8
   0   8  -1 43.3703 3.55822   3
   0   8   1 53.0772 3.67443   3
   0   8  -1 43.0649 5.43490   8
   0   8  -1 43.7404 4.55464   8
   0   8   1 51.1994 5.27259   8
  -1  -8  -1 1256.47 21.4600   5
   1  -8   1 1299.08 21.3528   8
  -1  -8  -1 1273.81 22.2529   1
  -1  -8  -1 1289.91 22.1950   8
  -1  -8  -1 1272.88 18.8795   6
  -1  -8  -1 1266.48 21.3328   2
  -1  -8  -1 1253.54 20.9214   3
  -1   8  -1 1288.39 21.1741   8
  -1   8  -1 1278.06 21.3412   8
   1   8   1 1256.25 22.1618   8
   1   8   1 1255.69 21.6715   2
  -1   8  -1 1296.20 18.9430   6
   1   8   1 1250.38 21.2252   3
   1   8   1 1246.37 21.8590   8
  -2  -8  -1 3054.92 46.0241   1
   2  -8   1 3089.48 44.9122   8
  -2  -8  -1 2995.45 44.7685   5
  -2  -8  -1 3062.90 43.9996   6
  -2  -8  -1 3027.49 46.6518   8
  -2   8  -1 3058.67 44.8625   8
  -2   8  -1 3081.59 42.7844   3
  -2   8  -1 3070.98 44.0085   6
  -2   8  -1 3100.82 44.9891   8
   2   8   1 3002.08 46.9635   2
   2   8   1 2990.93 46.3303   3
   2   8   1 3034.58 46.7720   8
  -3  -8  -1 20.9381 2.91305   5
   3  -8   1 12.7706 2.19470   8
  -3  -8  -1 13.3085 2.77122   1
  -3  -8  -1 8.96416 2.96337   8
  -3   8  -1 11.0985 2.33454   8
   3   8   1 10.4709 3.14867   8
  -3   8  -1 9.07305 1.14680   3
   3   8   1 20.1663 3.36759   2
  -3   8  -1 10.7340 2.21691   8
   3   8   1 13.6028 3.08001   3
  -4  -8  -1 14.1965 3.20970   1
  -4  -8  -1 9.95163 2.87671   5
  -4  -8  -1 3.35287 3.62056   8
   4  -8   1 9.00732 1.68026   2
   4  -8   1 6.53191 2.23448   8
   4   8   1 8.87720 3.35504   3
   4   8   1 8.76760 3.49068   2
  -4   8  -1 11.8827 1.51712   3
  -4   8  -1 8.30794 2.39321   8
   4   8   1 9.29247 3.53033   8
  -5  -8  -1 67.1560 6.76214   1
   5  -8   1 79.4022 4.77854   2
  -5  -8  -1 78.3552 9.09058   8
   5  -8   1 81.1135 5.07596   3
  -5  -8  -1 79.3009 7.12777   5
   5   8   1 68.4355 8.19253   8
   5   8   1 80.0883 9.53330   2
  -5   8  -1 79.6701 5.97239   8
   5   8   1 82.3773 9.19800   3
  -6  -8  -1 390.504 11.7714   1
  -6  -8  -1 390.728 12.2692   5
  -6  -8  -1 386.500 14.9746   8
  -6   8  -1 387.096 11.1598   8
   6   8   1 384.485 15.6151   3
   6   8   1 393.476 15.9427   2
   6   8   1 384.224 14.7829   8
  -7  -8  -1 224.384 13.0147   8
   7   8   1 251.528 14.4220   2
   7   8   1 226.329 13.7408   3
  -7   8  -1 242.628 9.21896   8
   8  -9  -1 378.674 16.1123   6
  -8  -9   1 362.029 15.6035   8
   8   9  -1 353.759 16.6925   3
   8   9  -1 416.673 17.7801   2
   8   9  -1 352.158 15.5844   6
  -7  -9   1 59.3215 6.63290   8
   7  -9  -1 56.5277 5.73709   6
   7   9  -1 64.6466 6.56698   3
   7   9  -1 51.9289 6.47322   6
  -7   9   1 54.3005 3.79032   8
   7   9  -1 45.7851 6.00726   2
  -6  -9   1 236.272 12.4043   8
  -6  -9   1 250.785 9.01978   5
   6  -9  -1 255.793 11.4651   6
  -6  -9   1 246.782 8.42679   1
   6  -9  -1 238.058 7.97875   2
   6   9  -1 239.694 12.7871   3
  -6   9   1 261.374 6.99492   8
   6   9  -1 241.451 11.2692   6
   6   9  -1 264.876 11.6597   8
   6   9  -1 239.007 13.1647   2
   5  -9  -1 261.484 7.32509   2
  -5  -9   1 261.784 8.68732   1
   5  -9  -1 275.033 10.4271   6
  -5  -9   1 254.246 8.98818   5
  -5  -9   1 263.339 11.7996   8
   5  -9  -1 274.594 6.13801   3
  -5   9   1 254.066 6.87999   8
  -5   9   1 280.153 7.11977   8
   5   9  -1 275.149 11.3308   8
   5   9  -1 257.356 10.4207   6
   5   9  -1 258.443 12.2880   2
   5   9  -1 281.730 12.3504   3
   4  -9  -1 942.740 18.4547   6
   4  -9  -1 958.528 15.6924   2
  -4  -9   1 919.164 17.7663   5
  -4  -9   1 916.107 17.7325   1
   4  -9  -1 931.730 15.7927   8
  -4  -9   1 933.928 20.5640   8
   4   9  -1 970.957 20.9446   2
   4   9  -1 934.374 20.6141   3
   4   9  -1 930.508 20.3113   8
   4   9  -1 921.004 18.4496   6
  -4   9   1 924.033 15.9736   8
  -4   9   1 961.097 16.0584   8
   3  -9  -1 513.567 10.0433   8
   3  -9  -1 508.090 11.0485   6
  -3  -9   1 512.009 11.8980   5
  -3  -9   1 520.858 12.0455   1
  -3  -9   1 515.267 13.7553   8
   3  -9  -1 521.742 8.95242   2
  -3   9   1 545.374 10.4266   8
   3   9  -1 510.656 13.4361   2
   3   9  -1 500.621 11.0489   6
   3   9  -1 512.985 13.4884   8
  -3   9   1 511.061 10.2544   8
   3   9  -1 495.080 13.3230   3
   2  -9  -1 1351.09 19.4174   2
  -2  -9   1 1283.62 22.6103   1
   2  -9  -1 1295.38 20.0695   4
   2  -9  -1 1307.72 21.0203   8
  -2  -9   1 1282.44 23.4895   8
   2  -9  -1 1336.66 20.1817   6
  -2  -9   1 1295.33 22.0592   5
   2   9  -1 1274.35 22.7459   2
   2   9  -1 1286.09 20.0548   4
   2   9  -1 1297.39 20.1019   6
   2   9  -1 1270.35 23.5143   8
  -2   9   1 1330.47 21.1301   8
   2   9  -1 1315.49 22.9211   3
   1  -9  -1 986.393 17.1921   8
   1  -9  -1 996.018 15.5889   2
  -1  -9   1 971.026 16.7470   2
  -1  -9   1 960.963 18.6471   8
   1   9  -1 999.176 17.1432   2
  -1   9   1 1001.87 14.8830   3
  -1   9   1 970.962 17.3031   8
   1   9  -1 1006.31 17.4809   3
   1   9  -1 975.751 18.3096   8
  -1   9   1 969.022 17.1171   8
   1   9  -1 969.450 18.6021   8
   0  -9   1 436.396 10.6906   8
   0  -9   1 436.726 7.92416   2
   0  -9  -1 445.285 11.5027   1
   0  -9  -1 421.775 8.63168   3
   0  -9  -1 420.728 8.97169   2
   0  -9  -1 440.987 10.5700   8
   0   9  -1 429.120 8.13491   2
   0   9   1 433.532 8.95239   3
   0   9   1 417.150 10.6033   8
   0   9  -1 419.627 10.2776   8
   0   9  -1 433.898 10.9148   8
   0   9   1 423.025 10.1185   8
   0   9   1 431.208 9.47635   2
   0   9  -1 417.052 8.81187   3
  -1  -9  -1 330.198 6.27228   6
  -1  -9  -1 313.322 8.21625   3
  -1  -9  -1 315.328 8.45959   2
   1  -9   1 334.872 9.04467   8
  -1  -9  -1 331.126 9.89347   8
  -1  -9  -1 315.155 9.70253   5
  -1  -9  -1 346.682 10.2890   1
  -1   9  -1 339.256 9.35510   8
   1   9   1 325.784 9.28054   8
  -1   9  -1 314.789 8.64335   8
  -1   9  -1 345.106 6.70635   3
   1   9   1 341.415 8.98991   3
   1   9   1 349.840 10.1984   8
   1   9   1 326.825 9.25462   2
  -1   9  -1 340.185 6.35494   6
  -2  -9  -1 1118.40 18.5189   6
   2  -9   1 1147.99 19.8807   8
  -2  -9  -1 1122.41 21.1200   1
  -2  -9  -1 1126.73 21.8330   8
  -2  -9  -1 1131.03 20.6456   5
   2   9   1 1147.22 21.2374   3
  -2   9  -1 1149.74 20.1081   8
  -2   9  -1 1156.14 17.3156   3
   2   9   1 1148.78 21.9166   8
  -2   9  -1 1132.53 19.8107   8
   2   9   1 1159.50 21.6053   2
  -2   9  -1 1159.98 18.6795   6
  -3  -9  -1 1347.66 24.2160   1
  -3  -9  -1 1352.26 23.8906   5
  -3  -9  -1 1339.04 25.6593   8
   3  -9   1 1308.96 22.7230   8
  -3   9  -1 1380.02 23.1373   8
   3   9   1 1356.61 25.7198   8
   3   9   1 1329.93 25.2727   3
  -3   9  -1 1369.81 20.3961   3
   3   9   1 1348.18 25.7469   2
  -3   9  -1 1353.09 22.8903   8
  -4  -9  -1 231.254 11.0277   8
  -4  -9  -1 226.534 9.31285   5
   4  -9   1 217.361 7.32767   8
   4  -9   1 218.100 5.35025   2
  -4  -9  -1 210.697 9.01919   1
  -4   9  -1 212.919 7.87010   8
   4   9   1 217.039 10.5820   8
   4   9   1 216.434 10.9435   2
   4   9   1 225.837 10.9205   3
  -4   9  -1 220.282 5.67522   3
  -5  -9  -1 694.277 19.1226   8
  -5  -9  -1 682.534 16.2437   1
  -5  -9  -1 705.380 16.6126   5
   5  -9   1 716.716 13.4934   2
  -5   9  -1 692.163 15.0224   8
   5   9   1 684.240 19.1030   3
   5   9   1 704.809 18.6194   8
   5   9   1 700.153 19.6092   2
  -6  -9  -1 2.25298 3.18075   5
  -6  -9  -1 1.37727 2.94647   1
  -6  -9  -1 3.74773 4.29929   8
   6   9   1 2.83910 4.26304   3
  -6   9  -1 3.20106 2.75535   8
   6   9   1 0.24831 4.14676   2
  -7  -9  -1 29.1376 6.13370   8
   7   9   1 39.0999 6.67749   3
   7   9   1 26.2012 6.38144   2
  -7   9  -1 38.9753 3.87568   8
  -7 -10   1 70.5037 7.54668   8
   7 -10  -1 88.2652 9.25674   6
   7  10  -1 101.448 11.4068   2
   7  10  -1 79.6572 9.65814   3
  -7  10   1 80.8151 4.11579   8
   7  10  -1 86.6696 9.31161   6
  -6 -10   1 485.182 16.4947   8
  -6 -10   1 497.104 12.5763   1
   6 -10  -1 488.456 15.1516   6
  -6 -10   1 495.254 13.0399   5
   6  10  -1 492.321 15.2006   6
   6  10  -1 510.110 17.3439   3
  -6  10   1 495.523 10.4209   8
   6  10  -1 477.860 15.7291   8
   6  10  -1 498.413 17.4540   2
   5 -10  -1 81.0154 4.04615   2
  -5 -10   1 87.0778 6.43698   1
  -5 -10   1 72.0123 9.10886   8
  -5 -10   1 83.2770 6.62933   5
   5 -10  -1 77.8142 7.06692   6
   5  10  -1 86.9338 8.47705   8
  -5  10   1 85.8741 4.43656   8
   5  10  -1 86.7214 9.54074   2
   5  10  -1 85.0462 9.37395   3
  -5  10   1 86.8247 4.56651   8
   5  10  -1 66.5364 7.10381   6
   4 -10  -1 583.708 10.3394   2
  -4 -10   1 575.497 15.9906   8
   4 -10  -1 568.198 11.1847   8
   4 -10  -1 576.541 13.3875   6
  -4 -10   1 558.784 13.4807   5
  -4 -10   1 547.963 13.3075   1
  -4  10   1 588.743 11.5420   8
   4  10  -1 584.866 15.9066   3
  -4  10   1 598.093 11.5746   8
   4  10  -1 581.878 15.7076   8
   4  10  -1 561.475 13.3494   6
   4  10  -1 574.763 15.9463   2
  -3 -10   1 -0.2106 2.53312   8
   3 -10  -1 0.75551 1.48447   8
  -3 -10   1 3.13143 2.38798   1
   3 -10  -1 1.83105 1.65975   6
  -3 -10   1 2.76364 2.51008   5
   3  10  -1 -2.1933 2.81224   3
   3  10  -1 1.66400 1.81997   6
   3  10  -1 0.84939 2.55649   8
  -3  10   1 1.53981 1.55308   8
   3  10  -1 0.66713 2.36559   2
  -3  10   1 1.03873 1.72476   8
   2 -10  -1 676.271 12.9228   8
  -2 -10   1 638.990 15.2747   8
  -2 -10   1 644.585 14.1528   5
   2 -10  -1 676.868 11.5561   4
  -2 -10   1 678.358 14.7579   1
   2 -10  -1 670.154 11.5657   6
   2 -10  -1 665.591 10.6589   2
   2  10  -1 675.311 14.4258   2
   2  10  -1 652.959 11.4630   4
  -2  10   1 655.504 13.0734   8
   2  10  -1 666.486 14.5153   3
   2  10  -1 653.273 11.5272   6
   2  10  -1 666.716 15.5711   8
  -1 -10   1 3394.31 51.6872   8
   1 -10  -1 3434.91 50.2489   8
   1 -10  -1 3465.28 48.7875   2
  -1 -10   1 3413.36 50.0703   2
  -1  10   1 3481.35 50.3534   8
   1  10  -1 3406.88 51.7000   8
   1  10  -1 3497.34 50.5126   3
  -1  10   1 3441.68 50.3492   8
   1  10  -1 3394.88 50.3429   2
   1  10  -1 3368.49 51.4863   8
  -1  10   1 3436.22 47.8213   3
   0 -10  -1 0.69723 1.24293   3
   0 -10  -1 3.50587 1.53095   2
   0 -10   1 3.57117 2.17675   8
   0 -10   1 1.00863 1.08317   2
   0 -10  -1 5.71244 2.65218   1
   0 -10  -1 4.01685 2.14781   8
   0  10  -1 -0.6382 2.12662   8
   0  10  -1 1.22764 1.53082   3
   0  10   1 0.89420 1.98484   8
   0  10   1 1.19561 1.84642   8
   0  10   1 1.51125 1.42142   3
   0  10  -1 1.53373 1.85319   8
   0  10   1 1.78311 1.65339   2
   0  10  -1 1.02008 1.14005   2
  -1 -10  -1 11.9864 1.39122   6
  -1 -10  -1 6.85408 2.78754   5
  -1 -10  -1 10.5174 3.10796   8
   1 -10   1 11.1224 2.67707   8
  -1 -10  -1 8.36982 2.83063   1
   1  10   1 16.2396 2.39506   8
   1  10   1 10.8726 2.50694   3
  -1  10  -1 11.9347 1.55987   6
   1  10   1 12.7424 2.30809   2
   1  10   1 9.54583 3.06163   8
  -1  10  -1 13.3122 2.21609   3
  -1  10  -1 13.5955 2.86971   8
  -1  10  -1 15.7730 2.16837   8
  -2 -10  -1 53.8203 6.35627   5
   2 -10   1 47.2195 4.80666   8
  -2 -10  -1 45.6087 3.18405   6
  -2 -10  -1 44.4599 6.46906   1
  -2 -10  -1 48.5082 6.74315   8
  -2  10  -1 52.2848 3.32536   6
   2  10   1 48.7797 6.43386   2
  -2  10  -1 41.3143 5.30541   8
  -2  10  -1 51.7344 4.56076   8
  -2  10  -1 49.1832 2.33085   3
   2  10   1 48.3445 6.10199   3
   2  10   1 45.2472 6.78777   8
  -3 -10  -1 326.899 10.7003   5
   3 -10   1 317.927 8.88476   8
  -3 -10  -1 305.890 11.6077   8
  -3 -10  -1 319.461 10.5700   1
   3  10   1 314.927 11.6737   2
  -3  10  -1 311.489 9.32836   8
   3  10   1 308.833 11.5791   8
   3  10   1 314.656 11.3110   3
  -3  10  -1 301.612 8.71448   8
  -3  10  -1 318.165 6.12833   3
  -4 -10  -1 593.933 14.7876   5
  -4 -10  -1 572.644 14.6451   1
   4 -10   1 555.475 12.9578   8
  -4 -10  -1 571.269 16.5554   8
   4  10   1 593.884 16.9141   2
   4  10   1 585.730 16.5635   8
  -4  10  -1 584.944 13.2970   8
   4  10   1 568.674 16.3395   3
  -5 -10  -1 683.615 16.7262   5
  -5 -10  -1 670.315 16.5176   1
  -5 -10  -1 715.338 19.6429   8
   5  10   1 693.854 19.8910   2
   5  10   1 699.133 19.5153   3
  -5  10  -1 693.455 15.0918   8
   5  10   1 676.452 18.9253   8
  -6 -10  -1 34.0277 5.82193   8
  -6 -10  -1 41.3070 4.50887   1
  -6 -10  -1 35.6846 4.11210   5
   6  10   1 32.4155 5.93936   2
  -6  10  -1 40.2458 4.50276   8
   6  10   1 46.5576 5.52916   3
  -7 -10  -1 37.4526 6.09644   8
   7  10   1 37.4835 7.51558   2
  -7  10  -1 36.0034 3.59196   8
   7  10   1 30.8175 7.35999   3
   7 -11  -1 47.0761 5.21009   6
  -7 -11   1 48.8220 5.85930   8
   7  11  -1 60.8421 7.17751   6
   7  11  -1 68.5078 7.52736   3
  -7  11   1 59.2452 3.55313   8
   7  11  -1 47.4333 6.18454   2
   6 -11  -1 642.297 17.2227   6
  -6 -11   1 633.060 19.1145   8
  -6 -11   1 598.910 15.1428   5
   6  11  -1 627.515 17.2037   6
   6  11  -1 615.749 19.7293   2
   6  11  -1 606.554 18.4733   8
  -6  11   1 629.713 12.3087   8
   6  11  -1 651.457 19.7339   3
  -5 -11   1 507.411 13.5192   5
  -5 -11   1 530.911 16.6946   8
  -5 -11   1 525.952 13.3403   1
   5 -11  -1 533.049 14.1134   6
   5  11  -1 536.687 16.3200   8
   5  11  -1 532.947 16.9141   2
   5  11  -1 500.966 14.0063   6
  -5  11   1 546.009 11.1721   8
   5  11  -1 534.578 16.8380   3
   4 -11  -1 196.429 7.71237   6
  -4 -11   1 196.527 8.59298   1
  -4 -11   1 171.867 8.30048   5
  -4 -11   1 200.415 10.7455   8
   4  11  -1 204.926 10.4399   3
   4  11  -1 175.188 7.63640   6
  -4  11   1 191.630 6.47956   8
   4  11  -1 186.599 10.3873   2
   4  11  -1 199.544 10.2412   8
  -4  11   1 185.426 6.19715   8
   3 -11  -1 863.638 15.7123   6
   3 -11  -1 877.040 15.7109   8
  -3 -11   1 845.777 19.4406   8
   3 -11  -1 892.520 15.6694   4
  -3 -11   1 835.777 17.8597   1
  -3 -11   1 846.281 17.5416   5
   3  11  -1 875.225 19.4255   8
   3  11  -1 844.022 15.6548   6
   3  11  -1 818.579 15.3909   4
  -3  11   1 892.470 16.0267   8
   3  11  -1 860.100 18.7589   2
   3  11  -1 825.766 18.6348   3
  -3  11   1 855.577 15.7177   8
   2 -11  -1 105.814 3.74461   6
   2 -11  -1 99.6142 2.89464   2
  -2 -11   1 100.772 7.67845   8
  -2 -11   1 96.8848 7.06879   1
   2 -11  -1 99.3777 5.21065   8
   2 -11  -1 98.6953 3.57416   4
  -2 -11   1 92.6112 6.92200   5
   2  11  -1 96.7082 6.40157   2
   2  11  -1 100.480 3.72615   6
   2  11  -1 102.371 3.58859   4
   2  11  -1 95.3463 6.63297   3
  -2  11   1 86.2096 5.56512   8
  -2  11   1 98.6877 4.94443   8
   2  11  -1 116.065 8.02868   8
  -1 -11   1 1579.70 27.8668   8
   1 -11  -1 1591.47 26.4157   8
  -1 -11   1 1627.69 25.7186   2
   1 -11  -1 1582.79 24.2388   2
  -1  11   1 1587.26 23.5833   3
   1  11  -1 1593.78 27.6401   8
  -1  11   1 1580.74 26.3501   8
   1  11  -1 1639.72 26.3842   3
  -1  11   1 1610.87 26.6483   8
   1  11  -1 1557.20 25.7692   2
   1  11  -1 1588.05 27.9682   8
   0 -11  -1 1122.40 18.8701   3
   0 -11  -1 1153.89 19.3090   2
   0 -11   1 1149.17 18.0612   2
   0 -11   1 1172.14 21.5375   8
   0 -11  -1 1129.00 21.0553   8
   0 -11  -1 1152.68 22.1178   1
   0  11   1 1148.14 21.3025   8
   0  11   1 1148.00 19.0838   3
   0  11   1 1131.86 20.8318   8
   0  11  -1 1163.02 18.3410   2
   0  11  -1 1162.48 21.1517   8
   0  11   1 1142.66 19.8017   2
   0  11  -1 1133.90 18.9721   3
   0  11  -1 1133.50 21.3711   8
  -1 -11  -1 228.386 9.57256   1
   1 -11   1 234.212 8.14540   8
  -1 -11  -1 223.166 9.00676   8
  -1 -11  -1 225.784 9.18395   5
   1  11   1 229.453 8.25229   2
   1  11   1 219.116 7.71494   3
  -1  11  -1 238.161 8.64733   8
  -1  11  -1 225.813 5.56355   3
  -1  11  -1 234.698 7.90750   8
   1  11   1 215.008 9.22940   8
   1  11   1 222.604 8.18114   8
  -2 -11  -1 10.0627 3.13760   5
  -2 -11  -1 2.88397 2.66911   8
   2 -11   1 1.88389 2.07017   8
  -2 -11  -1 1.32763 2.55025   1
  -2 -11  -1 2.79472 1.42400   6
  -2  11  -1 2.21437 0.98880   3
   2  11   1 2.55551 2.69480   8
  -2  11  -1 2.17188 0.99626   3
   2  11   1 0.61019 2.19054   3
  -2  11  -1 2.91209 2.20913   8
  -2  11  -1 0.71915 1.31010   6
  -2  11  -1 3.20618 2.21132   8
   2  11   1 9.32563 2.81482   2
  -3 -11  -1 59.6890 8.06849   8
  -3 -11  -1 55.6927 7.21083   1
  -3 -11  -1 69.1047 7.41835   5
   3 -11   1 54.6074 4.92516   8
  -3  11  -1 61.8204 4.77518   8
   3  11   1 66.3717 7.62635   3
  -3  11  -1 57.3017 5.82524   8
   3  11   1 61.6292 8.04845   8
   3  11   1 53.9873 7.67712   2
  -3  11  -1 60.0208 4.27822   6
  -4 -11  -1 85.9828 7.77239   1
  -4 -11  -1 107.593 9.68781   8
  -4 -11  -1 99.6222 8.17340   5
   4  11   1 102.532 9.19567   3
   4  11   1 84.1926 9.32910   2
  -4  11  -1 100.332 6.55682   8
   4  11   1 105.432 9.44469   8
  -5 -11  -1 347.330 14.6427   8
  -5 -11  -1 325.148 11.9460   5
  -5 -11  -1 342.496 11.9440   1
   5  11   1 323.128 14.5436   2
   5  11   1 362.998 14.6909   3
   5  11   1 357.720 14.1563   8
  -5  11  -1 365.233 10.6187   8
  -6 -11  -1 374.963 12.6462   1
  -6 -11  -1 399.243 13.3470   5
  -6 -11  -1 415.873 16.2827   8
   6  11   1 368.691 16.1356   3
  -6  11  -1 409.270 11.4177   8
   6  11   1 388.289 16.6230   2
  -7 -11  -1 59.0755 6.39263   8
   7  11   1 72.6826 7.61201   3
   7  11   1 64.2406 6.95070   2
  -7  11  -1 62.9710 5.62781   8
  -7 -12   1 211.296 13.4301   8
   7  12  -1 224.247 13.8579   3
   7  12  -1 218.465 14.0003   2
   6 -12  -1 130.650 8.85336   6
  -6 -12   1 130.910 8.01608   5
  -6 -12   1 130.574 11.4194   8
   6  12  -1 134.654 8.98203   6
  -6  12   1 138.062 5.32560   8
   6  12  -1 129.095 11.2899   3
   6  12  -1 133.739 11.5847   2
  -5 -12   1 4.01393 3.23812   5
   5 -12  -1 7.09431 3.22121   6
  -5 -12   1 7.11518 4.41482   8
  -5 -12   1 8.44050 3.37112   1
   5  12  -1 7.14152 4.43860   2
   5  12  -1 5.43657 3.33766   6
  -5  12   1 10.2632 2.42582   8
   5  12  -1 5.19574 3.95828   8
   5  12  -1 13.5921 5.06304   3
  -4 -12   1 390.386 14.2821   8
  -4 -12   1 437.568 12.5252   5
  -4 -12   1 412.309 12.3293   1
   4 -12  -1 411.899 10.9706   6
   4  12  -1 427.120 14.2397   3
  -4  12   1 425.364 10.1248   8
   4  12  -1 422.980 14.2910   8
   4  12  -1 402.716 10.9742   6
   4  12  -1 410.806 14.1804   2
  -3 -12   1 11.5358 3.43273   1
   3 -12  -1 7.08687 2.22459   8
   3 -12  -1 3.79850 1.84660   6
  -3 -12   1 5.66122 3.54651   8
  -3 -12   1 3.74422 2.85335   5
   3 -12  -1 4.61295 1.86258   4
   3  12  -1 2.84903 1.72373   4
  -3  12   1 6.17010 2.36794   8
   3  12  -1 2.52774 2.69935   3
  -3  12   1 2.41230 1.91174   8
   3  12  -1 3.63379 1.89108   6
   3  12  -1 3.49089 2.89616   2
   3  12  -1 8.34136 3.68622   8
  -2 -12   1 325.281 10.6141   5
  -2 -12   1 281.307 10.4554   1
   2 -12  -1 298.904 6.26755   4
  -2 -12   1 305.450 11.1542   8
   2 -12  -1 289.369 8.50444   8
   2  12  -1 302.930 10.0349   3
   2  12  -1 306.014 11.3064   8
   2  12  -1 309.597 9.87304   2
   2  12  -1 305.200 6.32044   4
  -2  12   1 299.841 9.10036   8
  -2  12   1 318.702 8.69090   8
  -1 -12   1 745.156 14.4759   2
   1 -12  -1 764.301 13.2209   2
   1 -12  -1 765.584 15.6867   8
  -1 -12   1 756.851 17.1474   8
  -1  12   1 776.852 15.7001   8
   1  12  -1 761.214 14.9484   2
   1  12  -1 776.018 17.4133   8
   1  12  -1 787.399 15.5110   3
  -1  12   1 776.349 12.8188   3
  -1  12   1 774.697 16.1670   8
   0 -12  -1 471.564 10.2555   2
   0 -12   1 481.621 9.17848   2
   0 -12   1 459.574 12.4716   8
   0 -12  -1 464.940 9.93945   3
   0 -12  -1 478.046 12.3874   8
   0 -12  -1 487.458 13.5889   1
   0  12   1 469.619 10.2748   3
   0  12  -1 493.710 10.3270   3
   0  12  -1 488.398 12.2525   8
   0  12   1 482.812 12.0722   8
   0  12  -1 482.195 12.9723   8
   0  12   1 474.979 10.9011   2
   0  12  -1 479.597 9.46818   2
   0  12   1 463.951 12.6733   8
  -1 -12  -1 73.7695 7.74886   1
  -1 -12  -1 67.1439 7.46221   5
   1 -12   1 72.1404 6.06268   8
  -1 -12  -1 85.0941 7.22339   8
   1  12   1 90.4437 6.30325   2
  -1  12  -1 70.0078 6.68115   8
  -1  12  -1 85.9660 5.74351   8
   1  12   1 83.7172 7.58588   8
  -1  12  -1 80.4206 3.58905   3
   1  12   1 69.8893 5.83523   8
   1  12   1 78.8719 5.74930   3
  -2 -12  -1 116.475 8.23610   5
  -2 -12  -1 104.119 8.24163   8
   2 -12   1 116.313 6.47358   8
  -2 -12  -1 106.055 8.34467   1
   2  12   1 126.412 8.75487   8
   2  12   1 118.290 7.88526   2
  -2  12  -1 109.160 4.00568   6
   2  12   1 109.345 7.45923   3
  -2  12  -1 109.191 7.06724   8
  -2  12  -1 119.480 6.18432   8
  -3 -12  -1 24.1386 3.92459   1
  -3 -12  -1 22.7961 2.24321   6
  -3 -12  -1 21.4403 4.11634   8
  -3 -12  -1 27.8831 3.54955   5
   3 -12   1 21.7087 2.62434   8
  -3  12  -1 29.4597 3.20765   8
   3  12   1 22.5438 4.17939   2
   3  12   1 27.5460 4.02726   3
  -3  12  -1 24.1743 2.39787   6
   3  12   1 19.5914 4.16250   8
  -4 -12  -1 270.048 10.9482   1
  -4 -12  -1 258.779 12.4771   8
  -4 -12  -1 232.036 10.6861   5
   4  12   1 265.834 12.5357   2
  -4  12  -1 248.235 9.09477   8
   4  12   1 263.405 12.3821   8
   4  12   1 239.512 11.7240   3
  -5 -12  -1 825.763 19.5662   5
  -5 -12  -1 826.201 19.3145   1
  -5 -12  -1 853.997 22.6820   8
  -5  12  -1 835.361 17.6434   8
   5  12   1 808.983 22.5306   2
   5  12   1 871.829 22.4395   3
   5  12   1 823.817 21.9431   8
  -6 -12  -1 11.5711 5.18763   8
  -6 -12  -1 13.4208 4.61022   5
   6  12   1 21.0940 6.55338   3
   6  12   1 19.0645 6.35361   2
  -6  12  -1 14.9022 3.49222   8
  -7 -12  -1 76.0698 8.16256   8
   7  12   1 100.181 11.0969   3
   7  12   1 82.3602 8.76355   2
  -7  12  -1 96.8992 6.17520   8
  -7 -13   1 177.087 12.6891   8
   7  13  -1 168.466 13.0783   2
   7  13  -1 174.620 12.9822   3
  -6 -13   1 24.1167 6.03540   8
  -6 -13   1 28.5350 4.12944   5
  -6  13   1 35.2399 3.73442   8
   6  13  -1 30.8952 6.61170   2
   6  13  -1 36.8822 6.39421   3
  -5 -13   1 339.523 14.8220   8
   5 -13  -1 378.573 11.6149   6
  -5 -13   1 380.663 12.0253   1
  -5 -13   1 353.459 12.1216   5
   5  13  -1 361.797 11.5630   6
   5  13  -1 356.311 14.7408   2
   5  13  -1 392.257 15.0534   3
  -5  13   1 386.794 9.61956   8
   5  13  -1 372.725 14.5748   8
  -4 -13   1 163.747 9.00611   1
  -4 -13   1 178.014 9.22420   5
   4 -13  -1 183.152 7.28270   6
  -4 -13   1 178.751 11.1171   8
   4  13  -1 173.685 7.28494   6
   4  13  -1 170.869 10.5012   2
   4  13  -1 189.839 11.0223   8
  -4  13   1 206.191 7.23468   8
   4  13  -1 191.457 10.7868   3
  -3 -13   1 169.706 9.10756   1
   3 -13  -1 168.685 5.62722   4
  -3 -13   1 177.614 10.4342   8
  -3 -13   1 159.571 8.92655   5
   3  13  -1 173.814 9.26760   2
  -3  13   1 160.743 6.38155   8
   3  13  -1 163.932 10.0311   8
  -3  13   1 162.986 7.16533   8
   3  13  -1 172.693 9.46345   3
   3  13  -1 165.601 5.85303   6
  -2 -13   1 60.0281 7.50428   1
   2 -13  -1 48.4996 4.89384   8
   2 -13  -1 59.0854 2.53434   4
  -2 -13   1 72.8148 7.50412   5
  -2 -13   1 70.2858 8.04217   8
   2  13  -1 69.1219 6.34236   2
   2  13  -1 50.9045 6.62771   8
  -2  13   1 47.0373 4.67425   8
  -2  13   1 62.2409 6.10756   8
   2  13  -1 56.4183 2.48841   4
   2  13  -1 67.7267 6.72494   3
   1 -13  -1 662.747 12.0365   2
   1 -13  -1 672.642 14.8008   8
  -1 -13   1 681.744 16.3547   8
  -1 -13   1 658.266 13.5646   2
   1  13  -1 670.906 16.5095   8
   1  13  -1 660.835 13.8296   2
  -1  13   1 634.958 14.4375   8
   1  13  -1 652.626 14.2347   3
  -1  13   1 679.253 15.3517   8
  -1  13   1 679.900 11.6821   3
   0 -13  -1 99.1074 4.56103   3
   0 -13  -1 108.196 4.83920   2
   0 -13   1 109.525 3.97581   2
   0 -13  -1 109.891 8.68744   1
   0 -13   1 115.103 7.45407   8
   0 -13  -1 93.8207 7.01449   8
   0 -13  -1 113.932 8.26317   5
   0  13  -1 102.905 6.39845   8
   0  13  -1 125.562 8.25067   8
   0  13  -1 106.063 4.39221   2
   0  13   1 100.620 5.11624   3
   0  13  -1 117.780 5.31906   3
   0  13   1 113.693 5.79568   2
   0  13   1 114.610 7.90799   8
   0  13   1 98.9865 6.20998   8
  -1 -13  -1 29.7743 3.89996   8
  -1 -13  -1 25.6027 3.93887   5
   1 -13   1 31.1042 3.85876   8
  -1 -13  -1 29.2962 3.97685   1
   1  13   1 29.0625 3.69723   8
   1  13   1 29.8436 3.78282   2
   1  13   1 31.5527 4.12625   3
  -1  13  -1 31.9079 2.97067   3
  -1  13  -1 31.9401 4.28983   8
  -1  13  -1 26.5264 3.09137   8
  -2 -13  -1 46.4574 5.71142   5
  -2 -13  -1 38.8305 4.82223   1
  -2 -13  -1 39.7508 5.11345   8
   2 -13   1 46.0978 5.43700   8
   2  13   1 39.9180 4.83297   8
  -2  13  -1 40.3732 4.86107   8
   2  13   1 29.6349 3.63238   3
   2  13   1 33.1875 3.98290   2
  -2  13  -1 43.2788 5.84800   8
  -3 -13  -1 469.162 15.2316   8
  -3 -13  -1 477.132 14.3904   1
  -3 -13  -1 476.823 14.1447   5
  -3  13  -1 450.867 12.3915   8
   3  13   1 428.033 14.2476   2
   3  13   1 452.745 15.1706   8
   3  13   1 454.762 14.1900   3
  -4 -13  -1 -0.3509 3.12043   5
  -4 -13  -1 -0.5759 3.35538   1
  -4 -13  -1 -3.4297 4.00929   8
   4  13   1 -2.0254 4.15929   8
  -4  13  -1 -0.0398 2.50940   8
   4  13   1 -2.2055 3.19312   2
   4  13   1 0.92922 3.59422   3
  -5 -13  -1 0.76474 3.88731   5
  -5 -13  -1 1.18307 3.51275   1
  -5 -13  -1 2.25555 5.10786   8
  -5  13  -1 -1.1329 2.50914   8
   5  13   1 0.24522 4.42599   3
   5  13   1 -4.0060 4.53627   8
   5  13   1 3.02614 4.67027   2
  -6 -13  -1 46.3104 6.31281   8
  -6 -13  -1 50.4278 4.99811   5
  -6  13  -1 44.5869 5.38353   8
   6  13   1 43.3885 6.19344   2
   6  13   1 47.1603 6.33753   3
  -6 -14   1 153.502 9.00220   5
  -6 -14   1 162.093 12.4536   8
   6  14  -1 148.845 12.0557   3
   6  14  -1 150.031 12.1105   2
  -6  14   1 161.716 5.94246   8
  -5 -14   1 113.268 11.0317   8
  -5 -14   1 114.494 8.72019   5
  -5 -14   1 130.172 8.44413   1
   5  14  -1 127.952 10.6163   8
   5  14  -1 123.119 10.6479   2
   5  14  -1 139.888 11.0644   3
  -5  14   1 126.164 6.06642   8
  -4 -14   1 81.6597 8.05653   5
  -4 -14   1 82.6320 9.64283   8
  -4 -14   1 83.6375 7.94826   1
  -4  14   1 81.9504 5.78266   8
   4  14  -1 79.2805 8.93589   2
   4  14  -1 70.7674 8.95316   3
   4  14  -1 76.4237 9.23286   8
  -3 -14   1 -0.7632 3.70821   8
  -3 -14   1 -2.9396 3.11821   1
  -3 -14   1 -2.3384 2.90872   5
   3  14  -1 -0.5720 3.05447   3
   3  14  -1 2.87932 3.17579   2
   3  14  -1 1.96148 3.81087   8
  -3  14   1 -2.0692 2.25340   8
  -2 -14   1 807.395 18.4961   5
  -2 -14   1 798.794 19.0785   1
  -2 -14   1 810.267 19.5945   8
   2 -14  -1 812.870 16.6824   8
   2  14  -1 775.364 17.3222   2
   2  14  -1 767.339 19.4195   8
  -2  14   1 804.089 17.0804   8
   2  14  -1 816.652 17.7727   3
  -1 -14   1 89.6170 8.04375   8
   1 -14  -1 98.6465 3.91937   2
   1 -14  -1 104.176 6.76015   8
  -1  14   1 90.1267 6.03251   8
   1  14  -1 92.6140 5.69192   2
   1  14  -1 100.087 6.37472   3
  -1  14   1 94.4799 7.56399   8
   1  14  -1 110.891 8.88063   8
  -1  14   1 90.4260 3.75878   3
   0 -14  -1 188.471 8.83499   8
   0 -14  -1 196.439 8.61642   5
   0 -14   1 180.642 8.97975   8
   0 -14  -1 197.484 8.89762   1
   0 -14   1 185.267 5.26914   2
   0  14  -1 185.386 5.73771   2
   0  14   1 179.253 7.03056   2
   0  14  -1 187.997 6.56635   3
   0  14  -1 186.822 9.43336   8
   0  14   1 176.563 6.56027   3
   0  14   1 178.336 9.35299   8
   0  14  -1 177.228 8.01364   8
   0  14   1 186.602 8.11333   8
  -1 -14  -1 150.052 9.96835   1
  -1 -14  -1 156.636 9.10849   8
   1 -14   1 170.540 8.45285   8
  -1 -14  -1 157.175 9.73313   5
   1  14   1 152.837 7.36482   3
  -1  14  -1 155.523 4.98157   3
   1  14   1 165.102 9.63033   8
  -1  14  -1 147.027 7.35344   8
   1  14   1 148.033 7.68028   2
  -1  14  -1 163.982 8.85850   8
  -2 -14  -1 130.685 9.43728   5
  -2 -14  -1 119.946 9.52779   1
  -2 -14  -1 107.230 9.05775   8
   2 -14   1 114.288 7.03037   8
   2  14   1 104.976 8.17391   2
   2  14   1 115.987 7.98651   3
  -2  14  -1 117.860 8.03295   8
   2  14   1 103.058 9.29082   8
  -3 -14  -1 10.1408 4.05737   8
  -3 -14  -1 6.92860 3.63695   1
  -3 -14  -1 11.2385 4.02763   5
   3  14   1 8.76258 3.92866   3
   3  14   1 6.82026 4.00497   2
  -3  14  -1 12.5378 3.48799   8
   3  14   1 12.1127 4.20704   8
  -4 -14  -1 67.1106 8.18008   1
  -4 -14  -1 62.0896 7.83370   8
  -4 -14  -1 68.8850 8.56363   5
   4  14   1 80.0967 9.41913   3
  -4  14  -1 73.0193 6.70457   8
   4  14   1 82.1907 9.58768   2
   4  14   1 72.1984 9.05514   8
  -5 -14  -1 395.913 16.3900   8
  -5 -14  -1 364.258 13.6071   5
  -5 -14  -1 374.397 13.5231   1
  -5  14  -1 370.079 11.4696   8
   5  14   1 379.536 15.9315   2
   5  14   1 379.952 15.6423   3
   5  14   1 365.250 15.4828   8
  -6 -14  -1 9.41790 5.55490   8
  -6 -14  -1 6.98529 4.57962   5
   6  14   1 -1.6564 4.84462   3
   6  14   1 5.55335 5.22832   2
  -6  14  -1 5.41131 3.22036   8
  -6 -15   1 3.40750 4.17773   5
  -6 -15   1 4.62043 5.97415   8
   6  15  -1 6.20673 5.92678   3
   6  15  -1 3.72867 5.28008   2
  -6  15   1 5.86549 2.45107   8
  -5 -15   1 340.285 12.8336   5
  -5 -15   1 368.667 12.8316   1
  -5 -15   1 371.768 15.8683   8
   5  15  -1 342.573 14.9577   8
  -5  15   1 372.369 9.91304   8
   5  15  -1 331.577 14.7632   3
   5  15  -1 381.471 15.1674   2
  -4 -15   1 43.2713 5.03885   1
  -4 -15   1 43.5534 5.43830   8
  -4 -15   1 43.8954 4.97398   5
   4  15  -1 57.1134 6.22535   8
  -4  15   1 47.8379 5.31545   8
   4  15  -1 44.7249 4.99730   3
   4  15  -1 46.0060 4.88813   2
  -3 -15   1 5.33943 3.98416   5
  -3 -15   1 -1.4447 3.74431   8
  -3 -15   1 3.28110 3.46911   1
   3  15  -1 2.17211 3.26421   3
  -3  15   1 0.60921 2.62302   8
   3  15  -1 1.78111 3.24382   2
   3  15  -1 -0.6496 3.81181   8
  -2 -15   1 843.166 20.3749   1
  -2 -15   1 870.323 19.8375   5
  -2 -15   1 851.223 20.7789   8
   2  15  -1 851.957 18.8444   3
   2  15  -1 826.759 20.7861   8
  -2  15   1 889.885 18.6564   8
   2  15  -1 856.817 18.5647   2
   1 -15  -1 104.601 9.71947   1
  -1 -15   1 123.266 8.78818   8
   1 -15  -1 113.032 7.17938   8
   1  15  -1 120.951 6.75479   3
   1  15  -1 105.584 6.08651   2
  -1  15   1 118.330 4.28418   3
   1  15  -1 130.057 7.62646   8
  -1  15   1 128.568 8.32734   8
   0 -15  -1 167.162 8.94593   1
   0 -15  -1 144.812 7.86131   5
   0 -15   1 153.255 8.74060   8
   0 -15  -1 153.602 8.57448   8
   0  15  -1 143.376 6.12386   3
   0  15   1 154.326 6.72438   2
   0  15   1 152.852 9.32508   8
   0  15   1 149.430 6.19446   3
   0  15  -1 146.495 5.30583   2
   0  15  -1 149.086 9.40089   8
  -1 -15  -1 1002.81 22.1369   8
  -1 -15  -1 1018.99 23.0335   1
   1 -15   1 1004.86 21.1168   8
  -1 -15  -1 1002.93 22.1551   5
  -1  15  -1 1009.85 16.9306   3
   1  15   1 992.157 22.3864   8
   1  15   1 1000.23 19.8573   3
  -1  15  -1 1020.97 21.6444   8
   1  15   1 1015.09 20.4061   2
  -2 -15  -1 790.294 19.4742   5
  -2 -15  -1 774.951 19.8518   1
  -2 -15  -1 780.284 19.8137   8
   2  15   1 755.519 18.3775   2
  -2  15  -1 794.537 18.2850   8
   2  15   1 765.306 18.0192   3
   2  15   1 797.065 20.0310   8
  -3 -15  -1 0.75675 3.52214   1
  -3 -15  -1 -0.6077 3.46538   5
  -3 -15  -1 0.67490 3.65018   8
   3  15   1 1.17730 3.81645   3
   3  15   1 9.22091 4.26408   8
   3  15   1 5.50125 4.01775   2
  -3  15  -1 2.51503 3.00833   8
  -4 -15  -1 125.861 9.80999   5
  -4 -15  -1 115.176 9.42088   1
  -4 -15  -1 122.168 11.0074   8
   4  15   1 115.283 10.0525   3
  -4  15  -1 123.196 7.74075   8
   4  15   1 122.827 10.8339   8
   4  15   1 129.007 10.6336   2
  -5 -15  -1 338.666 13.2216   1
  -5 -15  -1 331.138 15.6171   8
  -5 -15  -1 303.144 12.8622   5
   5  15   1 318.914 14.9564   8
  -5  15  -1 324.677 10.8452   8
   5  15   1 332.289 15.0479   3
   5  15   1 332.897 15.2416   2
  -6 -15  -1 73.0360 6.92578   5
  -6 -15  -1 56.7827 6.60926   8
   6  15   1 61.5190 6.82567   2
   6  15   1 55.4148 6.49302   3
  -6  15  -1 62.0213 5.87669   8
  -6 -16   1 9.92286 6.12622   8
   6  16  -1 18.1430 6.16444   2
  -6  16   1 11.1939 2.85719   8
   6  16  -1 5.89478 5.64560   3
  -5 -16   1 306.649 12.3312   1
  -5 -16   1 320.055 15.2477   8
  -5 -16   1 314.939 12.6454   5
   5  16  -1 300.089 14.4173   3
   5  16  -1 306.506 14.6702   8
  -5  16   1 310.036 9.43702   8
   5  16  -1 315.843 14.6041   2
  -4 -16   1 159.479 11.7038   8
  -4 -16   1 126.789 9.52974   5
  -4 -16   1 135.565 9.49274   1
  -4  16   1 128.722 7.11120   8
   4  16  -1 113.462 9.89989   2
   4  16  -1 134.617 10.9836   8
   4  16  -1 122.991 10.1443   3
  -3 -16   1 360.064 13.6718   1
  -3 -16   1 364.225 13.4270   5
  -3 -16   1 339.507 14.3261   8
   3  16  -1 362.583 14.5613   8
   3  16  -1 368.510 13.1760   3
  -3  16   1 393.910 11.6546   8
   3  16  -1 370.246 12.9332   2
  -2 -16   1 163.728 10.7946   1
  -2 -16   1 175.289 10.7286   8
  -2 -16   1 175.842 10.3824   5
  -2  16   1 185.656 9.08888   8
   2  16  -1 179.090 8.59491   2
   2  16  -1 175.235 11.1145   8
   2  16  -1 178.289 8.98662   3
  -1 -16   1 182.051 10.1022   8
   1 -16  -1 192.996 9.91384   1
  -1 -16   1 189.441 9.60839   1
   1 -16  -1 181.011 8.73947   8
  -1  16   1 192.265 8.65290   8
   1  16  -1 195.298 7.49292   2
  -1  16   1 183.223 5.36385   3
   1  16  -1 174.633 7.90403   3
   1  16  -1 195.697 10.9120   8
   0 -16   1 49.5211 5.30214   8
   0 -16  -1 44.6439 3.92264   5
   0 -16  -1 52.3174 4.65110   1
   0 -16  -1 50.0878 5.26213   8
   0  16  -1 44.6278 4.46173   3
   0  16   1 37.5054 4.72517   2
   0  16  -1 47.1047 4.19276   8
   0  16   1 37.2717 3.47502   8
   0  16   1 38.1817 4.39199   3
   0  16  -1 43.2746 3.52142   2
   1 -16   1 714.937 17.6759   8
  -1 -16  -1 738.485 19.0241   1
  -1 -16  -1 732.457 18.3090   5
  -1 -16  -1 738.518 18.7593   8
  -1  16  -1 727.186 13.3070   3
   1  16   1 719.279 16.7356   2
  -1  16  -1 754.560 18.3938   8
   1  16   1 732.204 16.3940   3
   1  16   1 727.288 19.1679   8
  -2 -16  -1 866.386 21.7238   8
  -2 -16  -1 893.445 22.0183   1
  -2 -16  -1 886.163 21.3507   5
  -2  16  -1 872.923 19.8572   8
   2  16   1 846.212 21.7683   8
   2  16   1 863.156 19.8224   3
   2  16   1 883.899 20.3240   2
  -3 -16  -1 21.6889 5.36236   8
  -3 -16  -1 24.9895 5.06197   5
  -3 -16  -1 18.5294 5.24025   1
   3  16   1 28.4299 5.82140   8
   3  16   1 27.4238 4.46010   3
   3  16   1 15.6566 4.77342   2
  -3  16  -1 30.9486 3.79992   8
  -4 -16  -1 66.7039 8.81517   1
  -4 -16  -1 55.8790 6.52438   5
  -4 -16  -1 70.2468 7.70995   8
   4  16   1 72.8706 8.77251   2
   4  16   1 72.9605 8.34535   3
  -4  16  -1 54.1711 6.70480   8
   4  16   1 62.7388 7.63359   8
  -5 -16  -1 34.1861 7.02180   8
  -5 -16  -1 32.8467 5.69258   5
  -5 -16  -1 35.2009 4.96346   1
   5  16   1 37.5121 5.99035   2
  -5  16  -1 34.4802 3.68920   8
   5  16   1 30.5470 6.75984   8
   5  16   1 33.1225 6.68351   3
  -5 -17   1 234.551 13.9573   8
  -5 -17   1 208.710 11.0129   1
  -5 -17   1 234.863 11.6217   5
   5  17  -1 215.612 12.9876   3
   5  17  -1 231.806 13.5250   8
  -5  17   1 219.141 8.30999   8
   5  17  -1 219.073 12.8311   2
  -4 -17   1 1483.03 30.2243   1
  -4 -17   1 1459.07 29.6411   5
  -4 -17   1 1462.50 32.4744   8
   4  17  -1 1431.48 30.7629   3
   4  17  -1 1392.69 31.8776   8
   4  17  -1 1454.47 30.7947   2
  -4  17   1 1485.84 26.7833   8
  -3 -17   1 253.875 12.1515   5
  -3 -17   1 272.223 12.6072   1
  -3 -17   1 256.740 13.1369   8
   3  17  -1 252.027 11.1120   2
   3  17  -1 236.612 12.9474   8
  -3  17   1 254.481 10.1243   8
   3  17  -1 238.926 11.3723   3
  -2 -17   1 1032.31 24.2632   1
  -2 -17   1 1003.42 24.0395   8
  -2 -17   1 1032.63 23.2535   5
   2  17  -1 1028.40 21.8662   3
   2  17  -1 1018.30 21.3774   2
   2  17  -1 1020.11 24.4502   8
  -2  17   1 1014.61 21.7879   8
  -1 -17   1 43.6457 4.35869   1
   1 -17  -1 50.0828 4.60378   1
  -1 -17   1 36.7686 4.65680   8
   1  17  -1 35.8118 4.75677   2
   1  17  -1 44.6193 5.59210   3
   1  17  -1 41.7079 4.44727   8
  -1  17   1 48.2376 4.30321   8
   0 -17  -1 201.409 9.84467   5
   0 -17  -1 188.551 9.18546   8
   0 -17  -1 179.934 9.93422   1
   0 -17   1 188.534 10.0201   8
   0  17  -1 183.371 6.96705   3
   0  17   1 189.512 9.27764   8
   0  17   1 183.912 7.02589   3
   0  17   1 187.887 7.48711   2
   0  17  -1 197.237 9.61430   8
  -1 -17  -1 2.07069 3.71887   5
  -1 -17  -1 -0.5040 3.79621   1
  -1 -17  -1 0.82289 4.08505   8
   1  17   1 -1.3153 4.20222   8
  -1  17  -1 5.50951 3.55757   8
   1  17   1 -2.1512 2.34140   3
   1  17   1 -0.6202 2.55885   2
  -2 -17  -1 818.690 21.6138   8
  -2 -17  -1 867.009 22.1949   1
  -2 -17  -1 823.594 21.2419   5
  -2  17  -1 835.591 20.0129   8
   2  17   1 830.725 19.9402   2
   2  17   1 837.950 19.5303   3
   2  17   1 851.227 22.2411   8
  -3 -17  -1 191.606 11.9586   8
  -3 -17  -1 180.136 11.5155   1
  -3 -17  -1 191.243 11.5957   5
  -3  17  -1 196.906 9.75949   8
   3  17   1 190.943 12.2990   8
   3  17   1 200.019 11.0364   2
   3  17   1 201.248 10.8177   3
  -4 -17  -1 364.122 16.0195   8
  -4 -17  -1 405.902 15.0965   5
  -4 -17  -1 387.426 14.8139   1
  -4  17  -1 368.267 12.4379   8
   4  17   1 363.456 14.9212   3
   4  17   1 398.832 15.7637   2
   4  17   1 375.037 16.0840   8
  -5 -17  -1 6.38447 5.52722   8
  -5 -17  -1 17.7894 5.67638   1
  -5 -17  -1 11.0593 5.08654   5
   5  17   1 14.4592 6.09038   2
   5  17   1 17.0677 6.05601   3
   5  17   1 12.0489 5.84614   8
  -5  17  -1 15.0462 4.09379   8
  -5 -18   1 284.206 12.6085   1
  -5 -18   1 282.656 15.1784   8
  -5 -18   1 258.236 12.3501   5
   5  18  -1 272.003 14.6783   8
   5  18  -1 278.826 14.0396   3
   5  18  -1 281.655 13.9174   2
  -5  18   1 257.522 9.21010   8
  -4 -18   1 441.719 17.4044   8
  -4 -18   1 418.628 15.3248   1
  -4 -18   1 382.112 14.8798   5
   4  18  -1 398.101 15.1708   2
   4  18  -1 421.788 15.6925   3
   4  18  -1 416.124 17.1008   8
  -4  18   1 428.326 12.5111   8
  -3 -18   1 176.349 11.2050   5
  -3 -18   1 148.593 11.5480   8
  -3 -18   1 165.378 11.1544   1
  -3  18   1 158.571 8.88912   8
   3  18  -1 186.889 12.3463   8
   3  18  -1 161.998 9.71675   2
   3  18  -1 168.880 10.1633   3
  -2 -18   1 239.094 12.6505   1
  -2 -18   1 215.689 12.1530   8
  -2 -18   1 232.721 12.2239   5
   2 -18  -1 251.927 13.4259   1
   2  18  -1 217.312 10.0439   3
  -2  18   1 214.105 10.4296   8
   2  18  -1 221.757 9.59406   2
   2  18  -1 243.557 12.9672   8
   1 -18  -1 152.094 10.7465   5
  -1 -18   1 147.681 9.46640   1
  -1 -18   1 157.987 9.40939   5
   1 -18  -1 160.915 9.96811   1
  -1 -18   1 143.613 10.0678   8
   1  18  -1 161.413 7.78115   3
   1  18  -1 161.709 9.59451   8
  -1  18   1 156.790 8.63763   8
   0 -18  -1 37.9051 5.07134   1
   0 -18  -1 48.2680 4.49512   5
   0  18  -1 43.4295 4.40788   8
   0  18   1 41.8281 4.28437   8
  -1 -18  -1 375.648 14.8133   5
  -1 -18  -1 385.469 14.5123   1
  -1 -18  -1 376.812 14.1666   8
   1  18   1 369.393 11.5285   3
   1  18   1 377.259 14.6329   8
   1  18   1 370.365 11.8964   2
  -1  18  -1 377.048 13.8624   8
  -2 -18  -1 606.234 19.2853   1
  -2 -18  -1 622.097 18.7613   5
  -2 -18  -1 607.258 18.8213   8
   2  18   1 624.891 16.7580   3
  -2  18  -1 638.055 17.3375   8
   2  18   1 642.160 19.5915   8
   2  18   1 622.733 17.0115   2
  -3 -18  -1 60.7404 6.88154   1
  -3 -18  -1 62.5262 6.47263   8
  -3 -18  -1 63.1901 7.86385   5
  -3  18  -1 57.4104 7.05097   8
   3  18   1 62.1290 6.51442   8
   3  18   1 59.8314 7.29492   3
   3  18   1 62.8693 7.21636   2
  -4 -18  -1 99.8674 9.97671   5
  -4 -18  -1 68.1923 6.91024   1
  -4 -18  -1 56.8602 6.42302   8
   4  18   1 72.6785 7.16315   8
   4  18   1 80.3372 9.11946   2
  -4  18  -1 74.0083 7.44459   8
   4  18   1 49.8631 5.71529   3
  -4 -19   1 133.671 10.6372   1
  -4 -19   1 124.754 10.6270   5
  -4 -19   1 116.260 11.4510   8
   4  19  -1 122.846 11.7657   8
   4  19  -1 119.770 9.98784   2
  -4  19   1 120.254 7.78078   8
   4  19  -1 135.854 10.4031   3
  -3 -19   1 1.08351 5.36934   8
  -3 -19   1 2.96052 4.48850   1
  -3 -19   1 -0.4402 4.44158   5
   3  19  -1 6.42292 5.70527   8
   3  19  -1 0.60404 4.18788   3
  -3  19   1 -0.0294 3.25911   8
   3  19  -1 -0.4412 3.69350   2
  -2 -19   1 332.890 14.6628   8
  -2 -19   1 348.310 14.6637   5
   2 -19  -1 357.701 15.5806   1
  -2 -19   1 345.110 14.8904   1
   2  19  -1 352.108 12.2871   3
  -2  19   1 339.917 12.7876   8
   2  19  -1 349.595 15.1941   8
  -1 -19   1 109.375 8.42056   5
   1 -19  -1 120.504 9.15816   1
  -1 -19   1 107.210 8.62201   1
   1 -19  -1 130.319 8.88915   5
  -1  19   1 122.671 8.20780   8
   1  19  -1 114.231 8.74131   8
   1  19  -1 106.623 6.82255   3
   0 -19  -1 11.1859 5.11792   5
   0 -19   1 5.81111 4.89256   1
   0 -19  -1 21.2355 5.52153   1
   0  19   1 15.5598 5.19628   8
   0  19  -1 21.0581 5.32224   8
  -1 -19  -1 146.010 11.5249   5
  -1 -19  -1 158.319 11.9988   1
  -1  19  -1 178.326 10.9516   8
   1  19   1 185.180 11.8227   8
   1  19   1 165.103 8.16076   3
  -2 -19  -1 355.292 14.9498   8
  -2 -19  -1 354.908 15.0288   5
  -2 -19  -1 358.802 15.5848   1
   2  19   1 353.913 13.0006   2
   2  19   1 354.312 15.5385   8
   2  19   1 359.456 12.8383   3
  -2  19  -1 372.988 13.7611   8
  -3 -19  -1 32.0242 7.06163   8
  -3 -19  -1 49.0598 5.66849   1
  -3 -19  -1 45.3725 5.89078   5
   3  19   1 42.0989 4.90754   2
   3  19   1 35.6250 5.17271   3
   3  19   1 40.7763 6.51562   8
  -3  19  -1 42.9482 4.65318   8
  -4 -19  -1 56.0835 5.87006   5
  -4 -19  -1 38.3017 6.36754   1
  -4 -19  -1 45.4885 6.36160   8
   4  19   1 45.4364 5.69489   3
  -4  19  -1 43.4196 4.70719   8
   4  19   1 43.5482 5.66272   2
   4  19   1 30.5214 6.87637   8
  -4 -20   1 93.9778 9.76537   8
  -4 -20   1 90.5863 9.98371   1
  -4 -20   1 93.6149 9.48074   5
   4  20  -1 99.8459 11.4518   8
  -4  20   1 126.916 8.00600   8
   4  20  -1 103.877 9.57622   2
   4  20  -1 111.904 9.92731   3
  -3 -20   1 2.08955 5.73631   8
  -3 -20   1 0.83992 5.03706   5
  -3 -20   1 3.41372 5.06769   1
   3 -20  -1 -3.1860 5.44901   1
  -3  20   1 -3.0504 3.37494   8
   3  20  -1 -1.3122 5.26144   8
   3  20  -1 -2.6228 3.68527   3
  -2 -20   1 204.842 12.6811   5
   2 -20  -1 209.906 13.4958   1
  -2 -20   1 210.658 12.9765   1
   2  20  -1 203.841 9.81566   3
  -2  20   1 182.023 10.5117   8
   2  20  -1 213.857 13.1094   8
   1 -20  -1 65.0724 5.82671   1
  -1 -20   1 63.7024 6.69872   5
  -1 -20   1 67.7674 6.03831   1
   1 -20  -1 59.7658 5.45102   5
  -1  20   1 64.6986 7.67631   8
   1  20  -1 70.4815 7.65176   8
   0 -20  -1 193.542 11.5961   1
   0 -20   1 183.452 11.3775   1
   0 -20  -1 184.515 10.8870   5
   0  20  -1 203.228 10.9358   8
   0  20   1 195.551 10.7104   8
  -1 -20  -1 0.68456 4.93867   1
  -1 -20  -1 9.76062 5.80475   5
   1  20   1 5.75858 4.66080   8
  -1  20  -1 6.74115 4.69463   8
  -2 -20  -1 14.4936 5.80112   5
  -2 -20  -1 18.7568 5.75917   1
   2  20   1 21.7681 4.88015   3
   2  20   1 16.9525 6.37110   8
  -2  20  -1 15.7658 5.06894   8
  -3 -20  -1 54.9319 6.22226   1
  -3 -20  -1 67.7312 7.02405   5
   3  20   1 59.6634 5.88113   2
   3  20   1 55.7756 5.57467   3
  -3  20  -1 55.8582 5.70376   8
   3  20   1 57.9567 6.56175   8
   3 -21  -1 44.1373 7.40014   1
  -3 -21   1 42.8461 6.27052   5
  -3 -21   1 50.1520 5.94442   1
   3  21  -1 56.1913 6.67357   8
  -3  21   1 46.2416 4.90753   8
   3  21  -1 54.1833 5.40303   3
   2 -21  -1 29.2935 6.41232   5
  -2 -21   1 29.7586 6.26930   5
   2 -21  -1 40.7125 6.98153   1
  -2 -21   1 30.5463 7.04509   1
  -2  21   1 40.7856 4.93573   8
   2  21  -1 19.1952 6.11599   8
  -1 -21   1 85.5415 8.10712   1
   1 -21  -1 68.0628 5.92165   5
   1 -21  -1 71.9730 8.71051   1
  -1 -21   1 83.8356 7.59774   5
  -1  21   1 87.5912 9.24967   8
   1  21  -1 89.2117 8.56979   8
   0 -21   1 50.7883 6.60580   1
   0 -21  -1 78.2343 6.98591   5
   0 -21  -1 55.8373 6.15063   1
   0  21  -1 48.9192 5.85434   8
   0  21   1 46.9509 5.59107   8
  -1 -21  -1 7.16258 5.61665   5
  -1 -21  -1 1.63413 5.90418   1
  -1  21  -1 3.03046 4.72304   8
   1  21   1 2.92458 4.76314   8
  -2 -21  -1 7.96969 5.50511   1
  -2 -21  -1 13.9381 5.50750   5
   2  21   1 23.4134 6.29740   8
  -2  21  -1 11.8122 4.97354   8
  -1 -22   1 158.585 12.3915   5
  -1 -22   1 167.440 13.1323   1
   1 -22  -1 184.010 12.6429   5
   1 -22  -1 198.749 13.8941   1
  -1  22   1 170.881 11.3339   8
   1  22  -1 185.090 12.8351   8
   0 -22  -1 43.5523 6.99707   5
   0 -22   1 24.2011 6.40176   5
   0 -22  -1 42.6063 8.40528   1
   0 -22   1 44.3214 7.21949   1
   0  22   1 38.9949 6.16688   8
   0  22  -1 42.7598 5.84005   8
  -1 -22  -1 12.6848 6.11057   5
  -1 -22  -1 21.3764 7.41781   1
   1 -22   1 23.0108 7.46218   1
  -1  22  -1 18.6997 5.98407   8
   1  22   1 14.7588 5.97173   8
   8   0  -2 89.6586 8.80302   3
  -8   0   2 94.5309 6.97329   8
   8   0  -2 114.566 10.1808   2
   8   0  -2 95.0775 10.6341   6
   7   0  -2 4.55186 3.82340   3
  -7   0   2 8.82619 3.00938   8
   7   0  -2 -2.8550 4.17716   6
   7   0  -2 2.18163 3.48317   2
   6   0  -2 2727.18 42.2796   8
   6   0  -2 2813.33 46.3704   2
  -6   0   2 2822.09 42.6108   8
   6   0  -2 2819.02 46.7201   6
   6   0  -2 2794.91 45.2168   3
  -6   0   2 2714.42 41.9251   8
   5   0  -2 3.23395 2.86477   2
   5   0  -2 3.80769 1.15046   5
   5   0  -2 3.57384 2.43399   3
   5   0  -2 -0.1831 1.56025   8
  -5   0   2 1.47968 1.49773   8
   5   0  -2 3.04259 1.00100   1
   5   0  -2 4.80439 3.23496   6
  -5   0   2 0.37944 1.65415   8
  -4   0   2 38.5973 3.13177   8
  -4   0   2 32.8822 3.85250   3
   4   0  -2 37.3601 1.94792   5
   4   0  -2 34.3763 5.49329   2
   4   0  -2 33.0026 3.26148   8
   4   0  -2 38.1721 4.93449   3
   4   0  -2 43.2922 6.14111   6
  -4   0   2 38.4436 3.80646   8
   3   0  -2 1903.79 29.3866   3
  -3   0   2 1912.80 29.9246   2
   3   0  -2 1916.98 27.7003   8
  -3   0   2 1951.46 27.8888   8
  -3   0   2 1917.68 27.7731   8
   3   0  -2 1946.60 30.1390   6
  -3   0   2 1885.97 29.1774   3
   3   0  -2 1965.77 30.3134   2
   3   0  -2 1959.86 27.8413   8
   2   0  -2 3142.96 42.4303   8
   2   0  -2 3050.77 44.6385   2
  -2   0   2 3128.51 42.4718   8
   2   0  -2 3090.00 43.8664   3
  -2   0   2 3126.53 42.4376   8
   2   0  -2 3066.13 43.9863   4
   2   0  -2 3087.71 42.4272   8
  -1   0   2 1413.85 18.9084   5
   1   0  -2 1376.04 19.5421   1
   1   0  -2 1391.73 18.8924   5
   1   0  -2 1391.99 19.6612   8
   1   0  -2 1368.57 19.6559   8
   1   0  -2 1408.61 20.5114   4
  -1   0   2 1377.60 20.5237   4
  -1   0   2 1375.92 19.7116   8
  -1   0   2 1388.68 19.5489   1
   0   0  -2 3341.55 46.9198   8
   0   0   2 3386.95 46.9297   8
   0   0  -2 3406.48 47.3603   3
   0   0  -2 3336.77 46.8892   1
   0   0   2 3390.34 46.8643   1
   0   0   2 3346.77 46.9453   8
   0   0  -2 3502.53 47.8178   2
   0   0  -2 3417.48 45.6538   5
   0   0  -2 3396.35 46.9246   8
   0   0   2 3356.80 45.5352   5
   1   0   2 2754.77 37.9210   5
   1   0   2 2711.26 38.8493   1
   1   0   2 2709.32 39.4777   2
  -1   0  -2 2711.82 39.3769   2
   1   0   2 2711.76 39.1579   8
  -1   0  -2 2723.30 39.3662   3
  -1   0  -2 2721.04 39.0004   1
  -1   0  -2 2723.01 39.2542   8
   1   0   2 2695.06 39.4357   3
  -1   0  -2 2777.58 39.2306   8
   1   0   2 2778.98 39.2000   8
  -1   0  -2 2709.32 37.9625   5
   2   0   2 341.355 8.18207   1
  -2   0  -2 345.338 8.41573   3
  -2   0  -2 353.860 8.72763   1
  -2   0  -2 343.131 8.49643   8
   2   0   2 347.728 8.02263   5
   2   0   2 339.474 8.74869   8
  -2   0  -2 338.822 8.93035   8
   2   0   2 345.537 8.39150   8
  -2   0  -2 345.293 8.69388   6
  -2   0  -2 334.330 8.44519   5
   2   0   2 315.159 8.54129   2
  -2   0  -2 351.854 8.27802   2
   2   0   2 340.185 8.88602   3
   3   0   2 5886.16 82.5127   1
   3   0   2 5873.54 84.4499   2
  -3   0  -2 5967.20 82.5733   1
  -3   0  -2 5966.60 83.3849   8
   3   0   2 5818.45 84.0626   3
  -3   0  -2 5876.54 80.4804   5
  -3   0  -2 5876.12 83.2895   8
   3   0   2 5879.64 83.2345   8
   3   0   2 5835.51 80.4585   5
   4   0   2 541.194 13.8643   3
   4   0   2 530.167 13.0816   8
   4   0   2 539.158 13.6849   2
  -4   0  -2 554.411 12.5269   1
  -4   0  -2 553.882 13.6613   8
  -4   0  -2 534.214 12.7890   8
  -4   0  -2 569.191 12.6323   5
  -5   0  -2 163.738 7.71576   5
   5   0   2 165.369 9.30373   2
   5   0   2 164.746 8.09172   8
  -5   0  -2 158.948 8.92566   8
   5   0   2 163.498 9.21661   3
  -5   0  -2 162.871 7.53535   8
  -6   0  -2 1425.25 27.8588   8
   6   0   2 1413.81 28.8341   3
   6   0   2 1419.71 28.8545   2
   7   0   2 523.495 16.9769   2
  -7   0  -2 526.250 16.0808   8
   7   0   2 512.076 16.8310   3
   8   0   2 69.1449 7.56953   3
   8   0   2 70.4432 7.18571   2
  -8   0  -2 65.0634 6.32260   8
  -8  -1   2 41.4272 4.38784   8
   8  -1  -2 64.7495 7.10965   2
   8  -1  -2 50.0154 5.90797   6
   8  -1  -2 45.1392 4.87220   3
  -8   1   2 47.2842 5.63897   8
   8   1  -2 51.7418 5.96389   2
   8   1  -2 54.0656 5.98987   6
   8   1  -2 51.1144 5.43597   3
  -7  -1   2 1112.00 22.0797   8
   7  -1  -2 1162.39 25.0914   2
   7  -1  -2 1164.09 24.1228   3
   7  -1  -2 1127.40 26.0696   6
   7   1  -2 1148.17 25.6040   2
   7   1  -2 1153.21 24.7249   3
  -7   1   2 1121.69 21.0533   8
   7   1  -2 1146.95 26.1941   6
  -6  -1   2 82.4932 6.29827   8
   6  -1  -2 89.8554 8.14575   2
   6  -1  -2 74.5995 6.95758   3
   6  -1  -2 78.3197 8.88209   6
   6   1  -2 88.9065 7.80385   3
   6   1  -2 78.7126 5.29618   8
  -6   1   2 81.0671 5.48240   8
   6   1  -2 81.2050 9.09251   6
  -6   1   2 78.9924 4.64325   8
   6   1  -2 76.3108 8.49696   2
   5  -1  -2 850.743 17.2497   3
  -5  -1   2 867.211 16.1936   8
   5  -1  -2 846.489 14.9929   8
   5  -1  -2 853.611 13.4403   5
   5  -1  -2 858.054 13.5460   1
   5  -1  -2 886.232 18.2518   2
   5  -1  -2 871.685 18.7985   6
   5   1  -2 840.431 18.6542   6
   5   1  -2 868.134 17.9728   3
  -5   1   2 860.444 15.2906   8
   5   1  -2 836.362 15.8555   8
   5   1  -2 855.484 13.1664   5
   5   1  -2 854.903 18.4432   2
  -5   1   2 841.103 14.9099   8
   4  -1  -2 1011.75 14.6037   5
   4  -1  -2 1015.75 14.8593   1
   4  -1  -2 971.953 19.0375   6
   4  -1  -2 1009.01 17.8717   3
   4  -1  -2 997.594 15.8730   8
  -4  -1   2 1002.22 17.0082   8
   4  -1  -2 970.215 18.5384   2
  -4   1   2 983.556 15.8154   8
   4   1  -2 1020.68 14.2908   5
  -4   1   2 996.014 17.4450   3
   4   1  -2 1015.94 16.8808   8
   4   1  -2 944.661 18.2648   3
   4   1  -2 957.370 18.9342   6
   4   1  -2 986.457 19.1247   2
  -4   1   2 990.662 15.9686   8
   3  -1  -2 3571.36 52.3076   2
   3  -1  -2 3612.77 49.2754   8
  -3  -1   2 3519.59 51.7389   3
   3  -1  -2 3605.33 51.2616   3
   3  -1  -2 3704.32 47.4138   5
  -3  -1   2 3631.57 52.6905   2
   3  -1  -2 3562.80 52.0419   6
  -3  -1   2 3533.63 50.3535   8
   3  -1  -2 3673.92 49.3886   8
   3  -1  -2 3666.86 48.7432   1
   3   1  -2 3637.18 50.3107   8
  -3   1   2 3567.13 52.2026   2
   3   1  -2 3555.99 50.3167   8
  -3   1   2 3643.59 49.2921   8
  -3   1   2 3599.53 49.3674   8
   3   1  -2 3561.84 52.7546   2
   3   1  -2 3553.76 52.0450   6
  -3   1   2 3536.79 51.1006   3
   3   1  -2 3521.34 51.8966   3
   2  -1  -2 3874.14 51.9955   8
   2  -1  -2 3981.54 50.5162   5
   2  -1  -2 3827.95 52.0000   8
  -2  -1   2 3868.86 55.0144   2
  -2  -1   2 3819.60 53.1812   8
   2  -1  -2 3857.96 54.1478   4
   2  -1  -2 3857.43 53.7850   3
   2  -1  -2 3899.68 52.1698   1
   2  -1  -2 3712.58 54.6830   2
   2   1  -2 3827.58 54.4639   3
   2   1  -2 3817.61 55.0819   2
   2   1  -2 3822.86 53.1121   8
   2   1  -2 3938.85 54.2126   4
  -2   1   2 3897.79 52.0196   8
  -2   1   2 4006.56 52.0747   8
   2   1  -2 3836.27 53.0917   8
   1  -1  -2 3622.46 50.0974   8
  -1  -1   2 3768.68 51.0984   4
  -1  -1   2 3770.80 50.8537   8
   1  -1  -2 3761.48 51.0322   4
   1  -1  -2 3685.43 48.9175   5
  -1  -1   2 3606.02 50.2329   1
   1  -1  -2 3566.90 50.3890   1
  -1  -1   2 3726.14 48.8386   5
   1  -1  -2 3769.27 50.1392   8
  -1  -1   2 3807.66 50.8428   8
   1   1  -2 3685.69 50.7500   8
  -1   1   2 3651.55 50.1139   8
   1   1  -2 3713.99 50.2563   1
  -1   1   2 3752.92 51.0870   4
  -1   1   2 3661.66 50.4520   1
   1   1  -2 3703.11 50.7543   8
  -1   1   2 3635.58 48.8937   5
  -1   1   2 3736.44 50.1413   8
   1   1  -2 3808.20 51.0917   4
   0  -1  -2 1505.23 22.7918   3
   0  -1  -2 1535.05 23.1709   2
   0  -1  -2 1539.85 22.7070   1
   0  -1   2 1557.99 22.7878   8
   0  -1  -2 1570.50 22.6699   8
   0  -1  -2 1519.68 22.0440   5
   0  -1   2 1509.49 22.6055   8
   0  -1  -2 1594.03 22.6726   8
   0  -1   2 1560.31 22.5958   1
   0  -1   2 1543.71 21.9592   5
   0   1  -2 1524.47 22.6854   8
   0   1  -2 1550.69 22.0448   5
   0   1   2 1542.37 22.9583   3
   0   1  -2 1534.70 22.6405   8
   0   1   2 1540.30 21.9587   5
   0   1   2 1544.53 22.5988   8
   0   1   2 1550.92 22.6766   8
   0   1   2 1543.81 23.3007   2
   0   1  -2 1543.14 22.6768   1
   0   1   2 1568.92 22.6566   1
  -1  -1  -2 400.735 8.63780   3
  -1  -1  -2 395.059 8.73408   1
   1  -1   2 409.684 8.20357   2
  -1  -1  -2 399.173 8.57084   5
   1  -1   2 409.303 8.68853   3
   1  -1   2 407.882 8.47974   8
  -1  -1  -2 415.538 8.68761   8
   1  -1   2 411.798 8.43605   1
   1  -1   2 407.507 8.22818   5
   1  -1   2 408.724 8.69232   8
  -1  -1  -2 393.169 8.92528   8
  -1  -1  -2 393.569 8.57958   2
  -1   1  -2 410.338 8.73517   1
  -1   1  -2 392.626 8.76724   8
  -1   1  -2 405.088 8.50603   8
   1   1   2 397.671 8.37406   1
  -1   1  -2 384.185 8.24558   3
   1   1   2 396.696 8.83165   2
   1   1   2 404.623 8.23592   5
   1   1   2 392.414 8.78229   8
   1   1   2 397.757 8.82232   3
  -1   1  -2 409.935 8.60059   5
  -1   1  -2 410.658 8.02685   2
   1   1   2 388.075 8.51013   8
   2  -1   2 33.0089 4.12945   1
  -2  -1  -2 22.9385 4.22859   8
  -2  -1  -2 28.5179 4.64542   1
  -2  -1  -2 23.0586 4.05427   5
   2  -1   2 22.6146 4.62000   3
  -2  -1  -2 25.4407 3.43870   6
  -2  -1  -2 31.1506 4.04859   3
  -2  -1  -2 27.7205 3.95634   2
  -2  -1  -2 23.2155 4.08217   8
   2  -1   2 29.5966 3.93161   8
   2  -1   2 19.4697 3.14165   5
   2  -1   2 30.0202 4.54238   8
   2  -1   2 31.3173 4.36675   2
   2   1   2 22.7500 4.04477   2
  -2   1  -2 19.9473 3.58140   1
   2   1   2 26.5602 3.93738   1
  -2   1  -2 26.9673 4.95157   8
   2   1   2 22.3492 3.76660   5
  -2   1  -2 22.3753 3.72670   3
   2   1   2 19.4335 3.65801   3
   2   1   2 22.1946 4.00505   8
  -2   1  -2 22.4755 3.29235   6
   2   1   2 36.8779 4.15479   8
  -2   1  -2 26.8327 4.20721   8
  -2   1  -2 21.7562 3.49420   2
  -2   1  -2 25.9065 4.11027   5
  -3  -1  -2 1203.78 21.5175   8
   3  -1   2 1201.19 20.9543   8
   3  -1   2 1214.01 20.0749   5
  -3  -1  -2 1193.69 20.4855   1
  -3  -1  -2 1189.88 21.0777   8
   3  -1   2 1229.47 20.4870   1
   3  -1   2 1216.96 21.1104   2
   3  -1   2 1205.08 21.3200   3
  -3  -1  -2 1235.04 20.3588   5
  -3   1  -2 1234.43 20.6790   1
   3   1   2 1183.84 21.7119   2
  -3   1  -2 1196.71 20.8921   8
  -3   1  -2 1218.15 20.2459   5
   3   1   2 1198.57 21.7335   3
   3   1   2 1185.15 20.2451   1
   3   1   2 1193.41 21.2605   8
  -3   1  -2 1204.06 21.1123   8
   3   1   2 1168.52 19.8615   5
  -3   1  -2 1165.36 20.6726   2
   4  -1   2 5913.21 86.5261   2
   4  -1   2 5921.08 85.0846   8
  -4  -1  -2 5913.17 82.3031   5
  -4  -1  -2 5922.32 85.6954   8
  -4  -1  -2 5929.15 85.5486   8
   4  -1   2 6037.45 86.3818   3
  -4  -1  -2 6006.36 84.2902   1
   4   1   2 5918.90 85.5073   8
   4   1   2 6020.53 87.3259   2
   4   1   2 5993.25 86.6994   3
  -4   1  -2 6010.08 82.4297   5
  -4   1  -2 5939.10 85.2626   8
  -4   1  -2 5801.58 85.0099   8
   5  -1   2 191.680 9.24477   2
   5  -1   2 170.182 8.03381   8
   5  -1   2 170.170 9.12103   3
  -5  -1  -2 170.600 7.74605   8
  -5  -1  -2 172.469 9.26390   8
  -5  -1  -2 170.934 7.95288   5
  -5  -1  -2 171.451 7.65810   1
   5   1   2 165.759 9.56145   2
   5   1   2 169.016 9.67225   3
  -5   1  -2 182.009 9.05259   8
   5   1   2 171.542 8.43751   8
  -5   1  -2 161.862 7.60857   8
   6  -1   2 -0.4614 3.11683   3
  -6  -1  -2 7.63257 3.94044   8
  -6  -1  -2 1.11146 2.92820   5
   6  -1   2 3.22475 3.33155   2
  -6   1  -2 1.94480 3.15771   8
   6   1   2 1.16078 3.72983   2
   6   1   2 0.75388 3.33591   3
  -7  -1  -2 424.154 14.9543   8
   7  -1   2 447.741 15.4957   3
   7  -1   2 454.765 15.6202   2
   7   1   2 464.047 16.3137   3
  -7   1  -2 458.220 14.7110   8
   7   1   2 440.633 15.9955   2
  -8  -1  -2 77.7440 8.25965   8
   8  -1   2 98.7357 9.74995   3
   8  -1   2 90.8138 9.50455   2
  -8   1  -2 95.4182 8.79254   8
   8   1   2 96.0204 9.98059   3
   8   1   2 104.954 10.3874   2
   8  -2  -2 22.4737 5.69363   6
   8  -2  -2 24.7715 4.84704   3
   8  -2  -2 27.2517 5.32100   2
  -8  -2   2 21.5195 4.32775   8
   8   2  -2 24.4340 5.42702   3
   8   2  -2 10.6983 5.42431   2
  -8   2   2 18.6849 3.10676   8
   8   2  -2 24.1599 5.78188   6
   7  -2  -2 16.4474 3.93066   3
   7  -2  -2 19.3428 4.76055   6
   7  -2  -2 15.2366 4.15074   2
  -7  -2   2 13.7553 3.64132   8
  -7   2   2 15.6790 2.89082   8
   7   2  -2 20.6991 4.67912   2
   7   2  -2 13.6803 4.39902   3
   7   2  -2 18.1030 5.17490   6
  -6  -2   2 1035.32 20.0362   8
   6  -2  -2 1026.66 22.8132   6
   6  -2  -2 1038.91 20.5634   3
   6  -2  -2 1011.34 21.5262   2
   6   2  -2 1002.15 19.5343   8
   6   2  -2 1037.21 22.0782   3
   6   2  -2 1053.29 22.9128   6
  -6   2   2 1029.65 18.0706   8
  -6   2   2 992.592 17.6643   8
   6   2  -2 987.971 22.4451   2
   5  -2  -2 16.5929 2.50789   3
   5  -2  -2 30.8596 2.56603   1
  -5  -2   2 21.8515 2.73910   8
   5  -2  -2 25.9611 3.16790   2
   5  -2  -2 23.6463 2.80423   8
   5  -2  -2 27.0398 3.40455   6
  -5  -2   2 24.0032 2.36702   5
  -5  -2   2 29.8196 3.28880   8
   5  -2  -2 24.6297 2.47996   5
  -5   2   2 26.9876 2.97120   8
   5   2  -2 19.7193 3.20278   6
  -5   2   2 17.2761 2.61264   8
   5   2  -2 24.0088 2.75098   8
   5   2  -2 20.3391 3.42103   2
   5   2  -2 21.8262 2.01355   5
   5   2  -2 25.2630 3.23505   3
  -4  -2   2 763.382 14.1285   8
   4  -2  -2 771.451 12.6121   8
   4  -2  -2 777.405 16.1923   6
  -4  -2   2 787.872 14.6446   8
   4  -2  -2 782.706 14.5926   3
   4  -2  -2 786.568 12.4609   1
   4  -2  -2 758.731 15.3713   2
  -4  -2   2 785.520 11.8148   5
   4  -2  -2 789.455 12.1916   5
  -4   2   2 751.491 14.1184   3
   4   2  -2 773.561 16.1688   6
   4   2  -2 802.185 14.5175   8
   4   2  -2 784.434 15.9498   3
   4   2  -2 782.807 11.6990   5
  -4   2   2 780.915 12.7421   8
   4   2  -2 772.104 16.3974   2
  -4   2   2 782.714 12.5893   8
  -3  -2   2 2071.85 32.5451   3
  -3  -2   2 2192.08 31.7819   8
  -3  -2   2 2170.62 28.7810   5
   3  -2  -2 2195.36 29.6100   8
  -3  -2   2 2043.05 31.3617   8
   3  -2  -2 2105.52 32.7571   6
   3  -2  -2 2125.43 31.5075   3
   3  -2  -2 2166.07 29.5244   8
  -3  -2   2 2123.43 33.1408   2
   3  -2  -2 2100.52 32.5310   2
   3   2  -2 2104.47 33.3762   2
   3   2  -2 2162.34 32.8993   6
  -3   2   2 2194.58 29.6443   8
  -3   2   2 2147.76 29.5421   8
   3   2  -2 2167.46 32.9965   3
  -3   2   2 2144.67 31.5065   3
   3   2  -2 2187.83 31.6658   8
   3   2  -2 2094.57 31.4713   8
  -2  -2   2 2641.03 37.2232   8
  -2  -2   2 2610.99 38.3503   2
   2  -2  -2 2619.45 36.7910   3
  -2  -2   2 2575.11 37.0579   8
   2  -2  -2 2651.17 36.2356   1
   2  -2  -2 2624.71 37.6146   4
   2   2  -2 2637.23 37.2271   8
   2   2  -2 2604.76 38.5215   2
   2   2  -2 2583.11 38.0474   3
   2   2  -2 2605.96 37.0969   8
   2   2  -2 2594.50 37.6115   4
   1  -2  -2 2324.19 31.3464   5
  -1  -2   2 2254.22 32.7329   8
   1  -2  -2 2298.46 32.4098   1
  -1  -2   2 2310.00 32.6203   4
   1  -2  -2 2340.97 32.5505   4
   1  -2  -2 2263.07 31.5722   8
  -1  -2   2 2307.24 32.6996   8
  -1   2   2 2290.57 31.3055   5
  -1   2   2 2371.11 31.6114   8
   1   2  -2 2321.81 32.5732   4
   1   2  -2 2325.05 32.7221   8
   1   2  -2 2336.29 32.7838   8
  -1   2   2 2328.09 32.4262   1
  -1   2   2 2271.68 32.5772   4
  -1   2   2 2228.91 31.5808   8
   0  -2   2 7198.18 96.2403   8
   0  -2  -2 7076.54 95.9950   8
   0  -2  -2 7026.36 93.4583   5
   0  -2   2 7284.20 96.1001   1
   0  -2  -2 7141.97 96.0351   8
   0  -2   2 7235.83 93.4548   5
   0  -2  -2 7357.50 96.8128   3
   0  -2   2 7116.89 96.5077   7
   0  -2   2 7091.73 96.2125   8
   0  -2  -2 6923.33 96.0710   1
   0  -2  -2 7121.78 97.8299   2
   0   2   2 7022.55 96.0578   1
   0   2  -2 7235.78 96.2645   8
   0   2   2 6839.25 97.7418   2
   0   2   2 6894.93 95.9472   8
   0   2  -2 7134.03 96.2207   8
   0   2   2 6995.82 95.9393   8
   0   2   2 7212.72 93.4710   5
   0   2   2 6825.79 96.3608   7
   0   2   2 7016.68 96.7710   3
   1  -2   2 342.711 7.49507   5
  -1  -2  -2 344.990 8.28087   8
  -1  -2  -2 326.624 7.85464   3
  -1  -2  -2 332.734 7.98859   2
   1  -2   2 340.672 7.65504   8
  -1  -2  -2 330.756 8.05217   1
   1  -2   2 332.151 7.03677   2
  -1  -2  -2 343.679 8.01294   8
   1  -2   2 337.865 7.84709   8
   1  -2   2 321.552 7.59524   3
   1  -2   2 343.369 7.69014   1
  -1  -2  -2 346.924 8.02059   5
   1   2   2 332.726 7.97617   8
   1   2   2 345.518 7.44622   5
   1   2   2 343.879 8.36269   2
   1   2   2 354.392 7.75094   1
   1   2   2 355.092 8.26007   8
  -1   2  -2 314.301 7.83636   8
  -1   2  -2 335.243 7.45530   3
   1   2   2 321.701 8.19561   3
  -1   2  -2 336.481 7.79635   8
  -1   2  -2 350.787 6.83097   2
  -2  -2  -2 68.2460 4.76750   2
   2  -2   2 66.8177 4.90466   8
  -2  -2  -2 59.3698 4.58572   6
   2  -2   2 57.4660 4.92228   3
  -2  -2  -2 58.0780 4.55964   3
  -2  -2  -2 62.8285 5.52621   5
   2  -2   2 59.7225 4.31096   2
   2  -2   2 60.2398 4.32163   8
   2  -2   2 55.1543 4.45225   1
   2  -2   2 60.1748 4.44431   5
  -2  -2  -2 71.2004 5.50630   1
  -2  -2  -2 65.6414 4.91730   8
  -2  -2  -2 56.8388 5.65438   8
   2   2   2 57.8323 4.37207   1
  -2   2  -2 66.8371 4.67828   8
   2   2   2 58.3000 5.76618   3
   2   2   2 54.8586 4.70108   8
  -2   2  -2 65.9486 4.75246   6
  -2   2  -2 56.9436 4.08882   3
   2   2   2 67.8948 4.43146   5
  -2   2  -2 61.7477 3.81209   2
   2   2   2 49.2315 5.32873   8
   2   2   2 54.7287 5.60842   2
  -2   2  -2 56.6833 5.15178   8
   3  -2   2 5.12168 2.14528   5
  -3  -2  -2 12.1792 2.54507   1
   3  -2   2 10.9975 2.16062   2
   3  -2   2 7.41010 2.26426   8
  -3  -2  -2 10.4097 2.35771   8
  -3  -2  -2 4.51171 2.70320   8
   3  -2   2 8.85976 2.26250   1
   3  -2   2 10.5377 2.33817   3
  -3  -2  -2 10.4716 2.36753   5
   3   2   2 9.10468 2.62124   2
  -3   2  -2 9.11551 2.57267   8
   3   2   2 7.39341 2.51786   8
   3   2   2 6.90725 2.14813   5
   3   2   2 3.21975 2.44980   3
  -3   2  -2 4.97985 1.83589   3
  -3   2  -2 5.72190 1.76261   2
   3   2   2 3.74048 1.83041   1
  -3   2  -2 7.72870 2.03106   8
  -4  -2  -2 454.019 12.8077   8
  -4  -2  -2 462.528 11.4728   5
   4  -2   2 465.692 11.7577   8
  -4  -2  -2 463.395 11.4684   1
   4  -2   2 491.646 12.0122   2
  -4  -2  -2 441.679 11.8430   8
   4  -2   2 474.258 12.1906   3
   4   2   2 450.945 13.0354   3
   4   2   2 447.295 12.2891   8
  -4   2  -2 483.166 11.6832   8
  -4   2  -2 468.847 12.1943   8
   4   2   2 478.801 13.3327   2
   5  -2   2 2.34373 2.67630   2
  -5  -2  -2 7.18081 3.31795   8
  -5  -2  -2 2.14135 3.35137   8
  -5  -2  -2 1.32700 2.38534   1
  -5  -2  -2 2.71324 2.68523   5
   5  -2   2 4.50038 2.59938   8
   5  -2   2 4.99798 3.18869   3
   5   2   2 1.71003 3.01459   8
   5   2   2 5.16553 3.36427   2
   5   2   2 4.89946 3.24289   3
  -5   2  -2 1.41322 2.73865   8
  -6  -2  -2 712.870 18.2588   8
   6  -2   2 692.424 17.8521   3
  -6  -2  -2 690.398 15.7847   1
   6  -2   2 693.417 17.7072   2
  -6  -2  -2 707.463 16.0236   5
   6   2   2 713.729 19.2550   2
   6   2   2 655.149 18.8187   3
  -6   2  -2 672.614 17.0485   8
   7  -2   2 55.5483 6.60752   2
   7  -2   2 44.0398 4.96176   3
  -7  -2  -2 55.8052 6.52806   8
  -7   2  -2 46.7705 5.24298   8
   7   2   2 47.8581 5.45003   2
   7   2   2 50.2690 5.52488   3
  -8  -2  -2 9.76466 5.35312   8
   8  -2   2 14.6010 5.32012   2
   8  -2   2 16.2025 5.47462   3
  -8   2  -2 12.7797 4.87677   8
   8   2   2 15.9123 5.89622   2
   8   2   2 4.61187 5.50699   3
  -8  -3   2 137.878 8.93958   8
   8  -3  -2 146.038 8.91773   3
   8  -3  -2 127.444 9.59228   2
   8  -3  -2 140.856 11.7695   6
   8   3  -2 151.706 11.8722   6
   8   3  -2 138.162 11.2979   2
   8   3  -2 140.000 10.7938   3
  -8   3   2 135.873 6.33015   8
   7  -3  -2 2.46055 3.91431   6
  -7  -3   2 2.24875 3.24688   8
   7  -3  -2 -1.0149 2.66896   3
   7  -3  -2 -2.5820 2.87513   2
   7   3  -2 4.81286 4.66797   2
   7   3  -2 -1.6374 3.96420   3
   7   3  -2 2.32107 4.35358   6
  -7   3   2 0.97968 2.11281   8
  -6  -3   2 1676.56 29.6349   8
   6  -3  -2 1686.35 30.7290   2
  -6  -3   2 1746.65 25.2726   5
   6  -3  -2 1710.36 29.5070   3
   6  -3  -2 1728.38 32.2870   6
   6   3  -2 1689.20 32.3708   2
  -6   3   2 1717.24 26.7878   8
   6   3  -2 1727.37 32.2600   6
  -6   3   2 1706.58 26.6232   8
   6   3  -2 1733.03 31.8090   3
   6   3  -2 1700.25 29.4542   8
   5  -3  -2 304.135 6.91237   1
  -5  -3   2 286.818 8.48042   8
  -5  -3   2 298.574 6.40148   5
   5  -3  -2 298.581 8.74204   3
   5  -3  -2 301.602 6.69409   8
   5  -3  -2 307.862 6.79469   5
   5  -3  -2 289.140 9.59520   2
   5  -3  -2 309.019 10.9893   6
  -5  -3   2 296.739 9.48717   8
  -5   3   2 291.519 6.65253   8
   5   3  -2 311.630 11.2982   2
   5   3  -2 306.097 9.01792   8
  -5   3   2 305.747 6.96155   8
   5   3  -2 309.215 10.9209   6
   5   3  -2 302.333 10.6363   3
  -4  -3   2 2716.80 41.0796   8
   4  -3  -2 2761.09 37.8811   5
  -4  -3   2 2852.22 37.9066   1
  -4  -3   2 2685.25 40.8121   8
   4  -3  -2 2656.35 41.5511   2
   4  -3  -2 2676.79 40.3516   3
   4  -3  -2 2784.56 38.2257   8
  -4  -3   2 2727.35 37.3986   5
   4  -3  -2 2724.91 42.2836   6
  -4   3   2 2677.12 40.1477   3
   4   3  -2 2731.81 40.9915   8
   4   3  -2 2772.11 42.3272   6
  -4   3   2 2741.89 38.1758   8
   4   3  -2 2737.20 43.2009   2
   4   3  -2 2755.22 42.6245   3
  -4   3   2 2780.73 38.2688   8
  -3  -3   2 602.261 9.54838   5
  -3  -3   2 607.000 11.9963   8
   3  -3  -2 609.574 12.4795   6
   3  -3  -2 605.051 11.7507   2
  -3  -3   2 598.798 12.2491   3
   3  -3  -2 596.244 10.6574   3
  -3  -3   2 566.642 11.4669   8
  -3  -3   2 590.314 12.4864   2
  -3  -3   2 603.608 9.36289   1
   3   3  -2 599.942 13.0734   2
   3   3  -2 599.728 11.7327   8
   3   3  -2 582.305 12.6766   3
   3   3  -2 605.864 12.5963   6
   3   3  -2 603.560 11.5271   8
  -2  -3   2 534.184 10.2614   8
  -2  -3   2 538.244 10.7675   2
   2  -3  -2 548.999 8.92121   3
   2  -3  -2 551.838 10.2745   4
  -2  -3   2 561.305 10.6219   8
   2   3  -2 540.544 11.1150   2
   2   3  -2 548.712 10.3716   4
   2   3  -2 558.613 10.3346   8
   2   3  -2 558.546 10.5182   8
   2   3  -2 531.538 10.9785   3
  -1  -3   2 2803.27 39.8777   8
  -1  -3   2 2764.39 39.1571   4
  -1  -3   2 2743.78 39.7552   8
   1  -3  -2 2781.99 38.2422   5
   1  -3  -2 2855.43 39.1223   4
   1  -3  -2 2809.54 38.4673   8
   1  -3  -2 2815.26 38.4372   8
   1  -3  -2 2781.54 38.8877   3
   1  -3  -2 2868.38 39.6082   1
   1   3  -2 2790.56 39.8096   8
   1   3  -2 2841.23 39.1571   4
  -1   3   2 2780.37 39.1818   4
  -1   3   2 2880.73 38.4908   8
   1   3  -2 2769.79 39.7352   8
  -1   3   2 2799.92 39.4741   1
   1   3  -2 2824.11 40.0454   2
  -1   3   2 2792.57 38.4985   8
   0  -3   2 2545.29 37.1624   8
   0  -3  -2 2639.54 37.0014   8
   0  -3  -2 2636.66 37.0288   3
   0  -3   2 2615.69 36.9664   7
   0  -3  -2 2631.61 37.2809   1
   0  -3  -2 2623.01 37.7806   2
   0  -3  -2 2541.14 36.8190   8
   0  -3   2 2675.84 37.2563   8
   0  -3  -2 2598.38 36.1821   5
   0   3  -2 2612.11 37.2069   8
   0   3   2 2551.57 37.8412   2
   0   3   2 2594.72 35.9912   5
   0   3   2 2607.29 36.9133   8
   0   3   2 2647.99 37.2053   1
   0   3   2 2601.88 37.0231   8
   0   3   2 2547.01 37.0790   3
   0   3  -2 2600.00 37.1858   8
   0   3   2 2527.98 36.8459   7
   1  -3   2 9199.36 121.765   2
   1  -3   2 8878.26 121.133   8
   1  -3   2 8986.37 121.221   8
   1  -3   2 9078.95 118.030   5
  -1  -3  -2 9003.20 123.395   2
  -1  -3  -2 8837.17 118.005   5
  -1  -3  -2 8617.11 121.072   1
   1  -3   2 9172.82 121.378   1
  -1  -3  -2 8608.30 121.430   8
  -1  -3  -2 8804.84 121.509   8
  -1  -3  -2 8728.40 122.187   3
  -1   3  -2 8983.00 121.252   8
  -1   3  -2 8735.21 121.128   8
  -1   3  -2 8715.33 121.546   3
  -1   3  -2 8976.81 121.614   2
   1   3   2 8982.72 122.345   3
   1   3   2 8962.16 121.165   1
   1   3   2 8852.34 123.484   2
   1   3   2 8930.01 117.936   5
   1   3   2 9012.54 121.646   8
   1   3   2 9029.58 121.574   8
   2  -3   2 1.48176 1.58952   5
  -2  -3  -2 5.14058 1.91821   8
  -2  -3  -2 3.07018 1.96791   3
  -2  -3  -2 0.23330 1.56773   2
  -2  -3  -2 -0.6009 1.78121   6
   2  -3   2 -1.2123 1.48594   8
  -2  -3  -2 2.86750 2.09132   5
   2  -3   2 0.03009 1.39632   2
  -2  -3  -2 2.26507 1.96187   1
   2  -3   2 1.24629 1.78688   3
   2  -3   2 0.17950 1.73143   8
  -2  -3  -2 0.12095 1.92395   8
   2  -3   2 -2.6319 1.40542   1
  -2   3  -2 -0.5856 1.07882   2
  -2   3  -2 3.11323 1.44573   3
   2   3   2 -1.4706 1.83589   8
   2   3   2 -0.4724 1.76671   3
  -2   3  -2 1.08995 1.83746   8
   2   3   2 -1.0235 2.03334   2
   2   3   2 0.91058 1.79445   1
   2   3   2 -0.2076 1.53869   5
  -2   3  -2 2.88505 1.64536   6
  -2   3  -2 2.30855 1.74261   8
   2   3   2 0.18226 1.65979   8
  -3  -3  -2 304.209 9.05712   1
   3  -3   2 318.247 8.84612   8
  -3  -3  -2 332.148 10.1416   8
   3  -3   2 321.782 8.37796   2
  -3  -3  -2 318.061 9.21903   5
  -3  -3  -2 324.886 9.29354   8
   3  -3   2 323.949 8.99697   3
  -3   3  -2 315.150 7.87859   2
  -3   3  -2 325.385 8.77229   8
   3   3   2 318.788 10.1458   3
   3   3   2 303.824 10.1979   2
  -3   3  -2 327.070 8.35943   3
  -3   3  -2 319.889 9.10622   8
   3   3   2 304.818 8.23984   1
   3   3   2 325.310 9.80404   8
  -4  -3  -2 147.931 8.54512   8
   4  -3   2 160.008 7.54600   3
  -4  -3  -2 147.306 7.39810   5
  -4  -3  -2 161.378 7.26785   1
   4  -3   2 154.743 7.05693   2
   4  -3   2 140.811 6.73454   8
  -4  -3  -2 150.107 7.14545   8
  -4   3  -2 157.771 7.58823   8
   4   3   2 148.447 7.88003   8
   4   3   2 149.322 8.74454   3
  -4   3  -2 144.563 6.62538   8
   4   3   2 154.187 8.91339   2
   5  -3   2 269.025 9.92067   2
  -5  -3  -2 260.567 9.53835   5
  -5  -3  -2 280.353 11.4159   8
   5  -3   2 269.436 9.35916   8
   5  -3   2 273.179 10.2666   3
  -5  -3  -2 278.685 9.47115   1
   5   3   2 284.896 12.0081   2
   5   3   2 258.369 10.4800   8
   5   3   2 271.775 11.6974   3
  -5   3  -2 281.149 10.1932   8
   6  -3   2 6.96881 3.69120   3
  -6  -3  -2 3.57112 3.59764   8
  -6  -3  -2 10.3551 3.24293   1
  -6  -3  -2 13.0815 3.53300   5
   6  -3   2 14.9835 4.03811   2
   6   3   2 18.4341 4.66398   2
   6   3   2 18.5395 4.58186   3
  -6   3  -2 12.7086 3.75877   8
  -7  -3  -2 353.828 14.4935   8
   7  -3   2 366.518 13.5384   2
   7  -3   2 362.661 13.6364   3
  -7  -3  -2 396.206 12.2619   5
  -7   3  -2 385.160 13.2664   8
   7   3   2 401.399 15.7999   2
   7   3   2 401.543 15.7346   3
  -8  -4   2 44.8319 4.86392   8
   8  -4  -2 32.1291 6.53793   6
   8  -4  -2 31.7910 4.05320   3
   8  -4  -2 35.2309 4.51855   2
   8   4  -2 46.7575 6.10472   6
   8   4  -2 40.6709 5.60925   3
   8   4  -2 43.0028 5.71381   2
  -8   4   2 40.3732 4.19398   8
  -7  -4   2 154.103 9.25188   8
   7  -4  -2 159.854 9.22163   2
   7  -4  -2 159.489 8.15333   3
   7  -4  -2 153.490 11.0527   6
   7   4  -2 145.826 10.8459   6
  -7   4   2 144.588 5.73365   8
   7   4  -2 138.173 11.1114   2
   7   4  -2 152.146 10.6256   3
   6  -4  -2 20.3762 3.23438   2
  -6  -4   2 19.1557 2.06970   5
   6  -4  -2 19.5314 2.71020   3
  -6  -4   2 17.8458 3.61855   8
   6  -4  -2 12.1756 4.04653   6
  -6   4   2 21.5797 2.17462   8
  -6   4   2 20.1769 2.46491   8
   6   4  -2 22.5766 4.53309   2
   6   4  -2 14.2063 3.25209   8
   6   4  -2 24.2526 4.27307   3
   6   4  -2 10.3423 3.62101   6
   5  -4  -2 29.0366 4.22242   3
   5  -4  -2 33.8105 2.38075   8
  -5  -4   2 30.4487 3.11292   5
  -5  -4   2 27.0810 3.50462   8
   5  -4  -2 42.6442 5.40874   2
  -5  -4   2 31.7004 2.40770   1
  -5  -4   2 29.0724 3.70414   8
   5  -4  -2 28.9351 3.02813   1
   5  -4  -2 33.1480 3.96146   6
   5  -4  -2 33.9632 3.04936   5
  -5   4   2 36.5572 3.45417   3
  -5   4   2 30.4719 2.53296   8
   5   4  -2 40.6998 5.03407   6
  -5   4   2 39.1333 2.90890   8
   5   4  -2 31.5769 4.18834   2
   5   4  -2 40.0366 4.85574   3
   5   4  -2 29.6677 3.76722   8
   4  -4  -2 2746.86 37.6927   8
  -4  -4   2 2703.80 37.7171   5
   4  -4  -2 2700.23 41.2685   2
  -4  -4   2 2706.00 41.1583   8
  -4  -4   2 2685.86 41.4572   8
  -4  -4   2 2658.96 38.1188   1
   4  -4  -2 2725.15 39.8656   3
   4  -4  -2 2690.33 42.0443   6
   4  -4  -2 2758.99 37.7827   8
  -4   4   2 2760.40 39.7847   3
   4   4  -2 2708.54 42.1207   6
  -4   4   2 2792.11 37.7716   8
   4   4  -2 2761.52 41.4628   8
  -4   4   2 2768.87 37.7509   8
   4   4  -2 2668.61 43.1260   2
   4   4  -2 2730.88 42.8009   3
  -3  -4   2 1262.73 21.3529   8
  -3  -4   2 1289.64 19.2894   1
   3  -4  -2 1270.11 21.6368   6
   3  -4  -2 1343.50 19.7040   3
  -3  -4   2 1294.48 19.1098   5
  -3  -4   2 1322.28 21.8217   8
   3  -4  -2 1311.19 21.0264   2
   3   4  -2 1322.26 21.8764   6
   3   4  -2 1330.05 21.7110   8
   3   4  -2 1324.24 22.8646   2
   3   4  -2 1262.17 22.3443   3
  -2  -4   2 283.952 7.22640   8
   2  -4  -2 285.316 5.09167   3
  -2  -4   2 272.372 7.17186   2
  -2  -4   2 285.184 7.74852   8
   2  -4  -2 296.616 6.82241   4
   2   4  -2 274.424 7.79800   2
   2   4  -2 289.923 7.65483   8
   2   4  -2 281.510 7.16282   8
   2   4  -2 272.544 7.86580   3
   2   4  -2 280.913 6.81124   4
  -1  -4   2 2219.82 32.2255   4
  -1  -4   2 2233.34 33.1517   2
   1  -4  -2 2227.70 31.8681   3
   1  -4  -2 2279.11 33.2142   1
  -1  -4   2 2290.74 33.5602   8
   1  -4  -2 2363.24 32.0066   8
   1  -4  -2 2312.09 32.0917   5
   1  -4  -2 2328.99 32.0091   8
  -1  -4   2 2226.89 33.2923   8
   1  -4  -2 2303.24 32.2559   4
  -1   4   2 2332.06 32.0227   8
   1   4  -2 2295.99 32.2887   4
   1   4  -2 2269.57 33.3739   8
   1   4  -2 2230.32 33.1283   2
  -1   4   2 2238.14 31.9793   8
  -1   4   2 2323.55 32.3296   4
   1   4  -2 2354.90 33.5898   8
   0  -4  -2 103.356 4.04587   3
   0  -4   2 109.832 4.70853   8
   0  -4   2 108.699 5.16578   8
   0  -4  -2 101.782 5.29739   5
   0  -4  -2 99.7603 4.73073   8
   0  -4  -2 116.877 4.44356   8
   0  -4  -2 105.095 5.52152   1
   0  -4   2 115.930 4.43358   7
   0  -4  -2 112.897 4.80147   2
   0   4   2 109.106 4.55694   5
   0   4   2 106.070 4.46684   3
   0   4  -2 110.381 4.85254   8
   0   4   2 105.546 4.39778   7
   0   4   2 99.4461 4.72158   1
   0   4   2 101.630 5.30783   2
   0   4   2 102.943 4.92251   8
   0   4  -2 103.869 5.18327   8
   0   4   2 110.120 4.62001   8
  -1  -4  -2 1953.99 29.8629   8
  -1  -4  -2 1974.87 29.1183   5
   1  -4   2 1967.78 29.4829   8
  -1  -4  -2 1937.34 29.7155   1
  -1  -4  -2 1918.85 29.9809   8
   1  -4   2 2013.19 29.5234   8
  -1  -4  -2 1968.17 30.2465   2
  -1  -4  -2 1923.19 29.7299   3
   1   4   2 1964.61 29.8320   8
  -1   4  -2 1970.26 29.4951   8
   1   4   2 1915.48 29.9300   3
   1   4   2 1973.53 29.6251   1
  -1   4  -2 1971.88 29.5485   8
  -1   4  -2 1999.02 27.9598   2
   1   4   2 1999.34 30.6741   2
  -1   4  -2 1958.67 28.9647   3
   1   4   2 1943.35 30.0121   8
   1   4   2 1974.29 28.7982   5
   2  -4   2 1272.44 20.5125   3
  -2  -4  -2 1255.21 21.0400   6
   2  -4   2 1228.56 21.3333   8
  -2  -4  -2 1254.60 21.6560   8
  -2  -4  -2 1262.51 21.2518   1
   2  -4   2 1289.57 20.6662   5
  -2  -4  -2 1225.67 21.8386   3
  -2  -4  -2 1296.24 22.0858   8
  -2  -4  -2 1257.09 20.9112   5
   2  -4   2 1311.86 19.7988   2
  -2  -4  -2 1240.64 22.3747   2
   2  -4   2 1279.53 20.9944   8
   2  -4   2 1304.47 21.2530   1
  -2   4  -2 1291.37 21.0444   8
   2   4   2 1271.07 22.0529   8
   2   4   2 1269.44 22.0835   3
   2   4   2 1249.33 22.2545   2
  -2   4  -2 1264.25 21.1007   6
  -2   4  -2 1296.25 20.4977   3
  -2   4  -2 1260.93 21.0393   8
   2   4   2 1223.18 20.3549   5
  -2   4  -2 1289.96 19.5869   2
   2   4   2 1251.56 20.9377   1
   2   4   2 1284.03 21.6622   8
   3  -4   2 312.436 8.61139   3
  -3  -4  -2 292.945 9.12350   8
   3  -4   2 310.395 7.90319   2
  -3  -4  -2 310.501 10.1381   8
  -3  -4  -2 302.376 9.30884   5
   3  -4   2 295.474 8.51607   8
  -3  -4  -2 304.528 9.20880   1
  -3   4  -2 315.755 8.61403   8
   3   4   2 302.270 10.3440   2
   3   4   2 316.709 8.45455   1
  -3   4  -2 293.794 7.42410   2
  -3   4  -2 319.453 8.01506   3
  -3   4  -2 319.807 9.02141   8
   3   4   2 302.476 9.88457   8
   3   4   2 306.253 10.2607   3
  -4  -4  -2 27.3035 3.15991   5
   4  -4   2 24.7338 3.48887   2
  -4  -4  -2 22.1062 2.97359   1
   4  -4   2 23.6080 2.58057   8
  -4  -4  -2 26.9538 2.96742   8
  -4  -4  -2 22.5022 3.22189   8
   4  -4   2 19.8950 2.82619   3
  -4   4  -2 21.1523 2.71234   8
   4   4   2 33.5856 4.50964   3
   4   4   2 30.9206 3.67292   2
  -4   4  -2 23.0568 2.66623   8
   4   4   2 29.8808 3.74443   8
  -5  -4  -2 555.874 13.8216   5
  -5  -4  -2 532.257 15.6813   8
  -5  -4  -2 568.866 13.6012   1
   5  -4   2 545.947 13.5207   8
   5  -4   2 546.949 14.1457   3
   5  -4   2 551.250 13.6781   2
   5   4   2 551.986 16.2550   3
   5   4   2 559.934 16.5539   2
  -5   4  -2 571.247 14.1525   8
   5   4   2 550.063 15.2486   8
   6  -4   2 3.45871 3.09117   2
  -6  -4  -2 2.92135 2.87771   1
   6  -4   2 0.09606 2.93850   3
  -6  -4  -2 3.69465 3.73849   8
  -6  -4  -2 0.61286 2.78144   5
   6   4   2 8.57820 4.90654   2
   6   4   2 5.94696 4.42611   3
  -6   4  -2 0.46267 3.10894   8
  -7  -4  -2 0.69252 4.24695   8
   7  -4   2 -3.2438 3.49242   2
   7  -4   2 2.10502 3.86431   3
  -7   4  -2 -2.2713 3.10994   8
   7   4   2 1.35325 4.96875   2
   7   4   2 0.53417 5.20600   3
   8  -5  -2 361.686 15.8943   6
   8  -5  -2 378.630 13.5115   2
  -8  -5   2 377.620 13.9100   8
  -8   5   2 383.689 9.11159   8
   8   5  -2 396.968 16.2405   6
   8   5  -2 363.796 15.3628   3
   8   5  -2 394.399 16.5264   2
  -7  -5   2 4.09846 3.71475   8
   7  -5  -2 14.7377 3.80966   2
   7  -5  -2 11.5034 3.29231   3
   7  -5  -2 8.42824 4.46300   6
   7   5  -2 11.2064 4.36034   3
   7   5  -2 4.97088 4.18150   2
  -7   5   2 7.36111 2.08954   8
   7   5  -2 19.9210 4.85119   6
  -6  -5   2 182.108 5.81116   5
  -6  -5   2 181.234 9.48678   8
  -6  -5   2 182.563 4.91597   1
   6  -5  -2 186.798 10.3646   6
   6  -5  -2 171.540 7.25579   3
   6  -5  -2 188.761 8.53524   2
   6   5  -2 187.465 10.4552   6
   6   5  -2 180.718 10.9724   2
   6   5  -2 188.145 10.6981   3
  -6   5   2 181.479 5.15736   8
   6   5  -2 182.011 8.47971   8
  -6   5   2 188.903 5.38069   8
   5  -5  -2 224.513 9.73501   6
   5  -5  -2 236.475 5.13217   8
   5  -5  -2 232.173 8.08995   2
  -5  -5   2 225.089 5.69252   1
  -5  -5   2 225.250 8.13116   8
   5  -5  -2 233.381 6.43745   5
   5  -5  -2 231.420 7.09521   3
  -5  -5   2 231.860 6.35144   5
  -5  -5   2 231.686 9.33819   8
   5  -5  -2 238.884 6.68474   1
  -5   5   2 234.535 5.24523   8
   5   5  -2 210.899 8.47097   8
   5   5  -2 236.988 10.7598   2
  -5   5   2 230.632 5.32731   8
   5   5  -2 236.317 9.86728   6
   5   5  -2 226.700 10.1522   3
  -5   5   2 240.654 6.67720   3
  -4  -5   2 270.548 6.45781   5
   4  -5  -2 255.890 8.85102   6
  -4  -5   2 250.973 8.90326   8
  -4  -5   2 261.673 6.11680   1
  -4  -5   2 259.658 8.09262   8
   4  -5  -2 265.658 7.57326   2
   4  -5  -2 269.652 6.46747   3
   4   5  -2 261.617 9.66094   3
   4   5  -2 250.489 9.75389   2
   4   5  -2 272.448 9.10453   6
   4   5  -2 259.994 8.60361   8
  -3  -5   2 1.50205 1.92930   8
   3  -5  -2 -1.0053 1.21907   2
  -3  -5   2 1.79507 1.32459   1
  -3  -5   2 -1.3844 1.21108   5
  -3  -5   2 -0.1663 1.60101   8
   3  -5  -2 2.12994 1.69966   6
   3  -5  -2 1.40495 0.91303   3
   3   5  -2 -1.0714 2.34032   3
   3   5  -2 -0.9731 1.89842   6
   3   5  -2 -0.7497 1.84259   8
   3   5  -2 -1.1838 2.01943   2
   2  -5  -2 1123.55 17.5993   4
  -2  -5   2 1064.72 18.3918   8
   2  -5  -2 1113.77 15.8356   8
  -2  -5   2 1073.32 18.4405   2
  -2  -5   2 1081.11 18.7893   8
   2  -5  -2 1125.09 15.8389   8
   2   5  -2 1073.54 17.5124   4
  -2   5   2 1116.42 15.8817   8
   2   5  -2 1083.44 18.7731   8
   2   5  -2 1112.64 19.0147   3
   2   5  -2 1082.63 18.7953   2
   2   5  -2 1058.04 18.3912   8
  -2   5   2 1133.58 15.9099   8
   1  -5  -2 8.29221 1.24690   8
  -1  -5   2 6.45747 1.45883   2
   1  -5  -2 5.31205 1.99106   1
   1  -5  -2 9.65462 1.18915   8
   1  -5  -2 7.94419 1.11534   4
  -1  -5   2 4.73154 2.06406   8
   1  -5  -2 8.77258 1.31383   2
   1  -5  -2 8.53328 0.93610   3
   1  -5  -2 10.7414 1.62784   5
  -1  -5   2 5.92672 1.33248   4
  -1  -5   2 5.84407 1.69410   8
   1   5  -2 4.83131 1.63729   8
   1   5  -2 5.98227 1.49195   2
  -1   5   2 5.86375 1.31080   4
  -1   5   2 7.91320 1.38710   8
   1   5  -2 4.80380 2.05504   8
   1   5  -2 6.58621 1.93881   3
   1   5  -2 6.02278 1.24787   4
  -1   5   2 12.4642 2.15486   3
   0  -5  -2 1699.52 25.5344   3
   0  -5  -2 1730.52 26.4790   2
   0  -5   2 1682.86 26.3445   8
   0  -5   2 1658.13 26.1596   8
   0  -5   2 1755.89 25.0654   4
   0  -5  -2 1740.33 26.1124   8
   0  -5  -2 1729.41 25.8391   5
   0  -5  -2 1731.03 25.9536   8
   0  -5  -2 1714.14 26.6718   1
   0  -5   2 1752.47 25.2245   7
   0   5   2 1688.10 25.0993   7
   0   5   2 1718.20 25.7130   3
   0   5  -2 1734.68 26.4625   8
   0   5  -2 1729.37 26.3194   8
   0   5   2 1709.43 26.0222   8
   0   5   2 1726.89 25.5861   5
   0   5   2 1720.32 26.7067   2
   0   5   2 1751.91 26.5089   1
   0   5   2 1652.06 24.8945   4
   0   5   2 1737.46 26.1985   8
   0   5  -2 1768.31 24.6609   2
  -1  -5  -2 8868.98 123.625   3
  -1  -5  -2 8949.77 123.294   8
  -1  -5  -2 8902.29 124.858   2
   1  -5   2 9099.83 122.735   8
  -1  -5  -2 9140.32 122.069   6
  -1  -5  -2 9022.87 123.144   8
  -1  -5  -2 8873.58 119.656   5
  -1  -5  -2 8912.75 122.924   1
   1  -5   2 9065.93 122.744   8
   1   5   2 8931.55 119.539   5
   1   5   2 8937.24 125.143   2
   1   5   2 8971.78 123.226   8
   1   5   2 9136.16 123.424   8
  -1   5  -2 8881.85 121.966   6
  -1   5  -2 8919.91 122.567   3
  -1   5  -2 9020.88 121.922   2
   1   5   2 8970.47 123.788   3
  -1   5  -2 9128.06 122.739   8
   1   5   2 8973.89 122.979   1
  -1   5  -2 8880.87 122.672   8
   2  -5   2 242.392 5.53706   2
   2  -5   2 236.106 7.26185   5
   2  -5   2 230.003 7.32382   1
  -2  -5  -2 236.791 8.72098   8
  -2  -5  -2 230.049 6.91970   6
  -2  -5  -2 238.272 8.14214   5
   2  -5   2 231.641 7.23308   8
  -2  -5  -2 242.811 8.21094   1
  -2  -5  -2 217.824 7.59295   8
   2   5   2 236.778 8.72732   2
  -2   5  -2 227.539 6.97700   6
   2   5   2 235.596 7.71615   8
   2   5   2 250.673 8.65839   3
   2   5   2 221.091 8.53981   8
  -2   5  -2 232.354 7.47932   8
   2   5   2 222.972 7.09878   1
  -2   5  -2 240.895 5.26541   2
  -2   5  -2 229.551 6.25764   3
  -2   5  -2 236.741 7.16254   8
   2   5   2 214.200 6.81695   5
   3  -5   2 490.209 10.0075   2
  -3  -5  -2 490.194 11.7858   5
   3  -5   2 494.353 11.1770   8
  -3  -5  -2 507.144 11.9498   1
  -3  -5  -2 475.011 11.9464   8
  -3  -5  -2 468.979 12.7271   8
   3  -5   2 479.778 10.6986   3
  -3   5  -2 481.046 11.4099   8
  -3   5  -2 478.139 10.3329   3
  -3   5  -2 506.668 9.72615   2
   3   5   2 477.026 13.0133   2
   3   5   2 486.499 12.9720   3
  -3   5  -2 490.777 11.1629   8
   3   5   2 459.394 12.4738   8
  -4  -5  -2 2.02683 2.39786   1
   4  -5   2 3.10549 1.91131   2
  -4  -5  -2 3.43803 3.37711   8
   4  -5   2 5.88513 2.42434   3
  -4  -5  -2 -0.4605 2.57204   8
  -4  -5  -2 4.57939 2.52681   5
   4  -5   2 6.75460 2.30747   8
  -4   5  -2 3.38888 2.22175   8
  -4   5  -2 1.79622 1.70814   2
   4   5   2 -2.8272 2.58056   8
   4   5   2 0.02758 3.21218   3
   4   5   2 4.06803 3.21494   2
  -4   5  -2 5.80756 2.47708   8
  -5  -5  -2 36.2886 4.42292   1
   5  -5   2 43.3820 5.51975   2
   5  -5   2 39.4036 4.80028   3
  -5  -5  -2 40.6419 4.71735   5
  -5  -5  -2 44.7591 4.98144   8
   5   5   2 51.7298 5.69383   3
   5   5   2 49.5538 5.35984   2
  -5   5  -2 35.3846 4.96752   8
   5   5   2 36.7816 4.15005   8
   6  -5   2 650.699 16.1750   2
  -6  -5  -2 687.149 18.9433   8
  -6  -5  -2 649.499 15.9945   5
   6  -5   2 676.790 16.7278   3
  -6  -5  -2 662.087 15.7083   1
   6   5   2 635.169 19.4386   2
   6   5   2 642.589 19.3171   3
  -6   5  -2 661.577 16.2681   8
   7  -5   2 223.607 10.3862   2
   7  -5   2 240.210 10.8448   3
  -7  -5  -2 218.866 12.4237   8
   7   5   2 214.042 13.1606   3
   7   5   2 258.230 13.9622   2
  -7   5  -2 226.240 10.3341   8
  -8  -6   2 79.8314 8.97394   8
   8  -6  -2 74.2058 8.39507   6
   8  -6  -2 98.2480 8.01815   2
   8   6  -2 111.777 11.5910   2
   8   6  -2 95.4433 10.4923   3
   8   6  -2 89.3922 10.5979   6
  -8   6   2 95.4994 4.09723   8
  -7  -6   2 494.982 15.1563   8
   7  -6  -2 452.766 12.2816   3
   7  -6  -2 462.033 13.6012   2
   7  -6  -2 494.624 16.5295   6
   7   6  -2 476.832 16.5931   3
  -7   6   2 485.585 9.62373   8
   7   6  -2 466.961 17.0777   2
   7   6  -2 459.921 16.1172   6
   6  -6  -2 607.289 16.8788   6
  -6  -6   2 623.068 11.5144   1
   6  -6  -2 645.281 13.6073   3
  -6  -6   2 623.771 16.4996   8
   6  -6  -2 616.812 14.7887   2
  -6  -6   2 612.326 12.2464   5
   6   6  -2 628.507 17.7296   3
  -6   6   2 659.304 11.2141   8
   6   6  -2 607.942 17.9378   2
   6   6  -2 632.252 15.8279   8
   6   6  -2 624.477 17.0392   6
  -6   6   2 629.604 11.0412   8
  -5  -6   2 8.31066 3.30539   8
  -5  -6   2 8.36949 1.85927   1
   5  -6  -2 5.95744 2.20875   2
   5  -6  -2 7.29075 1.07408   8
   5  -6  -2 8.07098 2.09408   5
   5  -6  -2 9.42911 2.02014   3
  -5  -6   2 7.85892 2.60213   8
   5  -6  -2 5.60292 2.76696   6
  -5  -6   2 9.96495 2.15055   5
  -5   6   2 8.45961 1.14101   8
   5   6  -2 8.50578 3.31478   3
   5   6  -2 11.5255 3.66730   2
   5   6  -2 5.22297 3.02116   8
   5   6  -2 8.94581 3.44467   6
  -5   6   2 8.75951 1.21505   8
  -4  -6   2 288.877 8.92096   8
   4  -6  -2 301.992 7.88948   2
  -4  -6   2 279.921 6.92442   1
  -4  -6   2 285.272 7.27344   5
   4  -6  -2 296.746 9.26293   6
   4  -6  -2 308.044 6.48933   3
  -4  -6   2 305.913 10.0290   8
   4   6  -2 286.191 10.3211   3
   4   6  -2 297.250 9.54424   6
   4   6  -2 295.202 10.6067   2
   4   6  -2 287.824 9.32641   8
   3  -6  -2 1816.77 28.4812   6
  -3  -6   2 1799.07 29.5210   8
  -3  -6   2 1781.62 27.2801   1
   3  -6  -2 1853.67 25.4188   8
  -3  -6   2 1784.29 26.7718   5
   3  -6  -2 1815.99 28.4117   4
   3  -6  -2 1863.37 25.5559   3
  -3  -6   2 1733.19 28.9703   8
   3  -6  -2 1846.34 25.4705   8
   3  -6  -2 1855.65 27.7241   2
   3   6  -2 1799.31 29.4194   8
   3   6  -2 1736.30 29.8595   2
  -3   6   2 1835.26 25.5044   8
   3   6  -2 1770.94 28.3938   6
   3   6  -2 1820.11 28.4356   4
   3   6  -2 1768.46 29.8039   3
  -3   6   2 1910.87 25.4829   8
  -2  -6   2 42.2563 4.09651   2
   2  -6  -2 41.6312 3.37315   4
  -2  -6   2 46.0238 5.66162   8
   2  -6  -2 42.0888 3.72339   6
   2  -6  -2 41.9507 2.42403   8
  -2  -6   2 40.9361 4.50500   8
   2  -6  -2 39.4856 2.24494   8
   2   6  -2 42.0229 3.80384   6
   2   6  -2 41.2863 3.39783   4
   2   6  -2 45.4789 4.52232   8
   2   6  -2 34.5670 5.15708   3
  -2   6   2 40.5974 2.56389   8
   2   6  -2 36.9413 5.07906   2
   2   6  -2 44.4186 5.45006   8
  -2   6   2 39.8398 2.71397   8
   1  -6  -2 484.201 8.09961   3
  -1  -6   2 476.248 10.8445   8
   1  -6  -2 504.498 8.59003   4
   1  -6  -2 491.124 9.10389   8
  -1  -6   2 489.861 9.32867   2
  -1  -6   2 497.621 8.66137   4
   1  -6  -2 477.919 9.38904   2
  -1  -6   2 490.798 10.4818   8
   1  -6  -2 485.589 10.7882   1
   1  -6  -2 482.824 9.21272   8
   1  -6  -2 499.668 10.2791   5
   1   6  -2 496.188 8.62185   4
  -1   6   2 492.198 8.63945   4
   1   6  -2 485.402 9.53106   2
   1   6  -2 496.529 10.2152   3
   1   6  -2 495.525 10.8753   8
  -1   6   2 478.193 9.30965   8
   1   6  -2 477.136 10.3989   8
  -1   6   2 497.771 8.35920   3
   0  -6  -2 7601.78 102.777   3
   0  -6  -2 7561.89 102.816   8
   0  -6   2 7513.59 101.033   4
   0  -6  -2 7555.01 102.867   8
   0  -6  -2 7465.76 104.201   2
   0  -6  -2 7533.98 103.537   1
   0  -6   2 7469.65 103.121   8
   0  -6   2 7570.69 103.254   8
   0  -6  -2 7330.30 100.396   5
   0  -6   2 7622.21 101.702   7
   0   6   2 7359.72 102.741   3
   0   6   2 7263.81 104.324   2
   0   6  -2 7508.39 103.205   8
   0   6  -2 7676.95 103.357   8
   0   6   2 7494.57 102.915   8
   0   6   2 7623.99 102.847   8
   0   6   2 7256.34 100.907   4
   0   6   2 7496.03 103.376   1
   0   6   2 7294.90 101.548   7
   0   6  -2 7580.84 102.251   2
  -1  -6  -2 571.658 12.1641   2
  -1  -6  -2 610.139 12.8312   1
   1  -6   2 575.928 11.8946   8
  -1  -6  -2 580.486 12.3137   5
   1  -6   2 589.603 11.6789   8
  -1  -6  -2 576.082 11.6542   3
  -1  -6  -2 582.083 12.6781   8
  -1  -6  -2 576.717 12.0898   8
  -1  -6  -2 585.179 10.7335   6
   1   6   2 592.832 11.7254   5
  -1   6  -2 560.879 11.6858   8
   1   6   2 588.602 12.8071   2
   1   6   2 620.818 12.9103   8
   1   6   2 580.507 12.1363   3
   1   6   2 571.734 12.2007   8
  -1   6  -2 585.988 10.7328   6
   1   6   2 558.385 11.9317   1
  -1   6  -2 582.737 12.1262   8
  -2  -6  -2 967.267 17.8179   5
   2  -6   2 977.047 17.3569   8
  -2  -6  -2 946.965 18.8055   8
  -2  -6  -2 954.255 18.0025   1
   2  -6   2 992.264 14.9430   2
  -2  -6  -2 959.468 16.9853   6
  -2  -6  -2 966.945 18.2322   8
   2   6   2 974.297 18.6427   3
  -2   6  -2 984.426 17.4902   8
  -2   6  -2 931.755 17.1847   8
  -2   6  -2 978.074 16.2497   3
   2   6   2 982.673 18.7769   8
  -2   6  -2 987.867 17.1160   6
   2   6   2 944.105 18.1639   8
  -2   6  -2 1010.36 14.8052   2
   2   6   2 959.165 18.9514   2
  -3  -6  -2 729.946 16.7354   8
   3  -6   2 770.667 13.3063   2
  -3  -6  -2 712.395 15.9753   8
  -3  -6  -2 757.835 15.5842   5
   3  -6   2 744.089 14.1856   3
  -3  -6  -2 785.202 15.7724   1
   3  -6   2 767.276 14.9118   8
  -3   6  -2 747.550 14.8847   8
  -3   6  -2 771.061 13.9124   3
   3   6   2 752.047 16.7606   8
  -3   6  -2 764.978 12.9967   2
   3   6   2 693.637 16.8472   2
   3   6   2 756.630 16.9190   3
  -3   6  -2 739.924 15.0152   8
  -4  -6  -2 132.134 7.82987   5
  -4  -6  -2 119.938 8.75869   8
   4  -6   2 131.534 6.27867   3
   4  -6   2 118.635 5.51948   2
  -4  -6  -2 129.669 7.63364   1
   4  -6   2 117.111 6.16802   8
  -4   6  -2 132.333 6.30774   8
   4   6   2 127.479 8.42807   8
  -4   6  -2 132.616 5.04400   2
   4   6   2 128.029 9.03851   3
  -4   6  -2 127.493 7.03007   8
   4   6   2 129.890 9.23664   2
  -5  -6  -2 1241.19 23.7945   5
   5  -6   2 1268.69 22.9804   2
   5  -6   2 1264.10 23.6496   3
  -5  -6  -2 1247.57 23.8577   1
  -5  -6  -2 1253.07 26.3008   8
   5   6   2 1320.71 26.2802   8
  -5   6  -2 1292.43 23.9137   8
   5   6   2 1259.85 27.2137   2
   5   6   2 1249.21 26.7627   3
  -6  -6  -2 698.416 16.4698   1
   6  -6   2 682.122 16.8625   3
   6  -6   2 717.885 16.5672   2
  -6  -6  -2 698.318 16.8735   5
  -6  -6  -2 705.544 19.7962   8
   6   6   2 691.431 20.5358   2
   6   6   2 743.065 20.7274   3
  -6   6  -2 692.652 16.8033   8
  -7  -6  -2 97.0170 10.6671   8
   7   6   2 99.7420 11.2284   2
   7   6   2 81.0307 8.75063   3
  -7   6  -2 90.7055 7.69678   8
  -8  -7   2 47.2721 5.38005   8
   8  -7  -2 48.2716 5.72368   6
   8   7  -2 46.0423 5.74456   6
   8   7  -2 68.8275 7.01748   2
   8   7  -2 56.7679 6.12347   3
  -7  -7   2 382.530 14.2483   8
   7  -7  -2 418.327 12.4499   2
   7  -7  -2 403.382 15.1326   6
   7   7  -2 399.236 15.0571   6
   7   7  -2 383.883 15.9421   2
   7   7  -2 408.368 15.8355   3
   6  -7  -2 60.9691 4.45262   3
   6  -7  -2 51.1380 5.59661   2
  -6  -7   2 54.3811 3.87183   1
  -6  -7   2 58.3379 4.64095   5
  -6  -7   2 62.1644 8.26353   8
   6  -7  -2 59.7929 8.16786   6
   6   7  -2 62.1362 7.05815   8
   6   7  -2 45.8739 6.29355   2
   6   7  -2 45.5236 6.44134   6
   6   7  -2 70.6012 9.19194   3
  -5  -7   2 2179.34 37.1649   8
   5  -7  -2 2234.46 32.9069   3
   5  -7  -2 2200.76 34.7842   2
  -5  -7   2 2145.34 32.8325   5
  -5  -7   2 2169.49 32.9893   1
   5  -7  -2 2250.21 37.0608   6
  -5  -7   2 2119.53 36.4238   8
   5   7  -2 2181.36 36.8461   6
   5   7  -2 2200.56 38.2985   3
   5   7  -2 2204.26 36.9808   8
   5   7  -2 2247.13 38.9992   2
  -4  -7   2 2003.44 33.8920   8
  -4  -7   2 1938.10 33.2184   8
   4  -7  -2 2113.52 31.5661   2
   4  -7  -2 2128.60 29.3547   3
   4  -7  -2 2024.96 32.9583   6
  -4  -7   2 1944.35 30.6886   1
  -4  -7   2 1996.64 30.3757   5
   4  -7  -2 2067.67 28.7089   8
  -4   7   2 2089.58 28.8510   8
   4   7  -2 1985.98 34.4325   3
   4   7  -2 2030.01 34.9490   2
  -4   7   2 2118.08 28.8219   8
   4   7  -2 2032.68 33.0396   6
   4   7  -2 1965.32 33.6380   8
   3  -7  -2 8.94851 1.95922   4
   3  -7  -2 3.54753 1.45465   2
  -3  -7   2 4.99246 2.58397   8
  -3  -7   2 3.27532 1.80518   1
  -3  -7   2 12.8104 2.64666   8
   3  -7  -2 3.29162 1.87615   6
   3  -7  -2 6.60417 0.95733   8
  -3  -7   2 4.45601 1.88614   5
   3  -7  -2 3.84557 1.01486   8
   3   7  -2 4.15966 2.42027   3
   3   7  -2 2.70767 2.54102   8
  -3   7   2 5.97491 1.08014   8
   3   7  -2 6.52489 1.82768   4
   3   7  -2 3.51513 1.93674   6
   3   7  -2 6.00293 2.62903   2
  -3   7   2 4.10323 1.13373   8
   2  -7  -2 1911.37 27.1841   8
  -2  -7   2 1853.83 29.3854   2
  -2  -7   2 1851.51 30.1748   8
   2  -7  -2 1889.63 27.1699   8
   2  -7  -2 1859.78 27.7940   6
  -2  -7   2 1824.66 29.6953   8
   2  -7  -2 1907.82 27.8360   4
   2   7  -2 1848.86 29.6523   2
   2   7  -2 1833.96 29.7323   8
   2   7  -2 1877.16 30.0737   8
   2   7  -2 1890.84 27.8483   6
   2   7  -2 1828.38 27.7394   4
  -2   7   2 1926.29 27.3230   8
   2   7  -2 1859.69 29.8680   3
  -2   7   2 1867.83 27.2140   8
   1  -7  -2 5.91924 1.16958   4
   1  -7  -2 5.36255 0.96479   3
   1  -7  -2 5.53760 2.27928   5
  -1  -7   2 5.94811 1.25330   4
   1  -7  -2 3.56004 1.54624   8
  -1  -7   2 5.33081 2.29679   8
   1  -7  -2 5.18956 1.43847   2
   1  -7  -2 6.43150 1.14625   7
  -1  -7   2 6.91387 1.58192   2
  -1  -7   2 8.44611 2.28024   8
   1  -7  -2 1.73864 2.35002   1
   1  -7  -2 6.58181 1.50551   8
  -1   7   2 5.66022 1.22934   4
   1   7  -2 4.04684 2.02748   8
  -1   7   2 6.57891 1.06948   3
   1   7  -2 4.26432 1.15884   7
   1   7  -2 5.80749 2.21069   8
  -1   7   2 6.94064 1.58872   8
   1   7  -2 6.39184 1.16966   4
   1   7  -2 5.00605 1.59474   2
  -1   7   2 3.78202 1.58031   8
   1   7  -2 3.53012 1.87070   3
   0  -7  -2 1805.26 27.0346   3
   0  -7  -2 1813.12 28.8415   1
   0  -7  -2 1785.30 28.0352   8
   0  -7   2 1780.94 25.8828   4
   0  -7  -2 1785.86 27.8402   8
   0  -7   2 1751.42 26.0253   7
   0  -7  -2 1814.58 27.9144   5
   0  -7   2 1798.37 28.4601   8
   0  -7   2 1811.50 28.3302   8
   0  -7  -2 1795.71 27.9948   2
   0   7  -2 1796.35 28.2846   8
   0   7   2 1798.32 27.9194   8
   0   7   2 1824.16 25.9051   4
   0   7   2 1806.28 28.1521   8
   0   7   2 1830.01 26.0828   7
   0   7  -2 1822.65 28.5335   8
   0   7   2 1777.05 27.2207   3
   0   7   2 1799.17 28.3504   2
   0   7  -2 1805.13 25.9306   2
  -1  -7  -2 5273.04 72.9202   5
  -1  -7  -2 5274.04 75.0253   1
  -1  -7  -2 5200.16 74.9700   8
  -1  -7  -2 5283.68 72.7540   6
  -1  -7  -2 5171.19 75.5466   2
   1  -7   2 5406.60 74.5568   8
  -1  -7  -2 5296.15 74.9752   8
  -1  -7  -2 5269.47 74.6428   3
  -1   7  -2 5200.16 74.2905   8
   1   7   2 5335.13 75.0148   8
   1   7   2 5198.70 75.8416   2
   1   7   2 5196.04 75.0248   8
  -1   7  -2 5318.46 72.7985   6
   1   7   2 5249.76 74.8825   3
  -1   7  -2 5314.78 74.4493   8
   2  -7   2 4064.62 58.2696   8
  -2  -7  -2 3955.95 58.7761   1
  -2  -7  -2 4078.58 59.8990   8
  -2  -7  -2 4014.04 57.4714   5
  -2  -7  -2 4022.43 57.6887   6
  -2   7  -2 3935.89 57.5457   6
   2   7   2 4004.94 59.7928   8
  -2   7  -2 4100.35 58.3517   8
   2   7   2 4017.66 60.4644   2
   2   7   2 4034.24 59.7800   3
  -2   7  -2 3999.12 58.1972   8
  -2   7  -2 4069.36 57.1015   3
   3  -7   2 50.6239 4.86736   8
  -3  -7  -2 61.0456 7.31968   8
   3  -7   2 67.8269 3.28207   2
  -3  -7  -2 56.5847 6.35984   1
  -3  -7  -2 53.0719 6.48714   5
  -3   7  -2 64.1165 4.95966   8
   3   7   2 59.5360 7.06387   8
   3   7   2 62.9169 7.50523   2
  -3   7  -2 66.4645 3.77363   3
  -3   7  -2 59.3981 2.80811   2
   3   7   2 67.9291 7.29879   3
  -3   7  -2 63.1953 5.55379   8
   4  -7   2 179.990 6.05836   2
  -4  -7  -2 173.965 9.94092   8
   4  -7   2 198.263 7.14104   3
   4  -7   2 183.686 7.29978   8
  -4  -7  -2 176.442 8.73009   1
  -4  -7  -2 184.060 8.80272   5
  -4   7  -2 179.084 5.56223   2
  -4   7  -2 191.323 7.40001   8
  -4   7  -2 182.301 7.99282   8
   4   7   2 188.260 10.2573   3
   4   7   2 192.812 10.5584   2
   4   7   2 180.400 9.51222   8
  -5  -7  -2 102.670 7.77754   1
   5  -7   2 116.059 6.06304   2
   5  -7   2 109.879 6.53849   3
  -5  -7  -2 112.745 9.87316   8
  -5  -7  -2 109.329 8.18312   5
   5   7   2 105.100 9.95752   3
   5   7   2 102.612 10.2300   2
   5   7   2 120.198 9.07504   8
  -5   7  -2 117.563 7.43068   8
  -6  -7  -2 424.805 15.9018   8
  -6  -7  -2 430.525 13.3426   5
   6  -7   2 426.969 12.0418   2
   6  -7   2 456.410 12.7168   3
  -6  -7  -2 429.277 12.8874   1
   6   7   2 440.250 16.6390   3
  -6   7  -2 424.927 12.6868   8
   6   7   2 419.929 16.5763   2
  -7  -7  -2 1730.79 36.1487   8
  -7   7  -2 1717.28 31.7606   8
   7   7   2 1726.87 37.5218   2
   7   7   2 1760.89 37.3281   3
   8  -8  -2 26.6466 6.06540   6
  -8  -8   2 23.9984 5.67030   8
   8   8  -2 24.6544 6.68419   3
   8   8  -2 27.6173 6.45380   6
   8   8  -2 15.3888 6.71845   2
  -7  -8   2 11.3082 4.65968   8
   7  -8  -2 12.3698 4.60095   6
   7  -8  -2 19.0242 3.86595   2
   7   8  -2 14.4079 5.02324   3
   7   8  -2 16.0388 5.80433   2
   7   8  -2 17.3189 5.05308   6
  -6  -8   2 1200.79 20.4627   1
   6  -8  -2 1246.60 25.4154   6
  -6  -8   2 1184.95 20.8697   5
  -6  -8   2 1187.95 25.5025   8
   6  -8  -2 1221.51 22.4374   2
   6   8  -2 1187.10 26.9975   2
   6   8  -2 1210.73 25.2492   6
   6   8  -2 1216.70 26.7679   3
   6   8  -2 1190.87 25.0825   8
   5  -8  -2 44.1312 5.14784   6
  -5  -8   2 50.0251 4.93084   5
   5  -8  -2 51.1303 2.98833   3
  -5  -8   2 41.3963 5.91032   8
   5  -8  -2 44.1672 4.31668   2
  -5  -8   2 56.2330 5.58648   8
  -5  -8   2 36.0706 4.24709   1
   5   8  -2 38.1920 4.55437   8
   5   8  -2 48.2576 6.61599   3
   5   8  -2 40.5813 5.61647   6
   5   8  -2 49.1196 7.15247   2
  -4  -8   2 201.218 8.04465   8
  -4  -8   2 198.423 6.80869   1
   4  -8  -2 200.780 7.83894   6
   4  -8  -2 203.173 4.54931   8
  -4  -8   2 191.855 6.88449   5
   4  -8  -2 210.093 6.24377   2
  -4  -8   2 213.234 9.54202   8
  -4   8   2 207.052 4.83417   8
   4   8  -2 210.156 8.19019   6
  -4   8   2 213.637 4.85762   8
   4   8  -2 190.279 9.52034   2
   4   8  -2 206.029 9.65657   3
   4   8  -2 208.059 9.05362   8
   3  -8  -2 1555.16 24.9078   4
  -3  -8   2 1545.20 25.1806   1
  -3  -8   2 1568.67 24.6684   5
  -3  -8   2 1563.12 27.1460   8
   3  -8  -2 1586.09 23.9768   2
   3  -8  -2 1573.33 25.0299   6
  -3  -8   2 1494.24 26.4248   8
   3  -8  -2 1561.66 22.9357   8
   3   8  -2 1531.16 26.9821   8
   3   8  -2 1513.62 24.8075   4
   3   8  -2 1538.43 24.9341   6
  -3   8   2 1543.84 23.0344   8
  -3   8   2 1574.74 22.9915   8
   3   8  -2 1565.83 27.2866   2
   3   8  -2 1563.01 27.1546   3
  -2  -8   2 65.8124 6.35364   8
   2  -8  -2 50.4513 3.55904   6
   2  -8  -2 54.1643 3.18790   2
   2  -8  -2 46.6213 3.29358   4
  -2  -8   2 58.2865 4.33685   2
  -2  -8   2 59.9366 5.07243   8
   2  -8  -2 55.6190 3.30311   8
  -2   8   2 58.9718 3.50793   8
   2   8  -2 40.6812 5.81300   8
  -2   8   2 61.5139 3.81575   8
   2   8  -2 49.6370 3.31189   4
   2   8  -2 55.1392 3.58519   6
   2   8  -2 57.1356 5.34896   2
   2   8  -2 58.2065 5.70424   3
   1  -8  -2 4.99637 1.51500   2
  -1  -8   2 7.51732 2.15613   8
   1  -8  -2 3.14048 1.10720   7
  -1  -8   2 1.62361 2.07560   8
   1  -8  -2 2.78234 1.73713   8
  -1  -8   2 1.45096 1.31102   2
   1  -8  -2 3.33269 1.02700   3
   1  -8  -2 4.73716 1.14589   4
   1  -8  -2 3.81898 2.45557   1
   1   8  -2 4.02743 1.15346   7
   1   8  -2 3.80313 1.66503   2
  -1   8   2 4.34285 1.14704   3
   1   8  -2 2.49644 1.06274   4
  -1   8   2 3.81330 1.67813   8
   1   8  -2 2.60538 2.12546   8
   1   8  -2 3.41317 2.01631   8
  -1   8   2 3.79732 1.69206   8
   1   8  -2 -0.5320 1.53485   3
   0  -8  -2 1492.23 25.2337   1
   0  -8  -2 1455.55 23.7374   2
   0  -8  -2 1426.01 24.0677   5
   0  -8  -2 1484.44 24.1860   8
   0  -8  -2 1474.18 22.9315   3
   0  -8   2 1495.29 21.5308   4
   0  -8   2 1509.53 21.6924   7
   0  -8   2 1503.01 24.7313   8
   0   8  -2 1447.88 24.3541   8
   0   8   2 1430.74 24.1417   8
   0   8  -2 1478.20 24.6936   8
   0   8  -2 1489.27 21.7346   2
   0   8   2 1501.20 21.5086   4
   0   8   2 1477.07 24.2608   2
   0   8   2 1451.65 23.0763   3
   0   8   2 1458.93 23.9762   8
  -1  -8  -2 42.3285 4.83910   1
  -1  -8  -2 26.0346 5.34280   5
  -1  -8  -2 33.1302 4.93445   8
  -1  -8  -2 32.6143 3.82129   3
  -1  -8  -2 38.6022 2.97420   6
   1  -8   2 34.7907 4.97935   8
   1   8   2 36.4177 4.61900   8
   1   8   2 54.0441 5.87714   2
   1   8   2 30.5938 4.95702   3
  -1   8  -2 35.1017 4.38650   8
   1   8   2 34.8370 4.58945   8
  -1   8  -2 36.0794 3.02409   6
  -1   8  -2 46.6009 5.50183   8
  -2  -8  -2 5.73629 2.60105   1
  -2  -8  -2 8.44793 1.91196   6
  -2  -8  -2 5.39812 2.45504   5
   2  -8   2 7.96709 2.44023   8
  -2  -8  -2 9.72261 2.99929   8
   2   8   2 7.83204 2.84452   2
  -2   8  -2 9.95739 1.46042   3
  -2   8  -2 7.15580 1.93420   6
  -2   8  -2 7.24277 2.32823   8
  -2   8  -2 10.8303 2.39457   8
   2   8   2 4.53800 2.66397   3
   2   8   2 7.50902 2.76237   8
   3  -8   2 2387.29 37.5914   8
  -3  -8  -2 2386.23 40.2049   8
  -3  -8  -2 2368.80 38.6335   1
  -3  -8  -2 2414.35 37.8711   5
   3  -8   2 2463.94 34.6483   2
  -3   8  -2 2458.16 37.8819   8
   3   8   2 2383.84 39.9832   8
   3   8   2 2451.82 40.5965   2
  -3   8  -2 2440.85 36.0911   3
  -3   8  -2 2449.92 34.4340   2
   3   8   2 2412.87 40.1152   3
  -3   8  -2 2375.67 37.6797   8
  -4  -8  -2 150.448 8.67693   5
   4  -8   2 155.153 5.24519   2
  -4  -8  -2 151.364 9.94479   8
  -4  -8  -2 168.622 8.71035   1
   4  -8   2 148.150 6.83764   8
  -4   8  -2 158.413 5.63345   3
   4   8   2 164.310 10.1532   3
   4   8   2 166.523 10.4405   2
  -4   8  -2 166.269 7.01345   8
   4   8   2 152.401 9.66183   8
  -4   8  -2 154.525 7.64890   8
  -4   8  -2 163.515 4.90735   2
  -5  -8  -2 114.694 8.45070   5
   5  -8   2 124.702 5.76413   2
  -5  -8  -2 121.367 10.1663   8
  -5  -8  -2 129.903 8.40757   1
   5   8   2 128.235 9.56732   8
   5   8   2 120.029 10.7370   2
  -5   8  -2 127.044 7.54681   8
   5   8   2 125.939 10.4459   3
  -6  -8  -2 581.424 15.8266   1
  -6  -8  -2 631.019 16.4718   5
  -6  -8  -2 647.655 19.3147   8
   6   8   2 622.365 19.7120   3
   6   8   2 688.541 20.5233   2
  -6   8  -2 606.368 15.4353   8
  -7  -8  -2 20.7618 6.41833   8
  -7   8  -2 27.0084 4.03376   8
   7   8   2 26.2900 6.45081   3
   7   8   2 27.9086 6.78010   2
   8  -9  -2 414.110 16.2955   6
  -8  -9   2 416.650 16.1261   8
   8   9  -2 404.433 17.3511   3
   8   9  -2 401.255 17.7372   2
   8   9  -2 369.367 15.7786   6
   7  -9  -2 1014.42 24.3519   6
  -7  -9   2 1013.11 24.5989   8
   7   9  -2 988.792 24.1829   6
   7   9  -2 1010.59 26.2572   2
   7   9  -2 1070.87 26.2429   3
   6  -9  -2 282.794 8.69888   2
  -6  -9   2 293.018 12.7917   8
  -6  -9   2 283.259 8.87087   5
   6  -9  -2 292.211 11.7328   6
   6   9  -2 273.034 13.1225   3
   6   9  -2 244.885 11.2749   8
   6   9  -2 265.425 13.5087   2
   6   9  -2 261.092 11.5462   6
  -5  -9   2 12.0793 2.61982   1
  -5  -9   2 11.1911 2.72349   5
   5  -9  -2 12.9213 2.24616   2
   5  -9  -2 15.5151 3.44546   6
  -5  -9   2 10.0851 3.63788   8
   5   9  -2 4.27334 3.19701   6
   5   9  -2 15.8388 4.12070   3
   5   9  -2 12.1039 3.93992   2
   5   9  -2 8.70439 3.69527   8
  -4  -9   2 13.9691 2.40531   1
   4  -9  -2 11.4646 1.66267   2
   4  -9  -2 13.2438 2.68255   6
   4  -9  -2 14.5462 1.57564   8
  -4  -9   2 14.7801 3.62149   8
  -4  -9   2 17.1265 2.54617   5
   4   9  -2 15.5376 3.54131   3
   4   9  -2 14.8297 3.77663   8
   4   9  -2 16.4003 3.97669   2
   4   9  -2 15.5155 2.59096   6
  -4   9   2 12.9836 1.46964   8
  -4   9   2 14.9182 1.69388   8
   3  -9  -2 196.691 6.53674   6
  -3  -9   2 180.947 7.05007   5
  -3  -9   2 191.728 7.26047   1
   3  -9  -2 178.611 6.01605   4
  -3  -9   2 185.217 8.81764   8
   3  -9  -2 186.098 4.98369   8
   3  -9  -2 197.441 5.29079   2
   3   9  -2 179.718 8.53548   3
  -3   9   2 180.152 5.26077   8
  -3   9   2 192.952 5.24411   8
   3   9  -2 178.551 6.03711   4
   3   9  -2 186.631 6.45279   6
   3   9  -2 196.962 8.59967   2
   3   9  -2 200.331 8.85373   8
   2  -9  -2 2406.46 35.7070   2
   2  -9  -2 2427.15 35.6452   8
  -2  -9   2 2451.25 38.7823   8
   2  -9  -2 2433.99 35.1653   6
   2  -9  -2 2441.97 35.0971   4
   2   9  -2 2398.56 35.1449   6
   2   9  -2 2464.13 38.0990   3
  -2   9   2 2461.91 35.7815   8
   2   9  -2 2456.94 38.6820   8
   2   9  -2 2410.23 37.7852   2
   2   9  -2 2363.52 35.0085   4
  -2   9   2 2455.45 35.8621   8
  -1  -9   2 2686.94 41.6808   8
   1  -9  -2 2738.91 37.8331   7
   1  -9  -2 2694.98 40.0415   8
   1  -9  -2 2686.45 41.6753   1
   1  -9  -2 2753.77 38.1679   3
   1  -9  -2 2731.66 39.8226   2
   1  -9  -2 2748.84 37.7023   4
  -1  -9   2 2674.26 39.7390   2
   1   9  -2 2734.05 39.9541   2
  -1   9   2 2708.27 40.1332   8
   1   9  -2 2642.26 41.3173   8
  -1   9   2 2662.45 38.2641   3
  -1   9   2 2644.96 39.8826   8
   1   9  -2 2676.59 40.5074   3
   1   9  -2 2693.70 37.8708   7
   1   9  -2 2693.81 41.7808   8
   0  -9   2 208.703 4.60209   4
   0  -9  -2 209.512 8.78540   1
   0  -9  -2 208.068 5.93197   3
   0  -9  -2 203.003 8.21288   5
   0  -9  -2 212.783 7.58056   8
   0  -9  -2 203.638 6.45800   2
   0  -9   2 215.752 8.09516   8
   0   9   2 208.216 7.33576   2
   0   9   2 209.180 6.35921   3
   0   9   2 199.280 7.70508   8
   0   9  -2 209.454 8.12151   8
   0   9  -2 203.512 6.18059   3
   0   9  -2 204.619 7.35884   8
   0   9   2 208.069 7.12052   8
   0   9   2 211.338 4.57201   4
   0   9  -2 204.876 4.82791   2
   1  -9   2 553.549 12.5031   8
  -1  -9  -2 552.056 13.0406   5
  -1  -9  -2 547.487 10.0440   6
  -1  -9  -2 544.535 13.4421   1
  -1  -9  -2 568.065 13.2456   8
   1   9   2 563.553 12.4347   3
  -1   9  -2 550.706 12.6970   8
   1   9   2 547.565 12.6380   8
   1   9   2 550.133 13.0401   2
   1   9   2 579.682 13.5265   8
  -1   9  -2 553.909 10.0930   6
  -1   9  -2 555.825 12.3243   8
  -2  -9  -2 466.805 12.4701   1
  -2  -9  -2 466.756 9.95976   6
  -2  -9  -2 452.151 12.1483   5
  -2  -9  -2 443.517 12.7408   8
   2  -9   2 472.586 11.2814   8
  -2   9  -2 458.282 9.94898   6
   2   9   2 470.772 12.9767   8
   2   9   2 466.542 12.2915   3
  -2   9  -2 467.948 11.2077   8
   2   9   2 445.064 12.7194   2
  -2   9  -2 452.333 11.4740   8
  -2   9  -2 475.654 9.31682   3
  -3  -9  -2 840.574 17.9325   1
   3  -9   2 841.854 16.6608   8
  -3  -9  -2 841.739 17.7987   5
  -3  -9  -2 822.658 19.1542   8
  -3   9  -2 820.839 16.6138   8
  -3   9  -2 834.712 16.9598   8
  -3   9  -2 840.073 14.6118   3
   3   9   2 830.225 19.2575   2
   3   9   2 823.908 19.0142   8
   3   9   2 816.306 18.7405   3
   4  -9   2 1145.67 21.6350   8
  -4  -9  -2 1164.29 23.0765   1
  -4  -9  -2 1184.99 25.2324   8
   4  -9   2 1199.69 18.7837   2
  -4  -9  -2 1178.15 22.9933   5
  -4   9  -2 1158.59 21.9104   8
   4   9   2 1178.74 24.8995   8
   4   9   2 1204.17 25.5958   2
   4   9   2 1165.86 25.1071   3
  -5  -9  -2 126.401 10.4913   8
  -5  -9  -2 104.586 8.48384   5
  -5  -9  -2 119.480 8.40229   1
   5   9   2 90.2144 10.3438   2
   5   9   2 150.030 11.0649   3
   5   9   2 97.5137 9.37894   8
  -5   9  -2 98.5771 7.14714   8
  -6  -9  -2 -0.2305 3.51247   5
  -6  -9  -2 1.30529 4.57480   8
  -6  -9  -2 1.66893 3.42440   1
   6   9   2 2.86306 5.27316   3
  -6   9  -2 -1.7579 2.70717   8
   6   9   2 -3.9139 3.87841   2
  -7  -9  -2 21.0037 6.63660   8
   7   9   2 16.5034 6.59343   3
  -7   9  -2 27.0827 4.01471   8
   7   9   2 14.0035 6.04782   2
   8 -10  -2 5.10689 5.07238   6
  -8 -10   2 3.44117 4.86230   8
   8  10  -2 5.07054 5.49071   3
   8  10  -2 11.2315 6.14327   2
   8  10  -2 12.9296 6.03896   6
   7 -10  -2 140.640 10.1327   6
  -7 -10   2 133.637 11.1076   8
   7  10  -2 130.559 11.9619   2
   7  10  -2 132.476 10.1175   6
   7  10  -2 137.875 11.6966   3
  -6 -10   2 10.4657 4.28743   8
  -6 -10   2 7.24005 2.91833   5
   6 -10  -2 8.36516 3.64189   6
   6  10  -2 6.85744 3.96063   8
   6  10  -2 8.00030 4.02411   6
   6  10  -2 12.1904 4.62061   3
   6  10  -2 11.7563 4.73669   2
   5 -10  -2 39.0694 3.68443   2
  -5 -10   2 39.7715 5.02373   1
  -5 -10   2 35.8437 4.51036   8
  -5 -10   2 47.3450 5.59479   5
   5 -10  -2 38.5968 4.10882   6
   5  10  -2 31.3447 4.42760   3
   5  10  -2 36.0685 4.69762   2
  -5  10   2 43.1176 2.70304   8
  -5  10   2 40.7342 2.71589   8
   5  10  -2 30.6909 4.00404   8
   5  10  -2 38.4879 4.60888   6
  -4 -10   2 330.400 9.77382   1
  -4 -10   2 336.736 9.79730   5
   4 -10  -2 351.093 7.28807   8
   4 -10  -2 350.592 9.98849   6
  -4 -10   2 335.918 12.4052   8
   4 -10  -2 353.228 7.85414   2
   4  10  -2 337.120 11.9630   8
  -4  10   2 341.143 7.50341   8
   4  10  -2 361.033 10.1394   6
  -4  10   2 361.703 7.59817   8
   4  10  -2 330.988 12.1896   2
   4  10  -2 342.092 12.3645   3
  -3 -10   2 1251.93 24.0005   8
   3 -10  -2 1237.50 19.6406   2
  -3 -10   2 1229.61 22.1968   1
   3 -10  -2 1217.11 19.6173   8
   3 -10  -2 1223.69 20.5524   4
   3 -10  -2 1232.10 20.6558   6
  -3 -10   2 1212.15 21.4549   5
   3 -10  -2 1284.97 19.5222   2
  -3  10   2 1237.04 19.7854   8
  -3  10   2 1245.34 19.8203   8
   3  10  -2 1235.92 23.5239   3
   3  10  -2 1214.71 20.5986   6
   3  10  -2 1219.39 23.2882   2
   3  10  -2 1187.13 20.4330   4
   3  10  -2 1244.14 23.9165   8
  -2 -10   2 5.81352 2.81173   8
   2 -10  -2 4.47784 1.39886   4
   2 -10  -2 5.40599 1.72420   8
   2 -10  -2 7.45857 1.43264   2
   2 -10  -2 3.38767 1.33938   6
   2  10  -2 3.03325 2.11126   2
  -2  10   2 8.16581 1.99807   8
   2  10  -2 3.67304 1.34075   4
   2  10  -2 2.81410 2.57994   8
   2  10  -2 5.44986 1.45846   6
   2  10  -2 4.10691 2.24026   3
   1 -10  -2 1621.84 23.8808   3
  -1 -10   2 1656.70 28.0596   8
  -1 -10   2 1578.88 25.3113   2
   1 -10  -2 1638.51 28.0327   1
   1 -10  -2 1617.60 26.1555   8
   1 -10  -2 1640.22 25.4255   2
   1 -10  -2 1654.75 23.0397   6
   1  10  -2 1609.06 26.3393   3
  -1  10   2 1595.16 26.0460   8
   1  10  -2 1621.80 23.0532   6
   1  10  -2 1586.65 27.4045   8
  -1  10   2 1597.12 24.0019   3
   1  10  -2 1617.98 27.9013   8
   1  10  -2 1575.82 25.5122   2
  -1  10   2 1617.67 26.2715   8
   0 -10  -2 445.190 9.27018   3
   0 -10  -2 437.083 7.26520   6
   0 -10   2 431.570 11.4254   8
   0 -10  -2 418.106 9.85379   2
   0 -10  -2 427.773 11.6869   5
   0 -10  -2 431.047 12.1322   1
   0 -10  -2 434.673 10.9965   8
   0 -10   2 436.872 7.35188   4
   0  10  -2 423.131 9.45287   3
   0  10   2 420.220 9.50980   3
   0  10  -2 436.396 11.5884   8
   0  10  -2 440.341 10.9919   8
   0  10   2 428.548 10.7129   8
   0  10   2 431.095 7.28633   4
   0  10   2 415.564 10.5161   2
   0  10  -2 426.066 7.98578   2
   0  10   2 430.475 11.1324   8
   0  10  -2 446.564 7.34698   6
  -1 -10  -2 729.822 15.7791   5
  -1 -10  -2 720.480 15.8123   8
   1 -10   2 728.003 15.2422   8
  -1 -10  -2 717.918 12.1554   6
  -1 -10  -2 766.998 16.5608   1
  -1  10  -2 695.869 15.2047   8
  -1  10  -2 713.162 14.9420   8
   1  10   2 703.134 15.2834   8
   1  10   2 736.630 16.1886   8
   1  10   2 699.833 14.7388   3
  -1  10  -2 719.474 12.2175   6
   1  10   2 687.139 15.4312   2
  -2 -10  -2 487.934 13.4209   1
  -2 -10  -2 506.233 13.8696   8
   2 -10   2 496.214 12.0732   8
  -2 -10  -2 502.114 13.2533   5
  -2 -10  -2 497.287 10.4208   6
  -2  10  -2 497.267 12.4905   8
  -2  10  -2 503.900 12.0065   8
   2  10   2 494.864 13.9288   8
  -2  10  -2 505.385 9.81787   3
  -2  10  -2 512.267 10.5394   6
   2  10   2 524.195 13.2550   3
   2  10   2 489.882 13.5887   2
  -3 -10  -2 497.849 13.8457   5
  -3 -10  -2 520.487 15.1385   8
  -3 -10  -2 511.614 13.9983   1
   3 -10   2 512.111 12.4710   8
   3  10   2 507.109 15.0021   2
   3  10   2 518.480 15.1183   8
  -3  10  -2 513.185 12.4493   8
   3  10   2 494.177 14.4815   3
  -3  10  -2 511.546 10.0140   3
  -3  10  -2 525.147 12.9440   8
  -4 -10  -2 8.41395 3.93544   8
  -4 -10  -2 3.07732 3.24953   5
  -4 -10  -2 8.61264 3.43410   1
   4  10   2 3.22923 3.46469   8
   4  10   2 5.56713 3.60541   3
  -4  10  -2 5.43302 2.84690   8
   4  10   2 8.70603 3.84135   2
  -5 -10  -2 180.736 9.75259   1
  -5 -10  -2 190.124 10.1711   5
  -5 -10  -2 201.601 12.0460   8
   5  10   2 192.523 12.0710   3
  -5  10  -2 180.832 8.62066   8
   5  10   2 177.209 10.9277   8
   5  10   2 195.280 12.4699   2
  -6 -10  -2 64.5238 7.22587   5
  -6 -10  -2 78.0832 7.65661   1
  -6 -10  -2 70.2166 8.26660   8
   6  10   2 69.3158 8.47583   3
   6  10   2 56.4722 6.64793   2
  -6  10  -2 74.2268 6.76134   8
  -7 -10  -2 7.55790 5.89021   8
   7  10   2 7.34882 5.61570   3
   7  10   2 3.88486 6.25673   2
  -7  10  -2 6.50283 3.59531   8
  -7 -11   2 -1.5080 4.87024   8
   7 -11  -2 -0.6085 3.70124   6
   7  11  -2 7.41700 5.36583   3
   7  11  -2 1.08768 4.14449   6
   7  11  -2 1.59742 5.31386   2
  -6 -11   2 6.55153 4.64916   8
  -6 -11   2 1.82468 2.85599   5
   6 -11  -2 2.30908 3.27043   6
   6  11  -2 3.72940 4.12151   2
   6  11  -2 -1.2950 4.33942   8
   6  11  -2 2.12625 3.38890   6
   6  11  -2 1.35977 4.06412   3
   5 -11  -2 644.140 12.2540   2
  -5 -11   2 592.155 17.7074   8
   5 -11  -2 620.042 15.3089   6
  -5 -11   2 593.360 14.1014   1
  -5 -11   2 646.047 14.7076   5
   5  11  -2 631.941 18.1549   2
   5  11  -2 620.454 17.9669   3
   5  11  -2 622.356 17.4842   8
  -5  11   2 655.635 11.4784   8
   5  11  -2 620.524 15.4422   6
  -5  11   2 652.636 11.3634   8
   4 -11  -2 32.0863 2.84384   2
   4 -11  -2 39.9119 4.72418   6
  -4 -11   2 30.4190 4.19872   8
  -4 -11   2 30.7269 3.62517   5
  -4 -11   2 24.8843 3.14732   1
  -4  11   2 24.8926 3.33024   8
   4  11  -2 26.2476 4.15727   2
  -4  11   2 28.5413 3.08420   8
   4  11  -2 35.7652 4.46430   6
   4  11  -2 33.5140 4.04057   3
   4  11  -2 33.8168 4.15916   8
  -3 -11   2 7.53411 3.70218   8
  -3 -11   2 7.14777 2.83236   1
   3 -11  -2 6.10592 1.96799   6
   3 -11  -2 6.93875 1.50339   2
  -3 -11   2 9.24011 2.92653   5
   3 -11  -2 3.82040 1.76932   4
   3 -11  -2 5.90092 1.45391   2
   3 -11  -2 4.83581 1.73999   8
  -3  11   2 1.68149 1.71341   8
   3  11  -2 7.19585 2.03851   6
   3  11  -2 8.20316 2.01055   4
  -3  11   2 6.20813 1.86115   8
   3  11  -2 4.45765 3.23647   3
   3  11  -2 6.63607 3.17353   2
   3  11  -2 9.87818 3.73091   8
  -2 -11   2 364.772 11.8442   8
   2 -11  -2 380.421 7.66021   6
   2 -11  -2 390.085 8.04208   2
   2 -11  -2 383.951 9.19019   8
   2 -11  -2 390.978 7.72390   4
  -2  11   2 372.650 9.47388   8
   2  11  -2 383.213 12.0189   8
   2  11  -2 380.700 10.3768   2
   2  11  -2 385.314 10.9410   3
   2  11  -2 378.991 7.67159   4
   2  11  -2 379.765 7.68996   6
   1 -11  -2 395.807 8.76769   2
   1 -11  -2 421.542 10.3361   8
   1 -11  -2 393.257 7.69264   3
  -1 -11   2 402.860 8.95753   2
   1 -11  -2 385.611 11.9498   1
   1 -11  -2 408.918 11.4961   5
  -1 -11   2 384.421 11.7726   8
   1  11  -2 399.718 11.8674   8
  -1  11   2 391.578 7.92244   3
  -1  11   2 398.527 10.5031   8
  -1  11   2 408.595 10.1337   8
   1  11  -2 397.152 10.1870   3
   1  11  -2 405.449 9.31153   2
   0 -11  -2 33.1085 3.66163   2
   0 -11   2 27.1824 3.63641   8
   0 -11  -2 27.6902 3.63243   8
   0 -11  -2 33.5763 4.07179   1
   0 -11  -2 32.6505 4.98105   5
   0 -11  -2 28.2877 3.19259   3
   0  11   2 31.2837 4.89140   2
   0  11   2 36.4517 4.96002   8
   0  11  -2 40.0352 5.34104   8
   0  11  -2 36.9648 2.58946   2
   0  11  -2 33.1034 3.88731   3
   0  11   2 33.7782 3.77449   8
   0  11   2 37.7164 4.09074   3
   0  11  -2 33.3858 3.70405   8
  -1 -11  -2 114.545 8.17435   1
   1 -11   2 117.878 4.37313   7
  -1 -11  -2 98.5883 7.29908   8
   1 -11   2 114.643 6.83455   8
  -1 -11  -2 112.590 3.64776   6
  -1 -11  -2 122.689 8.04604   5
  -1  11  -2 109.046 4.42290   3
   1  11   2 114.245 6.55007   3
   1  11   2 96.1406 6.16524   8
   1  11   2 106.286 6.96528   2
  -1  11  -2 107.523 6.13537   8
  -1  11  -2 122.407 7.42836   8
   1  11   2 110.434 7.78138   8
  -1  11  -2 115.964 3.74456   6
   1  11   2 110.042 4.16934   7
  -2 -11  -2 104.049 4.46260   6
  -2 -11  -2 107.252 8.18312   5
  -2 -11  -2 91.8554 8.12111   1
   2 -11   2 108.137 6.53357   8
  -2 -11  -2 102.519 8.17016   8
   2  11   2 104.664 8.49282   8
  -2  11  -2 105.787 6.17158   8
  -2  11  -2 116.010 4.64865   6
  -2  11  -2 115.278 7.34690   8
   2  11   2 113.627 8.15285   2
  -2  11  -2 105.797 4.04542   3
   2  11   2 95.5286 7.40776   3
   3 -11   2 952.370 19.2919   8
  -3 -11  -2 974.259 22.1481   8
  -3 -11  -2 1017.05 21.2170   1
  -3 -11  -2 1007.92 20.9357   5
  -3  11  -2 1004.17 19.8660   8
   3  11   2 1014.37 22.4948   8
  -3  11  -2 989.333 19.5811   8
   3  11   2 991.891 22.3247   2
   3  11   2 989.693 21.7737   3
  -3  11  -2 1011.59 16.4775   3
  -4 -11  -2 285.249 11.5483   1
  -4 -11  -2 289.524 11.6380   5
  -4 -11  -2 287.734 13.1273   8
   4  11   2 300.250 12.9906   3
   4  11   2 303.223 12.9153   8
  -4  11  -2 300.484 10.2839   8
   4  11   2 282.447 13.1222   2
  -5 -11  -2 41.5009 5.04481   8
  -5 -11  -2 33.2444 4.20899   1
  -5 -11  -2 33.1118 4.26671   5
   5  11   2 34.7625 5.23790   2
   5  11   2 27.5235 5.70611   3
  -5  11  -2 37.9270 4.24379   8
   5  11   2 36.1543 4.82920   8
  -6 -11  -2 33.2300 4.49455   5
  -6 -11  -2 41.6427 6.21769   8
  -6 -11  -2 40.2158 4.38730   1
   6  11   2 29.9123 7.02229   2
   6  11   2 37.2133 6.32977   3
  -6  11  -2 25.5370 3.56685   8
   7 -12  -2 289.871 12.7349   6
  -7 -12   2 298.131 14.7596   8
   7  12  -2 311.018 13.0660   6
   7  12  -2 284.678 15.0450   3
   7  12  -2 293.645 15.5422   2
  -6 -12   2 153.313 11.4691   8
  -6 -12   2 156.423 7.96637   5
   6 -12  -2 168.173 9.17069   6
   6  12  -2 150.354 11.6194   3
   6  12  -2 153.512 9.19772   6
   6  12  -2 157.389 11.8834   2
  -5 -12   2 580.847 17.7564   8
  -5 -12   2 572.412 14.3028   5
   5 -12  -2 565.918 14.3756   6
  -5 -12   2 537.618 13.7660   1
  -5  12   2 591.047 10.9178   8
   5  12  -2 534.215 17.1522   2
   5  12  -2 578.017 17.2188   8
   5  12  -2 567.618 14.4888   6
   5  12  -2 577.694 17.5333   3
  -4 -12   2 887.208 21.2706   8
   4 -12  -2 907.973 17.5552   6
  -4 -12   2 887.265 18.7666   1
  -4 -12   2 878.643 18.3989   5
   4 -12  -2 894.910 14.6275   2
   4  12  -2 856.433 20.4859   2
  -4  12   2 901.054 15.7125   8
   4  12  -2 882.492 20.9687   8
   4  12  -2 861.812 17.3417   6
  -4  12   2 878.485 15.7114   8
   4  12  -2 889.550 20.8651   3
  -3 -12   2 112.918 7.38595   5
  -3 -12   2 80.8335 8.52300   8
   3 -12  -2 92.9454 4.61443   8
   3 -12  -2 103.977 3.61686   2
   3 -12  -2 89.5093 4.72929   6
  -3 -12   2 91.6570 7.31731   1
   3 -12  -2 97.9300 4.48894   4
   3 -12  -2 95.8051 3.46331   2
   3  12  -2 96.0831 7.89269   3
   3  12  -2 102.176 4.51526   4
   3  12  -2 98.5063 4.82966   6
  -3  12   2 104.837 5.45928   8
  -3  12   2 103.703 4.90012   8
   3  12  -2 105.195 8.62797   8
   3  12  -2 104.987 7.67699   2
   2 -12  -2 335.797 6.84024   4
  -2 -12   2 337.490 11.7986   8
   2 -12  -2 332.121 8.95163   8
   2 -12  -2 332.129 6.77673   6
   2 -12  -2 340.581 7.39881   2
   2  12  -2 318.554 9.79103   2
   2  12  -2 348.779 11.9590   8
   2  12  -2 337.597 6.87828   4
   2  12  -2 327.310 10.4965   3
  -2  12   2 324.231 9.33873   8
   2  12  -2 325.126 6.81631   6
   1 -12  -2 3519.26 52.4579   5
  -1 -12   2 3513.02 54.1261   8
   1 -12  -2 3424.90 50.9626   2
   1 -12  -2 3479.18 54.3109   1
  -1 -12   2 3405.57 51.0672   2
   1 -12  -2 3485.12 52.2151   8
   1 -12  -2 3466.69 49.3114   3
   1  12  -2 3460.66 51.3058   2
   1  12  -2 3479.62 54.0937   8
   1  12  -2 3584.85 52.2235   3
  -1  12   2 3454.26 49.4857   3
  -1  12   2 3533.93 52.4122   8
  -1  12   2 3509.83 52.1964   8
   0 -12  -2 143.428 7.49185   8
   0 -12  -2 149.205 5.36427   3
   0 -12   2 161.691 8.18943   8
   0 -12  -2 140.756 8.52211   5
   0 -12  -2 137.512 8.89589   1
   0  12   2 152.072 6.90331   2
   0  12   2 165.369 8.18577   8
   0  12  -2 150.386 5.86547   3
   0  12  -2 145.563 7.09743   8
   0  12   2 137.690 6.81315   8
   0  12   2 152.179 5.98670   3
   0  12  -2 154.735 4.43708   2
   0  12  -2 162.751 8.62878   8
  -1 -12  -2 461.209 8.34622   6
   1 -12   2 455.253 12.3610   8
  -1 -12  -2 469.412 13.3715   5
   1 -12   2 470.134 8.83994   7
   1 -12   2 467.321 8.75333   4
  -1 -12  -2 477.205 13.8268   1
  -1 -12  -2 458.218 13.0783   8
   1  12   2 461.704 12.4824   2
  -1  12  -2 456.417 9.52327   3
  -1  12  -2 458.730 8.39895   6
   1  12   2 464.054 11.8690   3
   1  12   2 454.057 13.3724   8
  -1  12  -2 448.093 12.6258   8
   1  12   2 453.059 8.65176   7
   1  12   2 460.523 12.4898   8
   1  12   2 459.653 8.57041   4
  -1  12  -2 455.098 12.0176   8
  -2 -12  -2 1952.59 34.8286   8
  -2 -12  -2 1973.08 34.6117   1
   2 -12   2 1981.61 33.0294   8
  -2 -12  -2 1958.16 33.5719   5
  -2 -12  -2 1897.90 29.8493   6
  -2  12  -2 2000.89 33.2636   8
  -2  12  -2 1927.39 32.6871   8
  -2  12  -2 1969.24 29.5442   3
   2  12   2 1965.35 33.8136   3
  -2  12  -2 1972.22 30.0697   6
   2  12   2 1981.71 35.0087   8
   2  12   2 1949.94 34.5478   2
  -3 -12  -2 60.1996 8.17252   5
   3 -12   2 67.7854 5.80416   8
  -3 -12  -2 60.4883 7.49589   8
  -3 -12  -2 48.5667 7.44908   1
   3  12   2 53.7092 8.33700   2
  -3  12  -2 62.1469 6.73560   8
   3  12   2 52.3546 7.89622   3
   3  12   2 59.2361 7.94682   8
  -4 -12  -2 134.708 9.55086   5
  -4 -12  -2 142.206 9.71581   1
  -4 -12  -2 135.350 10.8563   8
   4  12   2 139.812 10.9090   2
  -4  12  -2 133.607 8.02425   8
   4  12   2 139.030 10.4947   3
   4  12   2 130.280 10.4078   8
  -5 -12  -2 618.322 17.2244   1
  -5 -12  -2 631.144 17.5323   5
  -5 -12  -2 621.091 19.7485   8
   5  12   2 640.203 20.2103   2
  -5  12  -2 657.337 15.8617   8
   5  12   2 657.678 19.9632   3
   5  12   2 644.682 19.6350   8
  -6 -12  -2 0.92019 4.21322   5
  -6 -12  -2 -0.1246 4.63011   8
  -6 -12  -2 -0.7049 3.98368   1
   6  12   2 10.0140 6.32082   2
   6  12   2 4.34835 5.65383   3
  -6  12  -2 2.58775 3.25871   8
   7 -13  -2 230.097 11.3568   6
  -7 -13   2 226.732 13.6462   8
   7  13  -2 238.089 14.2287   3
   7  13  -2 213.406 11.1406   6
   7  13  -2 211.266 14.0100   2
  -6 -13   2 284.784 14.1830   8
  -6 -13   2 256.932 10.0770   5
   6 -13  -2 280.282 11.0627   6
   6  13  -2 281.090 14.2697   2
   6  13  -2 280.843 14.2309   3
   6  13  -2 256.814 10.9222   6
   5 -13  -2 77.8390 6.43264   6
  -5 -13   2 81.6205 6.93269   1
  -5 -13   2 81.7785 7.25026   5
  -5 -13   2 61.2513 9.01994   8
   5  13  -2 106.535 10.1400   3
   5  13  -2 71.5087 9.52007   2
   5  13  -2 75.1544 6.59647   6
   5  13  -2 62.6982 7.80413   8
  -5  13   2 75.2348 4.14436   8
  -4 -13   2 408.276 12.4774   5
   4 -13  -2 428.162 10.8800   6
  -4 -13   2 413.895 12.6210   1
  -4 -13   2 438.652 15.1358   8
  -4  13   2 420.830 9.86081   8
   4  13  -2 419.571 14.2558   3
   4  13  -2 403.414 13.9526   2
   4  13  -2 406.446 10.6678   6
   4  13  -2 408.715 14.5083   8
   3 -13  -2 174.476 4.54926   2
  -3 -13   2 177.449 9.16444   1
  -3 -13   2 159.536 10.1618   8
   3 -13  -2 186.098 5.69686   4
   3 -13  -2 175.748 5.83656   6
  -3 -13   2 171.337 8.82765   5
  -3  13   2 187.282 7.07968   8
   3  13  -2 160.128 5.55574   4
  -3  13   2 176.147 6.41458   8
   3  13  -2 183.512 9.48236   3
   3  13  -2 169.301 10.1959   8
   3  13  -2 179.396 9.10437   2
   3  13  -2 178.398 5.86081   6
   2 -13  -2 2212.67 38.7787   1
  -2 -13   2 2279.86 39.1514   8
   2 -13  -2 2243.69 35.8341   8
   2 -13  -2 2321.34 32.4148   4
   2 -13  -2 2279.59 32.5716   7
   2 -13  -2 2314.43 33.8876   2
   2 -13  -2 2277.73 32.3872   6
   2  13  -2 2240.16 32.3710   6
   2  13  -2 2342.99 37.6701   3
   2  13  -2 2240.80 39.0431   8
   2  13  -2 2260.69 32.6454   7
   2  13  -2 2281.36 32.4346   4
  -2  13   2 2244.44 35.8056   8
   2  13  -2 2258.70 36.8652   2
  -2  13   2 2287.70 36.1915   8
   1 -13  -2 1245.17 22.9476   8
  -1 -13   2 1228.64 21.1460   2
  -1 -13   2 1247.09 24.6926   8
   1 -13  -2 1307.33 25.4118   1
   1 -13  -2 1257.36 21.0166   2
   1 -13  -2 1253.64 24.0623   5
   1  13  -2 1255.79 22.4753   3
  -1  13   2 1287.05 23.3025   8
   1  13  -2 1232.70 24.7935   8
  -1  13   2 1263.29 22.8587   8
  -1  13   2 1248.83 19.8833   3
   1  13  -2 1212.93 21.3004   2
   0 -13   2 150.531 8.39698   8
   0 -13  -2 153.635 5.56829   3
   0 -13  -2 142.333 9.03200   5
   0 -13  -2 153.899 9.66731   1
   0 -13  -2 134.725 7.76094   8
   0  13   2 155.311 7.20289   8
   0  13   2 137.669 6.95123   2
   0  13  -2 148.726 6.06486   3
   0  13  -2 163.466 9.09025   8
   0  13   2 160.094 6.25839   3
   0  13   2 141.829 8.34763   8
   0  13  -2 142.394 7.35289   8
   0  13  -2 154.178 4.59700   2
   1 -13   2 139.993 7.79817   8
   1 -13   2 142.141 3.92325   4
  -1 -13  -2 124.642 9.09068   5
  -1 -13  -2 144.435 8.68186   8
  -1 -13  -2 141.573 9.51726   1
   1 -13   2 144.601 3.98629   7
   1  13   2 140.065 9.12016   8
  -1  13  -2 142.693 3.67280   6
   1  13   2 143.126 7.91464   2
  -1  13  -2 143.530 8.52055   8
  -1  13  -2 138.102 5.06393   3
  -1  13  -2 134.986 7.12281   8
   1  13   2 137.515 7.30823   3
  -2 -13  -2 10.3907 4.03630   5
   2 -13   2 16.8645 3.38617   8
  -2 -13  -2 14.2982 4.43817   8
  -2 -13  -2 17.7516 4.29193   1
  -2 -13  -2 16.5295 1.68478   6
   2  13   2 12.3151 4.35480   8
  -2  13  -2 14.0422 3.39817   8
  -2  13  -2 14.7587 1.66455   6
   2  13   2 14.0591 3.53905   3
  -2  13  -2 15.8732 1.79187   3
   2  13   2 15.0874 3.65421   2
  -3 -13  -2 200.758 10.7282   1
  -3 -13  -2 198.031 11.2785   8
  -3 -13  -2 205.415 10.7127   5
   3  13   2 220.797 11.3620   2
   3  13   2 184.675 11.3628   8
  -3  13  -2 221.383 9.46755   8
   3  13   2 219.998 10.9596   3
  -4 -13  -2 1248.85 25.6660   5
  -4 -13  -2 1225.35 25.8926   1
  -4 -13  -2 1187.19 27.7113   8
  -4  13  -2 1253.38 24.1797   8
   4  13   2 1238.60 27.3896   3
   4  13   2 1205.31 27.4870   8
   4  13   2 1263.93 27.9975   2
  -5 -13  -2 1208.74 28.4907   8
  -5 -13  -2 1150.90 25.2740   1
  -5 -13  -2 1156.42 25.3324   5
   5  13   2 1140.11 27.7733   3
  -5  13  -2 1193.55 23.5422   8
   5  13   2 1174.08 28.0481   8
   5  13   2 1165.49 28.4835   2
  -6 -13  -2 -1.5626 3.98873   5
  -6 -13  -2 4.04892 5.61294   8
  -6  13  -2 -1.7540 3.22774   8
   6  13   2 4.47087 5.66155   2
   6  13   2 3.43427 5.20324   3
  -7 -14   2 224.976 13.8623   8
   7  14  -2 221.250 14.0067   3
   7  14  -2 212.998 13.8930   2
  -6 -14   2 293.660 14.8715   8
  -6 -14   2 300.472 11.2088   5
   6 -14  -2 311.761 11.3762   6
   6  14  -2 289.268 14.6282   2
   6  14  -2 295.649 14.6136   3
   6  14  -2 295.440 11.2831   6
   5 -14  -2 679.066 15.8035   6
  -5 -14   2 679.861 20.2722   8
  -5 -14   2 672.825 16.7677   5
  -5 -14   2 688.852 16.7772   1
   5  14  -2 660.017 19.5548   2
   5  14  -2 642.401 15.6107   6
   5  14  -2 652.077 19.5756   3
  -5  14   2 680.458 13.0811   8
   5  14  -2 688.698 19.8762   8
  -4 -14   2 204.191 9.81808   1
  -4 -14   2 196.400 11.8131   8
  -4 -14   2 223.132 10.0544   5
   4 -14  -2 214.737 7.51872   6
   4  14  -2 213.753 7.48432   6
   4  14  -2 217.224 11.2727   3
   4  14  -2 209.836 10.9934   2
  -4  14   2 214.846 7.32132   8
   4  14  -2 223.683 11.7119   8
  -3 -14   2 333.576 13.3794   8
   3 -14  -2 331.326 7.97654   6
  -3 -14   2 339.549 11.7699   5
  -3 -14   2 331.907 12.1169   1
   3  14  -2 354.224 12.0024   2
  -3  14   2 347.594 9.82445   8
   3  14  -2 349.136 12.3655   3
   3  14  -2 347.647 13.5975   8
   3  14  -2 340.713 7.99869   6
   2 -14  -2 301.329 12.2495   1
  -2 -14   2 280.333 11.7968   8
   2 -14  -2 281.040 8.97147   8
  -2  14   2 284.642 9.67031   8
   2  14  -2 278.699 12.0360   8
   2  14  -2 279.387 10.3220   3
   2  14  -2 283.957 9.61824   2
   1 -14  -2 1343.69 26.9269   1
  -1 -14   2 1358.21 26.5286   8
   1 -14  -2 1331.18 24.6022   8
   1 -14  -2 1298.52 22.2460   2
  -1 -14   2 1320.53 22.4327   2
   1 -14  -2 1314.28 25.6467   5
   1  14  -2 1380.74 26.5942   8
  -1  14   2 1321.96 24.3980   8
   1  14  -2 1332.43 23.9094   3
  -1  14   2 1358.88 24.9343   8
  -1  14   2 1342.55 21.2303   3
   1  14  -2 1331.58 22.8515   2
   0 -14  -2 1349.68 25.7979   5
   0 -14  -2 1296.93 24.9267   8
   0 -14  -2 1289.26 26.4007   1
   0 -14   2 1262.94 25.3008   8
   0  14  -2 1293.37 22.2286   3
   0  14   2 1310.35 25.1731   8
   0  14  -2 1303.70 20.4942   2
   0  14  -2 1305.64 25.5545   8
   0  14   2 1271.12 22.3466   3
   0  14   2 1293.57 24.5512   8
   0  14   2 1277.14 23.5805   2
  -1 -14  -2 1038.77 22.7120   1
  -1 -14  -2 990.019 21.7824   8
  -1 -14  -2 1021.98 21.9702   5
   1 -14   2 1028.41 21.1530   8
   1  14   2 1010.68 20.8882   2
  -1  14  -2 980.904 17.1750   3
   1  14   2 982.510 19.8819   3
  -1  14  -2 1001.58 21.3428   8
   1  14   2 980.219 22.0121   8
  -2 -14  -2 571.271 16.6774   1
   2 -14   2 557.042 14.4563   8
  -2 -14  -2 575.601 16.2707   5
  -2 -14  -2 568.528 16.5173   8
  -2  14  -2 572.024 15.0999   8
   2  14   2 558.285 15.1811   3
  -2  14  -2 575.123 10.3487   3
   2  14   2 553.051 15.8528   2
   2  14   2 542.657 16.4445   8
  -3 -14  -2 315.490 12.7773   1
  -3 -14  -2 318.497 12.8826   5
  -3 -14  -2 317.463 13.4264   8
   3  14   2 294.520 12.9921   2
   3  14   2 307.649 12.5378   3
   3  14   2 301.973 13.5158   8
  -3  14  -2 318.088 11.2704   8
  -4 -14  -2 384.595 13.9934   5
  -4 -14  -2 329.551 14.9045   8
  -4 -14  -2 359.075 13.6314   1
   4  14   2 351.071 14.9120   2
   4  14   2 361.866 14.9719   8
   4  14   2 355.319 14.5605   3
  -4  14  -2 348.951 11.7944   8
  -5 -14  -2 1084.74 27.3381   8
  -5 -14  -2 1062.63 24.1802   1
  -5 -14  -2 1070.89 24.3381   5
  -5  14  -2 1045.29 22.0861   8
   5  14   2 1043.78 26.6158   3
   5  14   2 1053.06 27.2608   2
   5  14   2 1042.53 26.6406   8
  -6 -14  -2 245.206 14.5906   8
  -6 -14  -2 244.926 12.0856   5
  -6  14  -2 242.860 9.95902   8
   6  14   2 237.724 14.3682   3
   6  14   2 223.462 14.5702   2
  -6 -15   2 43.5120 6.50426   8
   6  15  -2 43.1721 5.83230   2
   6  15  -2 43.8939 5.69211   3
  -5 -15   2 573.232 15.9545   5
  -5 -15   2 593.144 19.4709   8
  -5 -15   2 563.034 15.7887   1
   5  15  -2 587.255 18.8432   8
   5  15  -2 576.202 18.3637   2
   5  15  -2 595.479 18.7251   3
  -5  15   2 618.164 12.4361   8
  -4 -15   2 731.609 18.2799   5
  -4 -15   2 783.170 21.1962   8
  -4 -15   2 752.353 18.6456   1
   4  15  -2 734.652 19.8009   3
   4  15  -2 724.075 19.4496   2
  -4  15   2 781.998 15.5578   8
   4  15  -2 788.401 21.0413   8
  -3 -15   2 403.037 13.2292   5
  -3 -15   2 384.276 14.5468   8
  -3 -15   2 395.510 13.5376   1
  -3  15   2 395.844 11.1007   8
   3  15  -2 408.286 14.7639   8
   3  15  -2 378.795 13.1751   3
   3  15  -2 394.712 12.7734   2
   2 -15  -2 3.96988 3.51101   1
  -2 -15   2 -1.4435 2.96374   1
  -2 -15   2 -3.5520 3.58318   8
   2  15  -2 3.33163 2.56697   2
   2  15  -2 4.26712 2.93394   3
   2  15  -2 4.59008 4.05803   8
  -2  15   2 6.40484 3.00824   8
   1 -15  -2 14.9709 3.35953   8
  -1 -15   2 19.9856 4.23955   8
   1 -15  -2 11.5767 4.33833   5
   1 -15  -2 8.94825 4.33654   1
   1  15  -2 14.3430 2.39354   2
  -1  15   2 9.79953 1.78947   3
   1  15  -2 13.8603 4.10471   8
   1  15  -2 12.6751 2.95714   3
  -1  15   2 9.14248 3.32338   8
   0 -15   2 92.6442 8.17073   8
   0 -15  -2 95.5067 7.74491   8
   0 -15  -2 95.3978 9.19486   5
   0 -15  -2 102.300 9.67015   1
   0  15  -2 101.445 8.93750   8
   0  15   2 105.460 6.58516   2
   0  15  -2 110.213 4.02935   2
   0  15  -2 100.908 5.55186   3
   0  15   2 108.675 8.57650   8
   0  15   2 97.5722 5.68968   3
  -1 -15  -2 860.102 20.7351   5
   1 -15   2 922.159 20.0399   8
  -1 -15  -2 914.775 20.8921   8
  -1 -15  -2 901.244 21.6263   1
   1  15   2 870.522 20.9665   8
   1  15   2 897.352 19.6226   2
  -1  15  -2 892.900 15.8360   3
  -1  15  -2 883.263 20.3485   8
   1  15   2 878.200 18.6401   3
  -2 -15  -2 658.777 18.4782   1
  -2 -15  -2 687.696 18.3435   5
  -2 -15  -2 653.782 18.2859   8
   2  15   2 638.161 16.7164   3
   2  15   2 666.498 17.5565   2
   2  15   2 667.445 18.6151   8
  -2  15  -2 676.862 16.9321   8
  -3 -15  -2 4.74990 3.93457   1
  -3 -15  -2 3.20964 3.96395   8
  -3 -15  -2 9.71473 4.49672   5
   3  15   2 -1.4774 3.73031   3
   3  15   2 3.40903 3.99952   8
  -3  15  -2 1.07678 3.21181   8
   3  15   2 0.41643 4.02708   2
  -4 -15  -2 12.7761 4.59175   5
  -4 -15  -2 10.3061 5.60599   8
  -4 -15  -2 12.5074 4.72491   1
   4  15   2 7.33098 5.25391   2
   4  15   2 16.7326 5.51491   3
   4  15   2 12.5799 5.55015   8
  -4  15  -2 22.1299 4.37967   8
  -5 -15  -2 -1.1973 4.79760   8
  -5 -15  -2 7.53264 4.61733   5
  -5 -15  -2 0.87678 3.99543   1
  -5  15  -2 0.18349 3.29798   8
   5  15   2 0.72477 4.74676   8
   5  15   2 -2.7888 4.19141   3
   5  15   2 -4.0768 4.41065   2
  -6 -16   2 343.594 16.3046   8
   6  16  -2 362.519 16.2789   3
   6  16  -2 373.187 16.1830   2
  -5 -16   2 170.712 12.5828   8
  -5 -16   2 163.456 9.80358   5
  -5 -16   2 178.098 9.90525   1
   5  16  -2 206.373 12.2155   2
   5  16  -2 179.338 12.1833   3
   5  16  -2 181.740 12.2051   8
  -5  16   2 186.884 6.77189   8
  -4 -16   2 37.7052 4.43372   1
  -4 -16   2 19.6997 5.77694   8
  -4 -16   2 23.3613 4.73039   5
  -4  16   2 25.8721 2.89423   8
   4  16  -2 19.4338 4.91655   2
   4  16  -2 15.9113 4.95848   8
   4  16  -2 23.8908 5.27165   3
   3 -16  -2 5.27459 3.98145   1
  -3 -16   2 -4.5406 4.07874   8
  -3 -16   2 -2.0184 3.79535   5
  -3 -16   2 -2.7384 3.19631   1
   3  16  -2 1.31888 3.16636   3
  -3  16   2 3.51907 2.90411   8
   3  16  -2 -1.5821 4.25820   8
   3  16  -2 -0.9344 2.78915   2
   2 -16  -2 62.8196 9.29024   1
  -2 -16   2 68.2688 8.33363   1
  -2 -16   2 58.6045 8.58720   8
   2  16  -2 61.9930 6.96579   3
  -2  16   2 67.3619 6.97897   8
   2  16  -2 63.4482 6.30386   2
   2  16  -2 82.0770 9.52059   8
  -1 -16   2 865.789 20.6611   8
   1 -16  -2 829.495 20.6350   1
   1 -16  -2 837.144 19.6444   5
   1  16  -2 828.695 16.3500   2
  -1  16   2 856.774 19.2785   8
   1  16  -2 818.517 17.5428   3
  -1  16   2 820.334 14.7254   3
   1  16  -2 789.992 20.4454   8
   0 -16  -2 495.996 14.5967   8
   0 -16  -2 528.868 15.9106   1
   0 -16   2 525.173 15.3698   8
   0 -16  -2 532.628 16.1703   5
   0  16  -2 490.975 15.6891   8
   0  16   2 546.404 12.3546   3
   0  16   2 499.898 13.0748   2
   0  16  -2 498.301 11.8403   3
   0  16   2 535.264 15.4609   8
   1 -16   2 160.861 9.17711   8
  -1 -16  -2 178.404 10.1620   8
  -1 -16  -2 170.465 11.0353   5
  -1 -16  -2 179.598 11.5234   1
  -1  16  -2 177.567 10.2218   8
  -1  16  -2 171.405 5.76084   3
   1  16   2 179.426 9.13207   2
   1  16   2 173.802 10.8828   8
   1  16   2 182.450 8.44890   3
  -2 -16  -2 60.2476 8.16394   1
  -2 -16  -2 56.5716 7.30099   8
  -2 -16  -2 70.6063 9.50890   5
   2  16   2 81.6637 8.41725   2
  -2  16  -2 70.7582 8.22233   8
   2  16   2 66.7838 7.62543   3
   2  16   2 65.9406 9.52314   8
  -3 -16  -2 -0.0570 3.81126   1
  -3 -16  -2 0.78524 4.07318   8
  -3 -16  -2 1.76795 4.22916   5
   3  16   2 3.49550 3.82790   2
   3  16   2 5.19276 4.23458   3
  -3  16  -2 2.84730 3.31166   8
   3  16   2 3.41766 4.38494   8
  -4 -16  -2 39.9326 5.74061   8
  -4 -16  -2 34.1116 5.90425   5
  -4 -16  -2 27.7849 5.47158   1
   4  16   2 31.9410 5.81477   2
  -4  16  -2 39.9537 4.20783   8
   4  16   2 28.5367 6.11290   8
   4  16   2 37.6705 5.36781   3
  -5 -16  -2 121.566 11.8970   8
  -5 -16  -2 104.619 9.94326   5
  -5 -16  -2 100.983 9.79069   1
   5  16   2 84.5894 10.9953   2
   5  16   2 94.5330 9.84635   8
   5  16   2 114.138 11.0304   3
  -5  16  -2 98.2443 7.71184   8
  -5 -17   2 6.41376 5.82554   8
  -5 -17   2 8.33470 4.34041   5
  -5 -17   2 14.1713 4.90556   1
   5  17  -2 3.07994 4.76025   2
   5  17  -2 12.0138 5.71462   3
  -5  17   2 15.1257 3.11240   8
   5  17  -2 11.2984 6.19875   8
  -4 -17   2 2.87688 4.33304   5
  -4 -17   2 -1.9712 3.56009   1
  -4 -17   2 -0.0614 4.42219   8
   4  17  -2 0.24957 3.88872   2
  -4  17   2 7.14167 3.07000   8
   4  17  -2 2.08562 4.46287   8
   4  17  -2 0.33538 3.94788   3
   3 -17  -2 34.1490 5.71496   1
  -3 -17   2 49.8221 5.58201   1
  -3 -17   2 36.6938 4.53600   5
  -3 -17   2 42.0133 5.55336   8
   3  17  -2 38.7544 4.29896   2
   3  17  -2 38.7780 5.63013   8
   3  17  -2 50.7993 6.15454   3
  -3  17   2 40.8680 5.14906   8
  -2 -17   2 58.1860 8.73685   5
  -2 -17   2 65.5238 9.04727   1
   2 -17  -2 96.7705 9.43603   5
   2 -17  -2 86.8664 10.0478   1
  -2 -17   2 73.9751 8.92583   8
   2  17  -2 83.6317 7.49495   3
   2  17  -2 82.0973 9.87014   8
  -2  17   2 83.0305 7.55091   8
   2  17  -2 69.3503 6.30474   2
   1 -17  -2 4.42609 4.01445   5
   1 -17  -2 3.50947 4.52901   1
  -1 -17   2 7.83129 3.97309   8
  -1  17   2 2.02818 3.56140   8
   1  17  -2 4.69223 2.40804   2
   1  17  -2 0.48417 3.72194   8
   1  17  -2 1.19777 2.85130   3
   0 -17  -2 31.5458 5.25396   5
   0 -17  -2 50.8903 4.52637   1
   0 -17   2 35.6995 4.35079   8
   0  17   2 37.1483 4.58474   8
   0  17  -2 34.7115 4.16436   3
   0  17   2 37.9414 4.70709   2
   0  17  -2 39.5903 4.82596   8
   0  17   2 29.1486 3.13756   3
  -1 -17  -2 7.53777 4.49139   8
  -1 -17  -2 14.1733 4.82832   5
  -1 -17  -2 20.0323 5.06558   1
  -1  17  -2 23.7110 4.85199   8
   1  17   2 21.3082 3.58782   3
   1  17   2 24.3979 3.71066   2
   1  17   2 22.3283 5.45605   8
  -2 -17  -2 4.52860 4.31926   5
  -2 -17  -2 -0.7802 4.60502   8
  -2 -17  -2 -6.4126 4.36855   1
  -2  17  -2 0.54738 3.41353   8
   2  17   2 -1.9381 4.62626   8
   2  17   2 4.37937 3.97929   2
   2  17   2 1.13496 3.27890   3
  -3 -17  -2 30.5542 5.93394   8
  -3 -17  -2 30.1628 6.11932   1
  -3 -17  -2 23.8145 5.56964   5
  -3  17  -2 47.4787 5.20097   8
   3  17   2 34.9673 5.31771   2
   3  17   2 37.1058 5.44933   8
   3  17   2 34.0417 4.92167   3
  -4 -17  -2 44.6279 5.42317   5
  -4 -17  -2 43.3794 5.37253   1
  -4 -17  -2 47.4125 6.00181   8
   4  17   2 42.4670 5.47201   2
   4  17   2 44.3706 6.24927   8
  -4  17  -2 43.2467 4.67394   8
   4  17   2 39.5643 5.45977   3
  -5 -17  -2 2.55802 4.61877   1
  -5 -17  -2 9.91779 6.05388   8
  -5 -17  -2 0.24765 5.20158   5
  -5  17  -2 6.19354 3.91902   8
   5  17   2 5.14609 5.31099   3
   5  17   2 2.95798 5.53850   8
   5  17   2 -4.9293 4.49651   2
   5 -18  -2 80.2715 9.04616   1
  -5 -18   2 52.3092 5.34374   1
  -5 -18   2 74.6613 8.51163   5
  -5 -18   2 81.7536 8.58945   8
   5  18  -2 70.0811 8.46786   3
   5  18  -2 65.7615 7.59496   2
  -5  18   2 72.1066 5.23301   8
   5  18  -2 70.1526 7.16916   8
  -4 -18   2 201.281 11.4371   1
  -4 -18   2 193.364 12.9629   8
  -4 -18   2 186.122 10.8803   5
   4 -18  -2 175.922 11.9186   1
   4  18  -2 193.680 12.6857   8
   4  18  -2 198.730 11.2284   2
  -4  18   2 197.818 8.44824   8
   4  18  -2 206.591 11.8309   3
  -3 -18   2 294.533 13.3193   1
   3 -18  -2 310.325 14.4080   1
  -3 -18   2 310.024 13.2280   5
  -3 -18   2 299.403 14.2291   8
   3  18  -2 307.312 14.4463   8
   3  18  -2 313.684 12.5097   3
  -3  18   2 285.552 10.6475   8
   3  18  -2 286.906 11.5746   2
  -2 -18   2 62.4121 6.61783   8
   2 -18  -2 55.6700 6.18812   1
  -2 -18   2 42.2313 5.30831   1
  -2 -18   2 57.7063 6.22495   5
   2 -18  -2 63.2527 8.22301   5
   2  18  -2 49.6680 6.21779   3
   2  18  -2 64.0709 6.66748   8
   2  18  -2 53.5849 5.90294   2
  -2  18   2 62.8357 7.51177   8
   1 -18  -2 345.657 13.9010   1
   1 -18  -2 343.115 13.0564   5
  -1 -18   2 319.660 13.3840   8
   1  18  -2 321.393 10.5249   3
  -1  18   2 324.373 12.6352   8
   1  18  -2 322.496 14.1333   8
   0 -18  -2 87.6074 9.96976   5
   0 -18  -2 81.3521 7.96172   1
   0  18   2 75.0565 6.07045   2
   0  18  -2 86.9550 9.51323   8
   0  18   2 84.5769 9.12506   8
  -1 -18  -2 32.6470 6.18525   5
  -1 -18  -2 46.0036 5.38639   1
   1  18   2 33.2702 5.57817   8
   1  18   2 33.6305 3.91497   2
  -1  18  -2 30.2570 5.54790   8
   1  18   2 33.9483 3.68506   3
  -2 -18  -2 213.918 12.9199   1
  -2 -18  -2 231.858 12.9622   5
  -2 -18  -2 204.867 12.0133   8
   2  18   2 232.928 13.1187   8
  -2  18  -2 244.937 11.5511   8
   2  18   2 226.182 11.2215   2
   2  18   2 213.755 10.3788   3
  -3 -18  -2 25.4475 6.07566   1
  -3 -18  -2 18.5761 6.27774   8
  -3 -18  -2 21.3902 6.02839   5
   3  18   2 19.5667 6.47491   8
   3  18   2 17.5575 5.05432   2
  -3  18  -2 18.3033 4.78293   8
   3  18   2 25.6201 5.57832   3
  -4 -18  -2 1.00183 5.18139   5
  -4 -18  -2 -5.5832 4.06364   1
  -4 -18  -2 1.79880 5.11857   8
   4  18   2 2.38658 4.61564   3
  -4  18  -2 4.77813 3.93349   8
   4  18   2 0.12367 5.08133   8
   4  18   2 2.80521 5.33498   2
  -4 -19   2 138.467 10.6305   1
  -4 -19   2 152.628 10.7382   5
   4 -19  -2 133.446 11.3971   1
  -4 -19   2 148.884 12.3687   8
   4  19  -2 163.879 10.4008   2
  -4  19   2 141.633 7.77399   8
   4  19  -2 161.496 12.3274   8
   4  19  -2 141.309 10.5425   3
  -3 -19   2 231.985 12.3681   5
  -3 -19   2 253.686 13.6495   8
   3 -19  -2 239.919 13.4965   1
  -3 -19   2 269.046 13.1803   1
   3  19  -2 233.230 10.6473   2
   3  19  -2 252.024 11.6821   3
   3  19  -2 230.319 13.2886   8
  -3  19   2 242.616 10.2453   8
   2 -19  -2 21.2945 5.65271   1
   2 -19  -2 9.14936 5.16070   5
  -2 -19   2 7.70510 4.69014   1
  -2 -19   2 23.7582 5.29658   5
  -2 -19   2 20.4801 5.65608   8
   2  19  -2 17.6538 5.56627   8
  -2  19   2 19.5476 4.51991   8
   2  19  -2 15.6486 4.16904   3
  -1 -19   2 92.9293 8.57688   1
   1 -19  -2 110.542 9.29421   1
   1 -19  -2 91.5181 8.21006   5
  -1 -19   2 97.1786 9.25986   8
  -1  19   2 111.782 9.26462   8
   1  19  -2 89.9266 6.43706   3
   1  19  -2 106.274 10.4704   8
   0 -19  -2 349.039 15.4778   1
   0 -19  -2 335.591 13.7443   5
   0  19   2 340.588 13.9202   8
   0  19  -2 325.216 13.9949   8
  -1 -19  -2 968.846 24.5926   5
  -1 -19  -2 1002.53 25.7437   1
   1  19   2 983.431 21.2509   3
   1  19   2 996.813 22.1655   2
  -1  19  -2 1027.85 24.0540   8
   1  19   2 983.174 24.7078   8
  -2 -19  -2 667.214 20.9177   1
  -2 -19  -2 689.020 20.6274   5
   2  19   2 683.602 18.9470   2
   2  19   2 688.981 18.2820   3
   2  19   2 713.332 21.3056   8
  -2  19  -2 677.368 19.1412   8
  -3 -19  -2 -0.2897 5.07066   5
  -3 -19  -2 -8.2225 3.91575   1
  -3 -19  -2 0.66280 4.78752   8
   3  19   2 0.67228 4.88432   8
   3  19   2 1.33035 4.09548   3
  -3  19  -2 3.93069 4.30696   8
   3  19   2 0.85846 4.19662   2
   4 -20  -2 141.597 11.9492   1
  -4 -20   2 120.935 11.6645   8
  -4 -20   2 140.105 10.8063   1
  -4 -20   2 117.835 10.2009   5
   4  20  -2 137.683 10.5677   3
   4  20  -2 129.541 9.60536   2
  -4  20   2 135.834 7.89982   8
   4  20  -2 148.568 12.2604   8
  -3 -20   2 63.2350 6.90274   5
   3 -20  -2 90.8533 9.95260   1
  -3 -20   2 84.9074 8.52615   8
   3 -20  -2 64.9756 6.72541   5
  -3 -20   2 73.7283 8.15816   1
   3  20  -2 78.7226 8.29259   8
  -3  20   2 73.8232 7.51997   8
   3  20  -2 78.7213 8.32720   3
  -2 -20   2 340.890 15.3958   1
  -2 -20   2 345.462 14.9041   5
   2 -20  -2 371.980 16.5225   1
  -2 -20   2 350.564 15.2779   8
   2 -20  -2 368.755 15.3400   5
   2  20  -2 380.192 16.0487   8
   2  20  -2 382.446 12.8228   3
  -2  20   2 362.367 13.2528   8
   1 -20  -2 246.139 12.3599   5
   1 -20  -2 243.286 14.1219   1
  -1 -20   2 222.778 13.4196   1
  -1  20   2 234.046 12.0002   8
   1  20  -2 233.521 13.2369   8
   0 -20  -2 315.316 13.6385   5
   0 -20  -2 322.360 14.5264   1
   0  20  -2 323.033 14.4433   8
   0  20   2 314.781 14.0617   8
  -1 -20  -2 535.897 19.5066   1
  -1 -20  -2 569.114 19.0150   5
   1  20   2 574.436 18.9026   8
  -1  20  -2 582.553 18.1644   8
  -2 -20  -2 644.545 21.0576   1
  -2 -20  -2 666.254 20.6911   5
   2  20   2 634.891 17.7818   3
   2  20   2 663.440 21.0568   8
   2  20   2 638.373 18.4930   2
  -2  20  -2 637.336 18.8093   8
  -3 -20  -2 147.710 11.8985   1
  -3 -20  -2 133.275 11.5235   5
  -3  20  -2 150.300 10.0753   8
   3  20   2 142.476 10.5855   2
   3  20   2 151.213 10.3691   3
   3  20   2 164.827 12.6893   8
   3 -21  -2 59.8467 6.55285   1
  -3 -21   2 60.2748 6.18960   1
   3 -21  -2 62.9339 6.59696   5
  -3 -21   2 63.0152 6.42404   5
   3  21  -2 55.5529 6.34809   8
  -3  21   2 75.2555 7.60821   8
   3  21  -2 59.3970 5.91559   3
   2 -21  -2 405.148 17.5765   1
  -2 -21   2 416.929 17.1958   1
   2 -21  -2 431.197 16.7961   5
  -2 -21   2 455.212 16.8109   5
  -2  21   2 420.779 14.7117   8
   2  21  -2 419.770 17.3354   8
   1 -21  -2 344.816 16.3103   1
  -1 -21   2 335.392 15.0125   5
   1 -21  -2 343.964 15.6204   5
  -1 -21   2 311.381 15.5807   1
   1  21  -2 334.376 15.4816   8
  -1  21   2 350.823 14.0646   8
   0 -21  -2 11.8787 6.04039   1
   0 -21  -2 21.6139 6.35482   5
   0  21   2 13.0395 5.27992   8
   0  21  -2 11.0468 5.79708   8
  -1 -21  -2 35.9140 7.66372   1
  -1 -21  -2 46.8025 6.07211   5
   1  21   2 32.3780 6.48267   8
  -1  21  -2 39.3060 5.45477   8
  -2 -21  -2 26.5342 6.96444   5
  -2 -21  -2 35.5272 7.08002   1
  -2  21  -2 33.5591 5.95021   8
   2  21   2 42.6859 7.31521   8
   1 -22  -2 238.543 14.0140   5
   1 -22  -2 226.923 14.5715   1
  -1 -22   2 234.187 14.4918   1
  -1 -22   2 245.727 13.9349   5
  -1  22   2 224.759 12.4842   8
   1  22  -2 202.707 13.3482   8
   0 -22  -2 5.92087 6.28732   5
   0 -22  -2 2.35161 5.57050   1
   0 -22   2 9.02435 6.36423   1
   0  22  -2 17.4905 6.27748   8
   0  22   2 3.78269 5.30781   8
   9   0  -3 2.50400 6.10803   6
   9   0  -3 -0.7660 4.32671   3
   9   0  -3 5.34185 5.18652   2
  -9   0   3 2.96813 3.23869   8
  -8   0   3 -1.0952 2.59298   8
   8   0  -3 2.86457 4.15418   2
   8   0  -3 -2.1376 3.40988   3
   8   0  -3 5.17981 5.11118   6
   7   0  -3 -2.9772 3.61761   6
   7   0  -3 -0.7818 3.91213   2
  -7   0   3 -0.0714 2.23683   8
   7   0  -3 2.58755 3.58573   3
   6   0  -3 0.94534 2.85223   2
   6   0  -3 1.30042 3.30845   6
  -6   0   3 2.00334 2.02604   8
   6   0  -3 2.16178 3.03596   3
  -6   0   3 0.36562 1.64019   8
   6   0  -3 0.96250 1.74070   8
   5   0  -3 0.59829 2.01733   3
  -5   0   3 -0.1618 1.50963   8
  -5   0   3 -0.2769 1.34597   8
   5   0  -3 -1.4624 2.33627   6
   5   0  -3 3.69456 2.77450   2
  -4   0   3 0.18799 1.24161   8
  -4   0   3 1.62749 1.18248   8
   4   0  -3 0.84916 1.98403   3
   4   0  -3 1.69338 1.23558   8
   4   0  -3 -1.3943 2.32438   2
   4   0  -3 0.90430 2.06745   6
  -3   0   3 -5.1312 1.01656   8
   3   0  -3 -5.4558 1.00178   8
  -3   0   3 -2.9270 1.18528   8
   3   0  -3 -4.3518 1.67417   4
   3   0  -3 -4.1739 1.63509   3
   3   0  -3 -1.5688 1.07076   8
   3   0  -3 -3.2150 1.86606   2
   2   0  -3 0.14911 0.65083   5
  -2   0   3 1.62195 1.92113   4
  -2   0   3 1.85817 0.78465   1
  -2   0   3 0.00621 0.88138   8
   2   0  -3 0.11283 1.49512   4
   2   0  -3 0.26704 0.87188   8
  -2   0   3 0.91910 0.63805   5
  -2   0   3 0.54059 1.03480   8
   2   0  -3 -0.5614 0.86673   8
   2   0  -3 0.39384 0.79719   1
   1   0  -3 -0.2796 1.54171   7
  -1   0   3 0.39428 1.20413   1
  -1   0   3 2.56870 1.44929   8
   1   0  -3 1.54231 1.27008   1
   1   0  -3 -0.7681 1.22390   4
   1   0  -3 -1.8308 1.00339   5
  -1   0   3 -0.7592 1.49387   4
  -1   0   3 -0.2538 1.08997   5
  -1   0   3 0.98413 1.20628   8
   1   0  -3 0.67311 1.21527   8
   1   0  -3 0.71064 1.17286   8
   0   0  -3 -6.8467 2.02428   1
   0   0  -3 -7.7343 1.65926   8
   0   0  -3 -9.1060 1.57101   2
   0   0   3 -9.3513 1.64007   7
   0   0   3 -4.1751 1.71994   8
   0   0  -3 -6.6960 1.35220   3
   0   0   3 -7.6387 1.50555   1
   0   0  -3 -5.9784 1.68029   8
   0   0   3 -8.0540 1.83012   8
   0   0   3 -5.3220 1.43621   5
   0   0  -3 -4.7016 1.76598   5
   1   0   3 -0.8919 1.43110   2
   1   0   3 -1.1534 1.62549   8
   1   0   3 0.62252 1.54813   5
  -1   0  -3 3.26635 1.83106   8
  -1   0  -3 -1.2376 1.50858   2
  -1   0  -3 -0.0362 1.72888   5
  -1   0  -3 -2.7411 1.82880   1
  -1   0  -3 0.96100 1.44134   3
   1   0   3 0.58290 1.66470   3
  -1   0  -3 0.02839 1.75363   8
   1   0   3 -1.1209 1.37279   1
   1   0   3 1.53342 1.73523   8
  -2   0  -3 3.65611 2.27785   1
  -2   0  -3 0.33209 1.70418   6
  -2   0  -3 0.47564 2.11659   8
   2   0   3 1.53005 2.19804   1
   2   0   3 1.10485 2.01018   3
  -2   0  -3 -0.9889 1.50152   3
   2   0   3 1.11611 1.95804   8
   2   0   3 1.70499 2.15217   5
  -2   0  -3 2.56421 2.01757   5
  -2   0  -3 0.57960 1.71098   2
  -2   0  -3 -0.5141 1.85721   8
   2   0   3 3.36663 1.92768   2
   2   0   3 4.10686 1.93029   8
  -3   0  -3 -1.2383 2.03070   8
   3   0   3 -1.8999 1.95552   3
  -3   0  -3 -0.2124 2.07272   1
  -3   0  -3 1.83020 2.14482   5
  -3   0  -3 1.28220 2.26488   8
   3   0   3 -0.1648 2.30077   2
   3   0   3 -1.6979 1.96176   8
   4   0   3 1.13874 3.02074   3
  -4   0  -3 1.22511 2.74837   5
  -4   0  -3 0.38461 2.15184   8
   4   0   3 -0.3779 2.78732   8
   4   0   3 0.36042 2.40365   2
  -4   0  -3 -0.3655 2.72083   8
  -4   0  -3 1.59024 2.31555   1
  -5   0  -3 -2.0853 2.67150   1
  -5   0  -3 1.09663 2.77299   5
   5   0   3 -0.0246 2.86068   3
   5   0   3 3.65135 3.35462   2
  -5   0  -3 0.28990 3.10794   8
   5   0   3 1.23055 2.76257   8
  -6   0  -3 -0.3123 3.70560   8
   6   0   3 6.03476 4.00011   3
   6   0   3 -0.7710 3.75524   2
   7   0   3 0.91245 4.29615   3
   7   0   3 3.43413 4.40500   2
  -7   0  -3 -0.2314 4.19430   8
  -9  -1   3 182.375 8.61755   8
   9  -1  -3 147.970 11.5126   2
   9  -1  -3 179.912 10.7911   3
  -9   1   3 185.567 7.52232   8
   9   1  -3 174.882 12.2670   2
   9   1  -3 164.065 11.0577   3
  -8  -1   3 97.8334 6.92211   8
   8  -1  -3 96.6180 9.39229   2
   8  -1  -3 108.340 10.9712   6
   8  -1  -3 96.8264 8.40222   3
   8   1  -3 79.6207 9.82432   2
   8   1  -3 101.322 10.8856   6
   8   1  -3 77.4305 8.64894   3
  -8   1   3 94.0206 5.88888   8
   7  -1  -3 233.016 10.2731   3
   7  -1  -3 248.836 12.7216   6
   7  -1  -3 231.336 11.4444   2
  -7  -1   3 242.460 8.93589   8
   7   1  -3 234.266 11.0723   3
  -7   1   3 244.509 7.88353   8
   7   1  -3 243.540 12.6339   6
   7   1  -3 233.671 11.9975   2
   6  -1  -3 3.34741 2.98999   2
   6  -1  -3 -0.2488 2.63233   3
  -6  -1   3 5.65972 2.08736   8
  -6  -1   3 4.44329 2.29547   8
   6  -1  -3 2.34559 3.11685   6
   6  -1  -3 5.75432 1.89338   8
  -6   1   3 5.83090 2.02049   8
   6   1  -3 6.04742 3.28126   2
   6   1  -3 3.46765 2.13945   8
   6   1  -3 10.0903 3.33423   3
  -6   1   3 7.35271 1.86871   8
   6   1  -3 6.32688 3.46880   6
  -5  -1   3 693.702 13.2176   8
   5  -1  -3 691.296 14.9549   3
  -5  -1   3 732.377 13.8691   8
   5  -1  -3 697.012 16.5511   6
   5  -1  -3 708.080 12.3581   8
   5  -1  -3 704.562 16.0230   2
   5   1  -3 689.918 16.3139   2
  -5   1   3 714.486 12.5678   8
  -5   1   3 687.633 12.2747   8
   5   1  -3 731.703 15.8551   3
   5   1  -3 714.027 16.6727   6
   5   1  -3 698.146 13.3427   8
   4  -1  -3 27.8010 3.86527   2
  -4  -1   3 23.4377 3.71489   8
   4  -1  -3 30.3125 2.31936   8
   4  -1  -3 31.3639 4.51543   3
  -4  -1   3 31.7614 3.09888   8
   4  -1  -3 39.2469 5.23983   6
   4   1  -3 29.1008 4.07724   3
  -4   1   3 34.1536 2.77915   8
  -4   1   3 30.2972 2.39804   8
   4   1  -3 38.2901 5.14349   2
   4   1  -3 23.2349 3.04653   6
   4   1  -3 33.1417 3.29345   8
   3  -1  -3 1469.48 20.7148   8
   3  -1  -3 1427.24 23.9467   2
   3  -1  -3 1465.54 22.9423   3
   3  -1  -3 1489.85 20.7585   8
  -3  -1   3 1441.79 21.9848   8
   3  -1  -3 1414.99 23.6359   4
   3   1  -3 1443.86 23.6028   3
   3   1  -3 1443.24 21.8967   8
   3   1  -3 1464.23 23.7941   4
  -3   1   3 1444.08 20.7331   8
   3   1  -3 1437.59 24.2814   2
  -3   1   3 1512.15 20.8491   8
   3   1  -3 1441.65 21.8001   8
   2  -1  -3 987.648 14.7158   1
  -2  -1   3 980.982 14.3691   1
   2  -1  -3 977.022 16.5212   4
  -2  -1   3 987.879 15.5491   8
  -2  -1   3 975.679 16.8081   4
   2  -1  -3 995.737 14.0515   5
   2  -1  -3 1013.94 14.5049   8
  -2  -1   3 988.209 13.8355   5
   2  -1  -3 1001.22 14.4853   8
   2   1  -3 990.106 16.5972   4
  -2   1   3 1019.82 14.0518   5
  -2   1   3 980.730 14.4825   8
  -2   1   3 980.486 14.5011   8
  -2   1   3 986.935 14.7277   1
   2   1  -3 1008.39 15.4080   8
   2   1  -3 994.231 15.4345   8
  -2   1   3 975.555 16.8257   4
   1  -1  -3 1847.27 27.0704   4
  -1  -1   3 1841.76 25.5063   5
   1  -1  -3 1856.22 26.2048   8
  -1  -1   3 1820.68 26.6431   8
  -1  -1   3 1838.93 27.2055   4
   1  -1  -3 1795.27 27.0867   7
  -1  -1   3 1846.10 26.7675   8
   1  -1  -3 1809.83 26.4835   1
   1  -1  -3 1804.36 26.1641   8
  -1  -1   3 1802.75 26.2949   1
   1  -1  -3 1823.75 25.6298   5
   1   1  -3 1880.51 27.1424   4
  -1   1   3 1831.49 26.2793   8
  -1   1   3 1828.81 26.4115   1
   1   1  -3 1837.20 26.3574   1
   1   1  -3 1789.00 27.1040   7
   1   1  -3 1813.32 25.5202   5
  -1   1   3 1828.54 25.5382   5
  -1   1   3 1813.21 27.1497   4
   1   1  -3 1831.98 26.6184   8
   1   1  -3 1806.44 26.6245   8
   0  -1   3 790.218 13.4171   1
   0  -1  -3 768.752 13.6221   1
   0  -1  -3 767.687 13.2442   5
   0  -1   3 744.191 13.6062   8
   0  -1  -3 787.279 13.6554   3
   0  -1   3 786.691 13.4863   8
   0  -1  -3 789.261 13.3516   8
   0  -1   3 783.501 12.9421   5
   0  -1  -3 768.759 13.4676   8
   0  -1   3 779.052 14.2700   7
   0  -1  -3 799.817 13.9626   2
   0   1  -3 764.186 13.5105   3
   0   1   3 784.245 13.9822   3
   0   1   3 774.270 13.3511   8
   0   1   3 763.243 12.9020   5
   0   1  -3 774.760 13.0978   5
   0   1  -3 786.626 13.4177   2
   0   1   3 763.499 14.2159   7
   0   1  -3 762.331 13.5429   1
   0   1  -3 763.085 13.5710   8
   0   1   3 755.100 13.3003   1
   0   1   3 760.442 13.4706   8
   0   1  -3 796.881 13.5591   8
  -1  -1  -3 230.203 6.91431   2
  -1  -1  -3 228.963 6.92521   8
   1  -1   3 230.779 6.87190   2
   1  -1   3 230.176 6.65812   5
  -1  -1  -3 218.315 7.34406   8
  -1  -1  -3 236.544 6.97219   3
   1  -1   3 239.516 6.98134   8
  -1  -1  -3 222.296 7.29777   5
   1  -1   3 229.283 7.30964   3
   1  -1   3 230.184 7.32693   8
  -1  -1  -3 228.140 7.52488   1
   1  -1   3 243.569 6.91965   1
  -1   1  -3 237.246 7.40450   8
  -1   1  -3 222.787 7.22183   5
  -1   1  -3 222.160 6.43436   2
   1   1   3 225.131 6.87088   8
   1   1   3 224.131 7.35466   8
   1   1   3 228.556 6.76937   1
  -1   1  -3 233.916 6.86272   3
  -1   1  -3 224.586 6.92008   8
   1   1   3 226.959 6.63748   5
   1   1   3 226.903 7.56948   2
  -1   1  -3 234.333 7.42637   1
   1   1   3 241.794 7.72867   3
   2  -1   3 935.672 16.8749   1
   2  -1   3 930.242 17.3023   8
   2  -1   3 909.044 16.8255   2
   2  -1   3 918.458 16.4120   5
  -2  -1  -3 941.193 17.3658   6
  -2  -1  -3 941.957 17.3034   8
   2  -1   3 920.181 17.3134   3
  -2  -1  -3 892.883 17.0325   2
  -2  -1  -3 912.326 17.2452   1
  -2  -1  -3 908.808 17.4985   8
  -2  -1  -3 940.320 16.9748   5
   2   1   3 933.408 16.4528   5
  -2   1  -3 904.741 16.9015   3
  -2   1  -3 909.154 16.5382   2
   2   1   3 905.059 17.5887   3
   2   1   3 938.237 17.5902   2
  -2   1  -3 939.332 16.8086   5
  -2   1  -3 915.284 17.1268   1
  -2   1  -3 968.104 17.4639   6
  -2   1  -3 912.760 17.0439   8
   2   1   3 931.127 17.4660   8
  -2   1  -3 944.316 17.4631   8
   2   1   3 920.482 17.0739   8
   2   1   3 899.535 16.6677   1
  -3  -1  -3 758.185 16.1803   8
  -3  -1  -3 745.503 15.3601   1
   3  -1   3 748.806 15.8579   3
   3  -1   3 730.973 15.5618   8
  -3  -1  -3 722.436 15.3871   8
  -3  -1  -3 737.566 15.1288   5
   3  -1   3 747.960 15.4606   2
  -3   1  -3 739.281 15.1181   5
   3   1   3 728.991 16.0127   2
  -3   1  -3 710.140 15.1030   8
  -3   1  -3 746.272 15.9178   8
  -3   1  -3 744.785 15.3462   1
   3   1   3 719.419 16.0193   3
   3   1   3 728.763 15.7933   8
   4  -1   3 143.098 7.79421   8
  -4  -1  -3 152.824 7.41743   8
  -4  -1  -3 167.554 8.05043   1
  -4  -1  -3 159.718 7.98822   5
   4  -1   3 147.259 8.35918   3
   4  -1   3 152.617 8.07582   2
  -4  -1  -3 147.616 8.81899   8
  -4   1  -3 153.714 7.34454   8
   4   1   3 146.440 8.81285   3
   4   1   3 164.325 8.82836   2
  -4   1  -3 146.153 7.89189   1
   4   1   3 156.123 8.28432   8
  -4   1  -3 152.607 7.83489   5
  -4   1  -3 144.769 8.45596   8
  -5  -1  -3 290.139 11.8653   8
   5  -1   3 288.913 11.5809   3
   5  -1   3 300.533 11.3726   2
  -5  -1  -3 278.173 10.2092   1
   5  -1   3 290.157 10.7450   8
  -5  -1  -3 288.336 10.5445   5
   5   1   3 311.495 11.2201   8
   5   1   3 273.261 11.6757   2
   5   1   3 293.446 11.9734   3
  -5   1  -3 283.890 11.4175   8
  -6  -1  -3 21.7383 4.25165   5
   6  -1   3 14.1914 4.34809   3
   6  -1   3 18.6323 4.51706   2
  -6  -1  -3 9.79333 4.31760   8
  -6   1  -3 9.95488 4.29626   8
   6   1   3 17.0760 5.01250   2
   6   1   3 17.3902 4.58289   3
  -7  -1  -3 150.643 10.8271   8
   7  -1   3 110.322 9.77886   2
   7  -1   3 111.321 10.0051   3
   7   1   3 131.066 10.7271   3
   7   1   3 124.380 10.7064   2
  -7   1  -3 123.454 9.76187   8
   9  -2  -3 73.9474 7.96701   2
  -9  -2   3 85.3937 7.28576   8
  -9   2   3 81.9150 5.14449   8
   9   2  -3 81.0199 8.85266   3
   9   2  -3 75.6963 7.69811   2
   8  -2  -3 118.872 8.62561   3
  -8  -2   3 122.810 7.85535   8
   8  -2  -3 115.907 9.77038   2
   8  -2  -3 121.705 11.2703   6
   8   2  -3 129.357 11.0546   2
   8   2  -3 124.841 11.3155   6
   8   2  -3 119.285 9.79279   3
  -8   2   3 124.680 5.74958   8
  -7  -2   3 1318.45 24.3709   8
   7  -2  -3 1301.87 27.0669   2
   7  -2  -3 1299.08 28.2397   6
   7  -2  -3 1277.23 25.4921   3
   7   2  -3 1343.20 27.4198   3
   7   2  -3 1344.05 28.5004   2
  -7   2   3 1302.43 21.9218   8
   7   2  -3 1301.34 28.2724   6
   6  -2  -3 140.635 7.65513   3
   6  -2  -3 164.632 10.0658   6
  -6  -2   3 146.724 7.24958   8
   6  -2  -3 152.985 8.92976   2
  -6   2   3 151.444 4.91526   8
  -6   2   3 147.524 5.31445   8
   6   2  -3 155.444 9.76719   2
   6   2  -3 165.135 9.13586   3
   6   2  -3 156.830 6.67814   8
   6   2  -3 150.766 9.97198   6
   5  -2  -3 241.934 9.94380   6
   5  -2  -3 245.828 8.13575   3
   5  -2  -3 221.489 8.94064   2
   5  -2  -3 240.877 5.48661   8
   5  -2  -3 247.115 4.90992   1
  -5  -2   3 229.805 7.68639   8
   5   2  -3 243.430 9.41254   3
   5   2  -3 239.024 7.31961   8
   5   2  -3 226.128 9.83864   6
   5   2  -3 226.802 9.92073   2
  -5   2   3 234.745 5.67890   8
  -5   2   3 239.147 5.50009   8
   4  -2  -3 684.788 10.6228   1
   4  -2  -3 691.676 10.5350   8
   4  -2  -3 676.802 13.1171   3
   4  -2  -3 651.234 14.6427   6
   4  -2  -3 656.003 14.1428   2
  -4  -2   3 677.284 12.9501   8
   4  -2  -3 667.262 10.3901   8
   4  -2  -3 689.413 10.0699   5
  -4   2   3 662.467 10.4222   8
  -4   2   3 694.778 10.6175   8
   4   2  -3 667.625 14.6796   6
   4   2  -3 663.181 15.0308   2
   4   2  -3 659.925 12.5956   8
   4   2  -3 656.758 14.4071   3
   3  -2  -3 17.4189 2.28185   4
  -3  -2   3 11.5583 2.04683   8
   3  -2  -3 18.7169 1.71647   5
  -3  -2   3 15.4996 2.09975   8
   3  -2  -3 18.9754 2.54943   2
   3  -2  -3 19.1837 2.17887   1
   3  -2  -3 24.7973 3.37946   3
   3   2  -3 15.9806 1.77179   8
   3   2  -3 17.0159 2.23626   3
   3   2  -3 15.6628 2.90935   8
   3   2  -3 15.1496 2.22121   4
   2  -2  -3 4724.61 63.6038   8
  -2  -2   3 4641.77 64.0090   1
  -2  -2   3 4830.31 65.5327   8
  -2  -2   3 4653.64 65.3050   8
  -2  -2   3 4656.39 62.2364   5
  -2  -2   3 4725.11 66.0365   4
   2  -2  -3 4677.66 64.5621   1
   2  -2  -3 4880.71 63.6117   8
   2  -2  -3 4803.40 65.9169   4
   2  -2  -3 4753.69 62.5660   5
   2   2  -3 4683.05 65.3162   8
  -2   2   3 4653.80 65.9977   4
  -2   2   3 4695.38 64.6106   1
   2   2  -3 4766.66 65.4241   8
  -2   2   3 4713.21 63.6138   8
  -2   2   3 4787.42 63.6092   8
   2   2  -3 4653.74 67.1270   2
   2   2  -3 4815.13 65.9594   4
   1  -2  -3 4500.68 62.0825   8
  -1  -2   3 4558.22 60.6117   5
   1  -2  -3 4517.88 62.0880   8
   1  -2  -3 4570.78 62.7832   4
  -1  -2   3 4618.54 62.3794   1
  -1  -2   3 4591.36 62.9346   8
  -1  -2   3 4618.37 62.9419   4
   1  -2  -3 4598.70 63.2246   7
   1  -2  -3 4450.64 60.7102   5
  -1  -2   3 4559.01 62.9780   8
   1  -2  -3 4544.10 62.6771   1
  -1   2   3 4499.44 60.6801   5
   1   2  -3 4610.46 62.9302   8
   1   2  -3 4570.11 63.2324   7
  -1   2   3 4506.97 62.8905   4
   1   2  -3 4428.76 62.8225   8
  -1   2   3 4461.98 62.0577   8
  -1   2   3 4474.97 62.5736   1
   1   2  -3 4572.04 62.8139   4
   0  -2  -3 202.685 5.91591   8
   0  -2   3 214.132 6.23603   8
   0  -2   3 214.475 7.12757   7
   0  -2  -3 200.247 6.00124   3
   0  -2  -3 207.165 6.47122   5
   0  -2  -3 210.009 6.55117   2
   0  -2  -3 203.272 6.68185   1
   0  -2   3 203.215 6.65532   8
   0  -2   3 205.933 5.82637   5
   0  -2   3 204.257 6.04128   1
   0  -2  -3 201.626 6.20003   8
   0   2   3 206.426 6.47695   8
   0   2  -3 206.790 6.17296   8
   0   2   3 207.401 7.01047   7
   0   2   3 213.108 7.16569   2
   0   2  -3 207.153 6.58414   8
   0   2  -3 214.586 6.32502   5
   0   2   3 215.913 6.18574   1
   0   2   3 210.121 6.62430   3
   0   2   3 215.203 6.13362   8
   0   2  -3 209.601 6.60732   1
   0   2   3 212.153 5.86937   5
   1  -2   3 834.724 15.1490   3
   1  -2   3 821.381 14.5339   5
  -1  -2  -3 866.897 15.5056   1
   1  -2   3 839.860 14.9038   1
   1  -2   3 828.381 15.0036   8
  -1  -2  -3 841.661 15.0311   5
  -1  -2  -3 841.720 15.2421   3
  -1  -2  -3 852.990 15.4581   2
   1  -2   3 820.366 14.4884   2
  -1  -2  -3 849.345 15.2852   8
  -1  -2  -3 830.477 15.4985   8
   1  -2   3 825.512 15.2413   8
   1   2   3 829.851 14.8692   1
   1   2   3 836.573 15.1490   8
   1   2   3 842.617 15.4606   8
   1   2   3 843.990 14.6016   5
  -1   2  -3 841.753 14.9315   5
  -1   2  -3 842.674 14.9942   3
   1   2   3 820.471 15.4729   3
  -1   2  -3 821.756 15.1949   1
   1   2   3 838.712 15.7709   2
  -1   2  -3 847.672 15.3619   8
  -1   2  -3 829.275 14.3343   2
  -1   2  -3 834.371 15.0051   8
  -2  -2  -3 470.986 11.0856   8
   2  -2   3 450.150 10.3738   5
  -2  -2  -3 464.691 11.3334   5
   2  -2   3 490.556 11.3304   8
  -2  -2  -3 480.356 11.8867   8
   2  -2   3 481.227 10.4896   2
   2  -2   3 451.007 11.0485   3
  -2  -2  -3 453.680 11.3802   1
  -2  -2  -3 461.328 11.0185   6
   2  -2   3 473.150 10.8270   1
   2   2   3 465.759 11.5531   8
  -2   2  -3 475.090 11.1313   5
   2   2   3 469.466 11.7431   2
  -2   2  -3 474.983 11.4032   8
  -2   2  -3 457.367 10.0205   2
   2   2   3 486.127 11.8125   3
  -2   2  -3 473.674 10.8930   8
   2   2   3 474.477 10.4690   5
  -2   2  -3 448.467 10.4994   3
   2   2   3 455.860 10.9299   8
   2   2   3 481.011 10.7401   1
  -2   2  -3 464.274 11.0072   6
  -2   2  -3 480.225 11.3197   1
  -3  -2  -3 127.468 6.54240   8
   3  -2   3 136.864 7.18993   3
   3  -2   3 126.631 6.88081   8
   3  -2   3 133.402 6.58188   2
  -3  -2  -3 141.211 7.35916   1
  -3  -2  -3 127.978 7.22654   5
  -3  -2  -3 129.918 7.78713   8
   3   2   3 138.832 7.87439   2
   3   2   3 135.146 7.52288   8
  -3   2  -3 132.531 7.36162   8
   3   2   3 147.741 8.15825   3
  -3   2  -3 124.205 6.32129   8
  -3   2  -3 125.829 7.04377   5
  -4  -2  -3 794.719 17.1030   1
  -4  -2  -3 788.927 17.4877   8
   4  -2   3 800.123 17.3212   8
  -4  -2  -3 799.457 16.9313   5
  -4  -2  -3 821.732 18.3681   8
   4  -2   3 811.350 17.2986   2
   4  -2   3 813.657 17.7873   3
  -4   2  -3 802.974 17.1411   8
   4   2   3 794.933 18.6088   3
  -4   2  -3 822.133 17.7303   8
   4   2   3 807.169 18.5048   2
   4   2   3 778.204 17.7787   8
  -5  -2  -3 596.003 16.3015   8
  -5  -2  -3 607.484 14.8551   5
   5  -2   3 547.572 14.6705   8
   5  -2   3 541.320 15.4216   3
  -5  -2  -3 571.904 14.5182   1
   5  -2   3 590.524 15.4020   2
   5   2   3 591.385 15.7581   8
   5   2   3 560.269 16.6044   3
  -5   2  -3 590.857 15.5534   8
   5   2   3 563.612 16.3681   2
  -6  -2  -3 39.5130 4.85175   8
   6  -2   3 31.0416 4.38292   3
  -6  -2  -3 26.8119 3.69624   1
   6  -2   3 41.1493 4.46574   2
  -6  -2  -3 37.1318 3.97843   5
  -6   2  -3 33.0470 4.32243   8
   6   2   3 39.2852 4.83561   3
   6   2   3 31.8532 4.63396   2
  -7  -2  -3 198.617 11.8604   8
   7  -2   3 175.035 10.8151   2
   7  -2   3 189.120 11.2292   3
  -7   2  -3 187.503 10.8155   8
   7   2   3 195.655 12.3080   3
   7   2   3 176.411 11.9491   2
   9  -3  -3 519.192 17.6039   2
  -9  -3   3 506.097 15.1496   8
   9   3  -3 521.839 19.2050   2
  -9   3   3 528.060 11.2462   8
   9   3  -3 495.563 18.1027   3
  -8  -3   3 210.416 9.79043   8
   8  -3  -3 225.581 11.5308   2
   8  -3  -3 218.710 13.2048   6
   8  -3  -3 205.435 9.89636   3
   8   3  -3 194.134 12.5607   2
   8   3  -3 199.266 11.7496   3
   8   3  -3 215.186 12.9572   6
  -8   3   3 216.633 6.63250   8
   7  -3  -3 40.9368 4.62241   2
   7  -3  -3 48.4321 5.36440   6
  -7  -3   3 55.6734 6.65709   8
   7  -3  -3 38.5625 4.92727   3
   7   3  -3 47.0680 5.97138   2
  -7   3   3 39.2009 3.57157   8
   7   3  -3 35.7975 4.99744   6
   7   3  -3 41.2019 4.90359   3
   6  -3  -3 1066.97 21.9338   2
   6  -3  -3 1044.04 23.0476   6
   6  -3  -3 1064.34 20.5593   3
  -6  -3   3 1077.15 20.6765   8
   6   3  -3 1084.91 23.2666   6
  -6   3   3 1085.32 17.1100   8
   6   3  -3 1022.81 19.9950   8
   6   3  -3 1065.90 22.7340   3
  -6   3   3 1072.13 16.9619   8
   6   3  -3 1066.59 23.4801   2
   5  -3  -3 17.4592 1.64474   8
   5  -3  -3 10.4378 2.64619   2
   5  -3  -3 17.5396 2.12389   1
   5  -3  -3 14.3377 2.40624   3
  -5  -3   3 17.1244 2.60184   8
  -5  -3   3 17.4512 2.10488   8
   5  -3  -3 15.3256 3.26669   6
   5  -3  -3 17.2686 2.05869   5
   5   3  -3 15.8488 3.53617   3
   5   3  -3 13.9339 2.41250   8
  -5   3   3 16.2680 1.83205   8
   5   3  -3 15.6858 3.81528   2
  -5   3   3 15.8378 2.00673   8
   5   3  -3 14.3341 3.25804   6
   4  -3  -3 112.776 7.03902   6
   4  -3  -3 110.636 3.72152   1
  -4  -3   3 111.126 5.01658   8
   4  -3  -3 109.282 4.97702   3
  -4  -3   3 109.558 5.82734   8
   4  -3  -3 104.267 5.99061   2
   4   3  -3 105.102 5.29712   8
   4   3  -3 104.595 6.94873   6
   4   3  -3 125.262 7.10185   3
   4   3  -3 109.297 7.37945   2
   3  -3  -3 6191.08 84.2732   3
   3  -3  -3 5998.65 85.1017   4
  -3  -3   3 6146.02 79.9846   5
  -3  -3   3 6175.89 82.0350   1
   3  -3  -3 6221.34 80.5364   5
   3  -3  -3 6039.73 83.1312   1
  -3  -3   3 6053.52 86.8871   2
  -3  -3   3 5955.67 84.4187   8
   3  -3  -3 6121.08 86.1589   2
  -3  -3   3 6126.25 84.6614   8
   3   3  -3 6063.96 85.1704   4
   3   3  -3 6038.95 84.4948   8
   3   3  -3 6153.07 87.1065   2
   3   3  -3 6087.80 84.5370   8
   3   3  -3 6141.39 86.2789   3
  -2  -3   3 2.84835 1.64831   8
  -2  -3   3 3.08514 1.78399   4
  -2  -3   3 4.61647 1.70314   8
   2  -3  -3 3.91425 1.40255   1
   2  -3  -3 3.36518 1.15785   5
   2  -3  -3 2.18946 1.58031   4
   2   3  -3 1.48226 1.53980   4
  -2   3   3 2.80764 1.86675   4
   2   3  -3 1.85755 1.53814   8
   2   3  -3 3.47019 1.57659   8
   2   3  -3 2.11728 1.94940   2
  -1  -3   3 474.361 9.85371   8
  -1  -3   3 475.025 9.51945   8
   1  -3  -3 458.627 8.93942   5
  -1  -3   3 462.615 9.39275   4
   1  -3  -3 456.654 9.10601   7
   1  -3  -3 467.133 9.45150   1
  -1  -3   3 457.400 8.82141   1
   1  -3  -3 479.118 8.33996   8
   1  -3  -3 470.032 8.43255   8
   1  -3  -3 471.451 8.75528   3
   1  -3  -3 472.229 9.08115   4
   1   3  -3 462.071 9.16620   4
  -1   3   3 466.233 9.17918   1
  -1   3   3 464.941 9.42115   4
  -1   3   3 466.080 8.73437   5
   1   3  -3 476.286 9.47239   8
   1   3  -3 456.162 9.60131   8
  -1   3   3 448.788 8.46073   8
   1   3  -3 463.178 9.30147   7
   0  -3  -3 2504.69 37.5306   2
   0  -3   3 2486.53 36.7799   8
   0  -3  -3 2531.48 36.4499   8
   0  -3  -3 2525.82 36.6808   3
   0  -3   3 2529.34 35.5567   5
   0  -3  -3 2513.11 36.8335   1
   0  -3  -3 2534.69 35.7446   5
   0  -3   3 2540.35 36.5898   1
   0  -3  -3 2525.89 36.5468   8
   0  -3   3 2446.70 36.6057   8
   0  -3   3 2500.06 36.8843   7
   0   3  -3 2491.47 36.7772   8
   0   3   3 2519.56 36.4656   8
   0   3   3 2504.74 36.8331   7
   0   3   3 2533.80 37.8079   2
   0   3   3 2499.39 36.6036   1
   0   3   3 2423.84 35.4348   5
   0   3  -3 2551.65 36.7554   8
   0   3   3 2490.41 36.5146   8
   0   3   3 2486.51 36.9337   3
  -1  -3  -3 423.333 9.71103   3
   1  -3   3 436.970 9.68318   1
  -1  -3  -3 417.410 10.2514   8
   1  -3   3 418.125 9.97301   8
   1  -3   3 425.260 8.71858   2
  -1  -3  -3 420.988 9.78694   8
   1  -3   3 415.928 9.49488   8
   1  -3   3 412.415 9.35993   5
  -1  -3  -3 420.890 10.0691   5
  -1  -3  -3 433.941 10.0307   2
  -1  -3  -3 407.925 10.2627   1
  -1   3  -3 423.541 9.69847   8
   1   3   3 413.201 9.78236   8
  -1   3  -3 443.553 9.43223   3
   1   3   3 419.927 9.30735   5
  -1   3  -3 431.494 10.1244   8
  -1   3  -3 419.072 8.49193   2
   1   3   3 396.015 10.0832   3
   1   3   3 415.448 10.2234   8
   1   3   3 417.583 10.4464   2
   1   3   3 412.290 9.51673   1
   2  -3   3 175.893 6.93526   3
  -2  -3  -3 173.742 7.90180   1
  -2  -3  -3 171.685 6.97947   8
  -2  -3  -3 170.136 6.69111   6
  -2  -3  -3 177.585 7.83649   5
   2  -3   3 171.215 6.15484   2
   2  -3   3 171.276 7.14803   8
  -2  -3  -3 165.376 7.84842   8
   2   3   3 180.637 8.07765   2
   2   3   3 168.910 6.80898   8
  -2   3  -3 182.718 5.62968   2
  -2   3  -3 160.655 6.64860   8
   2   3   3 175.637 6.56217   1
  -2   3  -3 165.384 6.64249   6
  -2   3  -3 170.741 7.30433   8
   2   3   3 178.101 7.77187   8
   2   3   3 164.663 7.80700   3
  -2   3  -3 163.401 6.18098   3
   3  -3   3 3004.44 45.7045   3
   3  -3   3 2974.68 45.1079   2
  -3  -3  -3 2998.37 44.4908   5
   3  -3   3 3065.96 45.6483   8
  -3  -3  -3 2954.13 46.1314   8
  -3  -3  -3 2949.17 46.3978   8
  -3  -3  -3 2994.55 45.4251   1
  -3   3  -3 2916.00 45.4073   8
  -3   3  -3 2964.47 45.5681   8
   3   3   3 3003.02 46.4222   8
   3   3   3 2972.46 47.0610   2
   3   3   3 2939.10 46.7234   3
  -3   3  -3 2998.17 44.8453   2
  -4  -3  -3 37.6559 4.21487   8
   4  -3   3 43.4500 5.60962   3
  -4  -3  -3 48.4940 5.72013   1
   4  -3   3 31.5496 4.08065   2
  -4  -3  -3 23.6991 3.06189   8
  -4  -3  -3 49.9195 5.33001   5
   4  -3   3 32.0941 3.92474   8
  -4   3  -3 43.0742 6.33546   8
   4   3   3 44.6124 4.55986   3
  -4   3  -3 32.0299 3.93626   8
  -5  -3  -3 31.9002 4.26746   1
  -5  -3  -3 28.0624 4.42699   8
  -5  -3  -3 37.1505 4.09175   5
   5  -3   3 24.6956 3.32364   2
   5  -3   3 31.1597 3.83945   3
   5  -3   3 27.2928 3.47522   8
   5   3   3 34.6157 4.08809   8
   5   3   3 31.5969 4.53640   2
  -5   3  -3 23.8932 3.70070   8
   5   3   3 31.0618 4.20997   3
  -6  -3  -3 357.006 11.8866   1
  -6  -3  -3 331.291 11.8889   5
   6  -3   3 364.973 13.2151   3
   6  -3   3 345.628 12.6440   2
  -6  -3  -3 371.503 14.2514   8
  -6   3  -3 358.179 12.7856   8
   6   3   3 341.987 14.4265   2
   6   3   3 350.356 14.5701   3
   7  -3   3 87.7946 8.61643   2
  -7  -3  -3 84.5116 10.0383   8
  -7  -3  -3 80.5073 7.50646   5
   7  -3   3 64.1716 7.89348   3
   7   3   3 75.2171 8.67786   2
  -7   3  -3 90.6697 8.66290   8
   7   3   3 83.8686 10.0036   3
   8  -4  -3 104.141 10.8923   6
  -8  -4   3 119.820 8.54775   8
   8  -4  -3 96.7601 7.49661   3
   8  -4  -3 110.689 8.99129   2
   8   4  -3 98.9748 10.1061   3
   8   4  -3 118.451 11.3546   2
   8   4  -3 97.4858 10.5016   6
   7  -4  -3 806.494 21.2354   6
   7  -4  -3 797.981 17.8277   3
   7  -4  -3 788.061 19.2996   2
  -7  -4   3 839.320 18.6879   8
   7   4  -3 829.891 20.9521   3
   7   4  -3 796.652 21.4954   2
   7   4  -3 815.331 21.2737   6
  -7   4   3 825.476 13.8183   8
   6  -4  -3 12.0232 2.86910   3
  -6  -4   3 8.52335 3.19543   8
   6  -4  -3 10.9362 3.39686   2
   6  -4  -3 10.8535 4.10829   6
   6   4  -3 14.6396 4.00583   2
   6   4  -3 6.72574 3.69532   6
   6   4  -3 8.90518 2.82597   8
   6   4  -3 6.73478 3.52093   3
   5  -4  -3 921.079 14.9812   5
  -5  -4   3 973.024 14.3427   5
   5  -4  -3 944.515 17.2152   3
   5  -4  -3 952.265 18.7425   2
   5  -4  -3 956.196 19.8893   6
  -5  -4   3 926.376 17.8356   8
  -5  -4   3 933.712 18.3335   8
   5   4  -3 946.076 18.1884   8
   5   4  -3 946.259 20.0826   3
   5   4  -3 951.155 19.8395   6
   5   4  -3 939.430 20.5633   2
   4  -4  -3 3634.70 51.4244   3
  -4  -4   3 3637.92 52.8089   8
  -4  -4   3 3505.03 52.2804   8
  -4  -4   3 3570.06 48.1921   5
   4  -4  -3 3576.23 53.2700   2
   4  -4  -3 3597.30 53.6560   6
   4   4  -3 3578.99 52.5671   8
   4   4  -3 3507.81 54.7351   2
   4   4  -3 3642.98 54.4104   3
   4   4  -3 3625.10 53.6804   6
  -3  -4   3 2.08802 2.15970   8
   3  -4  -3 3.65650 1.40287   1
  -3  -4   3 2.91363 1.12129   5
   3  -4  -3 2.88875 1.60744   4
  -3  -4   3 3.17968 1.91254   8
   3  -4  -3 3.56545 1.19788   3
   3   4  -3 0.39353 1.92563   8
   3   4  -3 0.81255 1.89931   4
   3   4  -3 6.37095 2.75137   2
   3   4  -3 5.71451 2.24251   3
   2  -4  -3 5.62982 1.56593   4
   2  -4  -3 4.55740 0.63019   8
   2  -4  -3 6.53408 1.71205   1
  -2  -4   3 4.69676 1.73884   4
  -2  -4   3 5.56800 2.06309   8
   2  -4  -3 6.41866 0.74214   8
  -2  -4   3 5.58030 1.66137   8
   2  -4  -3 2.41470 1.35353   5
   2   4  -3 3.96028 1.70670   8
   2   4  -3 3.98712 2.04586   2
   2   4  -3 6.92874 1.78523   8
   2   4  -3 5.32302 1.60576   4
  -2   4   3 4.38073 0.75453   8
  -2   4   3 6.28398 1.94531   4
   2   4  -3 3.07303 2.22756   3
  -2   4   3 7.76280 1.14200   8
  -1  -4   3 6248.53 86.9776   8
   1  -4  -3 6315.25 84.1045   5
  -1  -4   3 6238.26 85.8582   4
  -1  -4   3 6257.92 86.8454   8
   1  -4  -3 6356.85 85.6065   8
   1  -4  -3 6366.11 85.9058   4
   1  -4  -3 6271.39 86.3435   3
   1  -4  -3 6261.82 88.0359   2
   1  -4  -3 6340.78 86.7394   1
   1  -4  -3 6383.11 85.6686   8
   1  -4  -3 6331.62 86.4304   7
  -1   4   3 6265.61 85.8751   4
   1   4  -3 6235.84 85.9080   4
   1   4  -3 6179.29 86.4085   7
   1   4  -3 6231.27 86.8305   8
  -1   4   3 6414.92 84.0593   5
  -1   4   3 6204.46 86.5842   1
  -1   4   3 6212.33 85.5862   8
   1   4  -3 6351.42 86.9613   8
   0  -4   3 -0.2257 1.52315   8
   0  -4   3 -0.1270 1.59170   7
   0  -4  -3 -0.4943 1.68529   5
   0  -4  -3 1.06971 1.76883   8
   0  -4  -3 1.16310 1.47090   3
   0  -4  -3 -1.9888 1.51619   8
   0  -4   3 -0.1889 1.72137   8
   0  -4  -3 -0.5332 2.15876   1
   0  -4  -3 0.69464 1.85940   2
   0   4   3 -0.1398 1.79229   2
   0   4   3 -2.3582 1.76234   8
   0   4   3 -1.7416 1.39760   5
   0   4  -3 -0.4727 1.71539   8
   0   4   3 0.08227 1.57738   7
   0   4   3 -0.5962 1.65916   8
   0   4   3 -1.1861 1.80037   3
   0   4  -3 1.34829 1.61900   8
   0   4   3 -1.3287 1.42913   1
  -1  -4  -3 3643.90 52.3831   3
  -1  -4  -3 3628.02 52.2427   8
   1  -4   3 3597.08 51.8543   8
   1  -4   3 3628.45 50.6016   5
  -1  -4  -3 3554.76 53.0595   2
  -1  -4  -3 3594.50 52.2888   8
   1  -4   3 3635.91 52.0760   8
   1  -4   3 3594.20 51.9614   1
  -1  -4  -3 3535.84 52.0722   1
  -1  -4  -3 3552.40 50.7151   5
   1   4   3 3579.45 52.2881   8
   1   4   3 3503.21 52.3615   3
   1   4   3 3630.98 53.2702   2
  -1   4  -3 3598.78 51.7818   3
   1   4   3 3546.01 50.4536   5
  -1   4  -3 3579.96 51.8847   8
  -1   4  -3 3685.97 50.9579   2
   1   4   3 3526.20 51.8331   1
  -1   4  -3 3602.69 51.9672   8
   1   4   3 3576.95 52.1443   8
  -2  -4  -3 2765.55 42.0854   1
   2  -4   3 2769.62 41.5193   3
  -2  -4  -3 2763.84 42.6011   8
  -2  -4  -3 2695.66 42.2118   8
   2  -4   3 2795.49 40.7551   2
   2  -4   3 2795.50 41.8895   8
  -2  -4  -3 2720.22 41.7160   6
  -2  -4  -3 2822.75 41.1455   5
  -2   4  -3 2752.54 41.7097   8
   2   4   3 2807.24 43.4481   2
   2   4   3 2746.15 42.8129   3
  -2   4  -3 2785.17 41.9311   8
   2   4   3 2778.22 42.5966   8
  -2   4  -3 2782.62 41.8319   6
   2   4   3 2683.52 42.9566   8
  -2   4  -3 2777.67 41.5210   3
  -2   4  -3 2784.55 40.4881   2
   3  -4   3 86.5819 6.00836   3
  -3  -4  -3 84.6492 7.55108   8
   3  -4   3 72.7513 5.01595   2
  -3  -4  -3 81.8092 6.84169   1
  -3  -4  -3 71.6021 5.72370   8
   3  -4   3 82.9276 5.91488   8
  -3  -4  -3 69.0073 6.73767   5
   3   4   3 83.4942 7.53510   2
  -3   4  -3 85.5973 4.45644   2
   3   4   3 81.6550 7.46253   3
  -3   4  -3 75.6914 5.55372   8
   3   4   3 92.6897 7.22182   8
  -3   4  -3 77.1619 6.42580   8
   4  -4   3 2254.17 37.3876   3
   4  -4   3 2331.96 37.3757   8
  -4  -4  -3 2260.42 38.8685   8
  -4  -4  -3 2286.66 37.3920   1
  -4  -4  -3 2311.92 36.7164   5
   4  -4   3 2295.96 36.6989   2
   4   4   3 2291.27 39.4016   3
  -4   4  -3 2253.06 37.1421   8
   4   4   3 2249.36 39.3574   2
   4   4   3 2256.54 38.6673   8
  -4   4  -3 2287.85 37.3718   8
  -5  -4  -3 65.7192 7.10399   1
   5  -4   3 55.5191 6.42712   2
  -5  -4  -3 41.1010 5.49469   8
   5  -4   3 54.2060 6.92602   3
  -5  -4  -3 48.1965 6.34408   5
   5   4   3 55.2069 8.24228   2
   5   4   3 56.9915 7.95953   3
   5   4   3 60.5299 7.72385   8
  -5   4  -3 56.8354 7.22351   8
   6  -4   3 97.3037 7.85582   2
  -6  -4  -3 98.4420 9.98944   8
  -6  -4  -3 98.8238 8.10801   5
   6  -4   3 83.8560 8.11907   3
  -6  -4  -3 83.5431 7.51417   1
   6   4   3 82.0427 10.1174   2
  -6   4  -3 79.5190 8.28732   8
   6   4   3 103.240 10.4847   3
   7  -4   3 700.627 19.3570   3
  -7  -4  -3 702.260 20.8106   8
   7  -4   3 674.611 18.5960   2
  -7  -4  -3 723.682 17.9670   5
  -7   4  -3 661.452 18.3336   8
   7   4   3 695.766 21.3988   3
   7   4   3 691.763 21.6132   2
   8  -5  -3 34.6807 4.35494   2
  -8  -5   3 33.7246 4.33187   8
   8  -5  -3 34.7489 5.81922   6
   8   5  -3 31.2177 6.74557   2
   8   5  -3 43.6226 5.54811   6
   8   5  -3 39.9288 5.65699   3
   7  -5  -3 160.164 7.59690   3
  -7  -5   3 179.764 9.63922   8
   7  -5  -3 174.238 11.3266   6
   7  -5  -3 168.879 9.15677   2
   7   5  -3 147.688 10.8683   6
   7   5  -3 145.428 11.4310   2
   7   5  -3 160.717 11.0173   3
   6  -5  -3 1634.27 28.8781   2
  -6  -5   3 1608.18 23.3363   5
   6  -5  -3 1538.43 30.1528   6
   6  -5  -3 1641.56 26.9723   3
  -6  -5   3 1607.49 28.8480   8
   6   5  -3 1530.81 30.1384   6
   6   5  -3 1585.27 31.3830   2
   6   5  -3 1562.67 28.4018   8
   6   5  -3 1597.81 30.7840   3
  -5  -5   3 20.2412 2.64019   5
   5  -5  -3 15.6218 1.96646   3
   5  -5  -3 17.9191 3.59509   6
  -5  -5   3 16.9850 3.32962   8
  -5  -5   3 17.0194 2.61099   8
   5  -5  -3 18.2714 2.50025   2
   5  -5  -3 16.0398 1.62521   5
   5   5  -3 13.4476 3.18279   6
   5   5  -3 18.8755 3.81554   2
   5   5  -3 16.4566 3.11692   8
   5   5  -3 19.2209 3.72789   3
   4  -5  -3 347.337 9.06986   2
  -4  -5   3 348.730 6.73939   1
   4  -5  -3 352.373 10.1655   6
  -4  -5   3 317.370 8.98196   8
  -4  -5   3 347.057 7.00019   5
   4  -5  -3 346.283 7.50294   3
  -4  -5   3 339.222 9.87918   8
   4   5  -3 347.142 10.7857   3
   4   5  -3 332.657 10.9820   2
   4   5  -3 353.370 9.66072   8
   4   5  -3 333.736 10.1598   6
  -3  -5   3 2619.64 39.9153   8
   3  -5  -3 2632.84 39.6742   4
   3  -5  -3 2655.15 38.8322   1
  -3  -5   3 2650.01 40.2247   8
   3  -5  -3 2657.00 39.7970   6
   3  -5  -3 2749.30 37.7046   3
   3   5  -3 2696.24 41.3524   2
   3   5  -3 2676.45 40.1371   8
   3   5  -3 2596.12 39.8319   6
   3   5  -3 2685.08 41.1115   3
   3   5  -3 2643.83 39.7544   4
   2  -5  -3 982.498 16.6813   1
  -2  -5   3 929.421 17.2476   8
   2  -5  -3 998.901 16.3521   4
   2  -5  -3 988.460 14.3918   8
   2  -5  -3 968.656 15.8677   5
  -2  -5   3 961.652 16.4834   4
   2  -5  -3 988.035 14.4271   8
  -2  -5   3 970.231 17.1296   8
   2   5  -3 974.087 17.5218   3
  -2   5   3 978.639 16.5494   4
   2   5  -3 957.569 16.9752   8
   2   5  -3 965.073 17.2485   8
  -2   5   3 975.683 14.4950   8
  -2   5   3 993.121 14.4451   8
   2   5  -3 964.549 16.3023   4
   2   5  -3 963.263 17.2413   2
   1  -5  -3 96.6222 4.10143   8
   1  -5  -3 96.6173 4.13627   7
   1  -5  -3 93.0205 4.61669   2
  -1  -5   3 81.2256 4.35674   4
   1  -5  -3 103.282 5.77689   1
   1  -5  -3 102.252 4.07174   4
   1  -5  -3 99.4222 3.70553   3
  -1  -5   3 89.3780 5.04254   8
   1  -5  -3 102.510 3.85283   8
  -1  -5   3 69.8290 5.61738   8
   1  -5  -3 110.312 5.35927   5
   1   5  -3 78.5236 4.37213   2
  -1   5   3 97.1190 4.53560   5
  -1   5   3 96.1713 4.86533   1
   1   5  -3 82.2769 4.15611   4
   1   5  -3 84.9329 5.01065   8
   1   5  -3 78.3593 5.61118   8
  -1   5   3 89.6457 4.37313   8
  -1   5   3 93.0268 4.48447   4
   1   5  -3 78.6412 4.14238   7
   0  -5  -3 7066.96 96.8334   8
   0  -5  -3 7119.91 97.1592   3
   0  -5  -3 7168.32 97.3372   1
   0  -5  -3 6958.64 94.4835   5
   0  -5   3 6981.92 96.6420   7
   0  -5  -3 6949.72 98.6140   2
   0  -5   3 7093.27 97.2187   8
   0  -5   3 6996.70 97.1879   8
   0  -5  -3 7115.91 96.7856   8
   0   5   3 7006.05 96.5733   7
   0   5   3 7038.71 96.8955   8
   0   5   3 6966.94 96.6438   8
   0   5  -3 7057.76 97.2644   8
   0   5   3 6998.88 98.8001   2
   0   5  -3 6909.05 97.0937   8
   0   5   3 7006.22 94.3478   5
   0   5   3 6969.09 97.1641   1
   0   5   3 6907.23 97.1777   3
   1  -5   3 12.6742 2.06269   8
   1  -5   3 10.5253 2.56305   1
   1  -5   3 14.3664 2.25340   8
  -1  -5  -3 24.0160 3.28883   2
  -1  -5  -3 16.9938 2.64109   8
  -1  -5  -3 11.8457 2.30657   3
  -1  -5  -3 20.4967 2.97009   1
  -1  -5  -3 13.4203 2.05935   8
  -1  -5  -3 21.5390 2.66100   5
   1   5   3 16.8433 2.13028   1
  -1   5  -3 11.5629 1.56144   2
   1   5   3 16.4630 2.68547   8
  -1   5  -3 13.8295 2.50000   8
  -1   5  -3 14.8790 2.23555   8
   1   5   3 14.4991 2.97713   2
   1   5   3 12.7103 2.10726   8
   1   5   3 14.9410 2.27284   3
   1   5   3 12.0323 2.30200   5
  -1   5  -3 13.5054 1.97632   3
  -2  -5  -3 497.544 11.4502   6
  -2  -5  -3 507.775 12.1941   8
  -2  -5  -3 521.513 12.9543   8
   2  -5   3 519.126 11.9369   8
  -2  -5  -3 518.662 12.5729   1
  -2  -5  -3 531.600 12.5340   5
   2  -5   3 527.709 10.0889   2
   2   5   3 503.177 12.8109   8
  -2   5  -3 527.120 12.1937   8
  -2   5  -3 525.727 11.8403   8
  -2   5  -3 515.700 11.0103   3
  -2   5  -3 533.913 9.82465   2
   2   5   3 517.091 13.2538   2
  -2   5  -3 525.111 11.5990   6
   2   5   3 508.050 12.8542   3
  -3  -5  -3 1357.59 24.4435   1
  -3  -5  -3 1336.13 25.3268   8
  -3  -5  -3 1362.48 24.1336   5
   3  -5   3 1379.14 23.6302   3
   3  -5   3 1316.74 23.8450   8
   3  -5   3 1411.44 22.6773   2
   3   5   3 1351.66 25.4621   3
   3   5   3 1368.92 25.8849   2
  -3   5  -3 1359.99 23.9479   8
  -3   5  -3 1354.57 24.1488   8
  -3   5  -3 1368.92 22.2028   2
   3   5   3 1355.54 25.2874   8
  -4  -5  -3 462.602 13.0631   5
  -4  -5  -3 460.210 13.0349   1
   4  -5   3 465.265 11.4318   2
   4  -5   3 465.344 12.2365   3
   4  -5   3 448.085 12.2664   8
  -4  -5  -3 446.819 14.2249   8
  -4   5  -3 456.320 12.2150   8
   4   5   3 470.768 14.4512   3
   4   5   3 471.868 13.9936   8
  -4   5  -3 492.048 13.0808   8
   4   5   3 463.991 14.6564   2
  -5  -5  -3 181.277 9.40785   1
   5  -5   3 196.343 9.18812   3
  -5  -5  -3 207.613 11.3084   8
  -5  -5  -3 168.581 9.34510   5
   5  -5   3 179.032 8.18165   2
  -5   5  -3 174.301 9.24654   8
   5   5   3 178.453 11.2654   2
   5   5   3 177.024 11.2673   3
   5   5   3 170.466 10.1039   8
  -6  -5  -3 1260.24 28.0939   8
  -6  -5  -3 1232.10 25.0517   1
   6  -5   3 1280.58 26.1605   3
  -6  -5  -3 1218.95 25.0052   5
   6  -5   3 1286.36 25.5141   2
   6   5   3 1293.40 29.0681   3
  -6   5  -3 1273.38 25.8499   8
   6   5   3 1278.04 29.1424   2
  -7  -5  -3 8.32014 5.16230   8
   7  -5   3 6.90868 4.29636   3
  -7   5  -3 7.39271 4.19311   8
   7   5   3 8.03511 5.34285   2
   7   5   3 5.95734 5.69156   3
  -8  -6   3 29.8276 4.87230   8
   8  -6  -3 46.2242 4.96082   2
   8  -6  -3 44.8168 5.97072   6
   8   6  -3 31.1222 6.44349   6
   8   6  -3 44.6940 5.81837   3
   8   6  -3 38.2499 7.00522   2
   7  -6  -3 256.817 8.88953   3
   7  -6  -3 270.365 10.6607   2
  -7  -6   3 264.921 11.5677   8
   7  -6  -3 301.156 13.0989   6
   7   6  -3 276.698 13.7366   2
   7   6  -3 273.548 12.7486   6
   7   6  -3 283.363 13.3608   3
  -6  -6   3 15.0841 1.73482   5
   6  -6  -3 12.2430 3.08520   2
   6  -6  -3 17.3526 2.28342   3
  -6  -6   3 12.7779 3.85093   8
   6  -6  -3 20.4170 4.06336   6
   6   6  -3 13.4395 4.26407   6
   6   6  -3 13.4067 3.39357   8
   6   6  -3 22.3639 4.78474   2
   6   6  -3 17.0780 4.73588   3
  -5  -6   3 19.1125 2.44289   5
   5  -6  -3 22.3655 2.69116   3
   5  -6  -3 21.1730 3.21784   6
   5  -6  -3 15.1364 2.35578   2
  -5  -6   3 24.3091 3.20653   8
  -5  -6   3 20.9708 2.55885   1
  -5  -6   3 24.7382 2.72237   8
   5   6  -3 10.4478 3.06519   6
   5   6  -3 15.8524 3.69109   2
   5   6  -3 16.4715 3.94700   3
   5   6  -3 20.6625 2.82812   8
   4  -6  -3 942.723 18.0362   6
  -4  -6   3 909.080 14.9764   5
  -4  -6   3 888.804 17.5298   8
   4  -6  -3 948.842 14.8520   3
  -4  -6   3 897.240 18.2360   8
   4  -6  -3 916.010 16.8832   2
  -4  -6   3 892.504 14.9304   1
   4   6  -3 892.282 17.8944   8
   4   6  -3 907.553 17.9549   6
   4   6  -3 937.913 19.1607   3
   4   6  -3 916.072 19.2777   2
   3  -6  -3 47.1255 2.25145   3
   3  -6  -3 40.3518 4.33122   1
  -3  -6   3 53.5920 5.93579   8
   3  -6  -3 40.5206 4.00438   4
   3  -6  -3 38.3864 4.66300   6
  -3  -6   3 38.3013 4.54604   8
   3   6  -3 40.5657 4.09546   4
   3   6  -3 62.1757 6.35622   3
   3   6  -3 42.0778 5.36735   8
   3   6  -3 48.8482 5.03293   6
   3   6  -3 40.3212 5.96872   2
  -2  -6   3 742.572 14.2904   8
   2  -6  -3 736.163 11.5710   8
   2  -6  -3 741.251 11.6518   8
   2  -6  -3 719.270 11.4333   3
  -2  -6   3 727.397 13.3174   4
   2  -6  -3 759.251 13.1233   4
   2  -6  -3 726.750 13.1759   5
   2  -6  -3 705.000 13.8745   1
  -2  -6   3 718.619 14.6385   8
  -2  -6   3 705.829 13.6463   2
  -2   6   3 729.706 11.6105   8
   2   6  -3 727.967 14.5855   8
   2   6  -3 702.962 14.4506   3
   2   6  -3 731.313 13.0482   4
   2   6  -3 726.419 14.2056   2
  -2   6   3 730.874 11.7164   8
   2   6  -3 717.922 14.0789   8
   1  -6  -3 825.999 13.8796   8
   1  -6  -3 819.374 13.7034   4
  -1  -6   3 837.245 15.7721   8
   1  -6  -3 803.798 14.7631   2
   1  -6  -3 822.799 14.0139   8
  -1  -6   3 827.750 13.8049   4
  -1  -6   3 808.274 15.2730   8
   1  -6  -3 823.779 13.4770   3
   1  -6  -3 826.572 14.9106   5
   1  -6  -3 814.830 13.8249   7
   1  -6  -3 817.249 15.5086   1
   1   6  -3 826.630 13.8435   4
   1   6  -3 810.432 15.5841   8
  -1   6   3 820.198 13.7246   3
  -1   6   3 812.576 14.0923   8
   1   6  -3 828.844 14.2098   2
  -1   6   3 830.140 15.2352   1
  -1   6   3 818.956 13.7893   4
   1   6  -3 840.415 13.9971   7
   1   6  -3 785.627 15.1515   8
   0  -6   3 513.457 11.6019   8
   0  -6   3 525.503 10.5227   7
   0  -6  -3 507.182 10.6829   8
   0  -6  -3 508.244 11.1108   8
   0  -6  -3 535.742 11.6386   5
   0  -6   3 520.552 11.1817   8
   0  -6   3 517.954 10.4213   4
   0  -6  -3 503.918 11.2249   2
   0  -6  -3 521.107 12.0181   1
   0  -6  -3 504.274 10.2857   3
   0   6   3 519.747 10.3932   7
   0   6   3 517.982 10.8078   5
   0   6  -3 503.909 11.1871   8
   0   6   3 515.638 11.8316   2
   0   6   3 515.351 10.8962   8
   0   6   3 516.397 10.7450   3
   0   6  -3 534.635 11.7212   8
   0   6   3 505.981 11.2077   8
   0   6   3 509.530 11.2608   1
   0   6   3 501.838 10.2313   4
  -1  -6  -3 137.755 7.53684   1
  -1  -6  -3 143.698 7.18416   8
  -1  -6  -3 143.690 6.10808   8
   1  -6   3 123.388 6.49751   8
  -1  -6  -3 137.120 5.83031   3
  -1  -6  -3 136.663 7.39534   5
  -1   6  -3 140.255 6.24266   8
   1   6   3 146.126 6.35266   8
   1   6   3 132.166 7.39843   2
  -1   6  -3 135.143 6.76619   8
  -1   6  -3 137.620 5.24391   3
  -1   6  -3 139.317 3.84206   2
   1   6   3 146.348 7.28126   8
   1   6   3 145.337 6.86532   3
  -2  -6  -3 6.82695 2.87632   8
  -2  -6  -3 8.71059 2.72966   5
   2  -6   3 7.33682 2.21379   8
  -2  -6  -3 5.23432 2.84057   1
  -2  -6  -3 6.83665 1.99059   6
   2   6   3 10.7487 2.97107   3
   2   6   3 9.96527 3.07283   8
  -2   6  -3 8.64752 2.14999   6
  -2   6  -3 6.97322 1.24144   2
  -2   6  -3 5.40227 2.09688   8
   2   6   3 4.48729 2.52774   2
  -2   6  -3 10.7716 1.86140   3
  -2   6  -3 6.85521 2.34221   8
   3  -6   3 184.785 5.95085   2
   3  -6   3 184.119 7.66902   8
  -3  -6  -3 167.564 9.22290   8
  -3  -6  -3 193.809 8.84000   1
  -3  -6  -3 166.936 8.61677   5
   3   6   3 174.647 9.06153   8
  -3   6  -3 180.999 7.31793   8
   3   6   3 187.443 9.58953   2
   3   6   3 158.077 9.04919   3
  -3   6  -3 171.819 7.90282   8
  -3   6  -3 190.988 5.52206   2
  -4  -6  -3 11.0433 3.28607   5
   4  -6   3 5.71127 2.54753   3
  -4  -6  -3 2.63962 3.57687   8
   4  -6   3 2.32247 1.95946   2
   4  -6   3 5.15996 2.76459   8
  -4  -6  -3 2.84907 2.78246   1
  -4   6  -3 5.85712 2.06434   2
   4   6   3 4.89919 3.42882   8
   4   6   3 5.57052 3.34393   2
  -4   6  -3 2.51872 2.38383   8
  -4   6  -3 -0.6235 2.78088   8
   4   6   3 3.70517 3.51507   3
   5  -6   3 134.797 7.01578   2
  -5  -6  -3 137.411 8.92676   1
   5  -6   3 136.980 7.90165   3
  -5  -6  -3 123.396 8.84556   5
  -5  -6  -3 130.494 10.3328   8
   5   6   3 158.318 11.1349   2
   5   6   3 135.150 9.59380   8
   5   6   3 131.059 10.5421   3
  -5   6  -3 128.744 8.50692   8
   6  -6   3 33.1327 3.78092   2
  -6  -6  -3 40.8097 4.40653   1
   6  -6   3 35.5135 4.11166   3
  -6  -6  -3 46.4407 4.97404   5
  -6  -6  -3 40.7297 5.38665   8
   6   6   3 38.2654 5.88654   2
  -6   6  -3 32.3087 4.10642   8
   6   6   3 41.5104 5.52549   3
  -7  -6  -3 313.405 14.9399   8
   7   6   3 328.735 15.7434   3
  -7   6  -3 300.565 12.1990   8
   7   6   3 327.515 15.8581   2
   8  -7  -3 2.63320 5.10357   6
  -8  -7   3 0.72234 3.97448   8
   8   7  -3 5.25037 4.68414   6
   8   7  -3 -0.5184 5.26377   3
   8   7  -3 -1.0537 5.47412   2
   7  -7  -3 309.861 13.3149   6
  -7  -7   3 304.888 12.6652   8
   7  -7  -3 309.474 10.9572   2
   7   7  -3 285.797 14.2271   2
   7   7  -3 288.725 13.7692   3
   7   7  -3 293.129 13.0989   6
   6  -7  -3 21.7312 2.49623   3
  -6  -7   3 19.5690 2.12679   5
  -6  -7   3 21.6804 4.10156   8
   6  -7  -3 20.8013 4.47773   6
   6  -7  -3 18.4868 3.14604   2
   6   7  -3 20.1664 4.46787   6
   6   7  -3 18.7008 4.56467   2
   6   7  -3 17.0370 4.57032   3
   6   7  -3 16.4988 3.89513   8
  -5  -7   3 1385.64 25.9286   8
  -5  -7   3 1463.98 27.0378   8
   5  -7  -3 1465.37 25.1192   2
   5  -7  -3 1457.04 26.7979   6
  -5  -7   3 1435.13 22.6045   5
   5  -7  -3 1473.28 22.7266   3
  -5  -7   3 1437.14 22.5561   1
   5   7  -3 1423.18 26.6966   6
   5   7  -3 1442.25 28.4354   2
   5   7  -3 1501.29 28.2902   3
   5   7  -3 1461.49 26.6872   8
   4  -7  -3 110.105 6.41867   6
   4  -7  -3 123.083 3.48361   3
  -4  -7   3 123.796 7.75424   8
  -4  -7   3 120.804 5.03321   5
  -4  -7   3 124.894 4.89388   1
   4  -7  -3 117.713 5.50674   2
  -4  -7   3 111.770 6.17222   8
   4   7  -3 141.382 8.31041   3
   4   7  -3 130.587 6.92533   6
   4   7  -3 120.062 7.20450   8
   4   7  -3 115.449 8.20916   2
   3  -7  -3 2939.12 43.4739   1
   3  -7  -3 2902.29 43.0791   4
  -3  -7   3 2838.94 44.2590   8
   3  -7  -3 2946.57 43.2313   6
  -3  -7   3 2878.46 44.6496   8
   3   7  -3 2945.18 44.6290   8
   3   7  -3 2882.60 43.0737   4
   3   7  -3 2880.98 45.0984   3
   3   7  -3 2929.71 43.2451   6
   3   7  -3 2953.16 45.2418   2
   2  -7  -3 221.423 4.45006   3
   2  -7  -3 218.420 6.06413   4
   2  -7  -3 214.319 7.75869   1
   2  -7  -3 222.233 5.12288   8
  -2  -7   3 208.770 8.25535   8
  -2  -7   3 215.165 7.39969   8
   2  -7  -3 224.931 5.31478   8
   2  -7  -3 203.894 7.05461   5
  -2  -7   3 206.846 6.65618   2
   2   7  -3 229.051 7.55230   2
   2   7  -3 219.888 8.22361   8
   2   7  -3 214.452 6.05478   4
   2   7  -3 208.605 7.93459   3
  -2   7   3 218.237 5.30348   8
  -2   7   3 218.088 5.53553   8
  -1  -7   3 685.885 14.3594   8
   1  -7  -3 705.298 12.6947   8
   1  -7  -3 692.463 11.9954   4
   1  -7  -3 666.631 14.2213   1
   1  -7  -3 684.620 12.0544   7
   1  -7  -3 689.528 11.6951   3
   1  -7  -3 720.697 13.8346   5
   1  -7  -3 674.886 13.1408   2
  -1  -7   3 679.037 13.7481   8
   1  -7  -3 657.198 12.6814   8
  -1  -7   3 691.419 11.9416   4
   1   7  -3 704.317 12.5689   2
  -1   7   3 693.135 12.0139   3
  -1   7   3 680.040 12.4502   8
  -1   7   3 688.369 12.7631   8
  -1   7   3 712.331 12.0224   4
   1   7  -3 669.744 13.7563   8
   1   7  -3 681.617 14.3077   8
   1   7  -3 665.977 12.0846   7
   1   7  -3 675.562 12.0407   4
   0  -7   3 7.43672 1.84739   7
   0  -7   3 7.88510 2.25623   8
   0  -7   3 5.29195 1.62922   4
   0  -7   3 5.69921 2.27776   8
   0  -7  -3 3.26508 1.88059   8
   0  -7  -3 2.94969 1.48513   3
   0  -7  -3 10.2921 2.62196   1
   0  -7  -3 5.59461 2.32165   5
   0  -7  -3 3.75569 2.02744   2
   0   7  -3 6.66007 1.27534   2
   0   7   3 7.82234 1.74060   7
   0   7  -3 6.11203 2.38200   8
   0   7   3 4.95100 2.11769   8
   0   7  -3 7.52883 2.27020   8
   0   7   3 5.29484 1.86882   3
   0   7   3 7.95622 1.74771   4
   0   7   3 9.68861 2.37794   2
   0   7   3 6.42058 2.17905   8
  -1  -7  -3 1295.36 22.7364   5
  -1  -7  -3 1317.45 23.3777   8
   1  -7   3 1306.35 22.7445   8
  -1  -7  -3 1349.68 23.5064   1
   1   7   3 1329.41 23.4295   8
   1   7   3 1325.14 23.7306   2
  -1   7  -3 1299.49 22.8866   8
   1   7   3 1333.66 23.0503   8
   1   7   3 1318.36 22.9886   3
  -1   7  -3 1361.78 19.5487   2
  -1   7  -3 1349.82 22.7775   8
  -2  -7  -3 278.375 10.0846   8
  -2  -7  -3 265.719 7.92899   6
   2  -7   3 283.215 8.92476   8
  -2  -7  -3 297.885 10.0701   1
  -2  -7  -3 297.292 9.89015   5
  -2   7  -3 290.981 9.28651   8
  -2   7  -3 292.303 8.79013   8
   2   7   3 287.331 10.3967   2
   2   7   3 281.537 10.2047   8
  -2   7  -3 296.633 5.85996   2
   2   7   3 302.271 10.1375   3
  -2   7  -3 284.109 7.66342   3
  -2   7  -3 316.963 8.33394   6
  -3  -7  -3 511.242 13.5622   1
  -3  -7  -3 479.541 14.1040   8
   3  -7   3 507.980 10.0360   2
   3  -7   3 487.392 12.2417   8
  -3  -7  -3 521.410 13.4659   5
  -3   7  -3 495.396 12.2386   8
  -3   7  -3 496.409 11.1613   3
   3   7   3 497.213 14.1764   3
  -3   7  -3 516.745 9.71630   2
  -3   7  -3 513.681 12.8276   8
   3   7   3 519.920 14.4099   8
   3   7   3 499.219 14.5519   2
   4  -7   3 84.0768 4.96010   2
  -4  -7  -3 88.4608 8.92825   8
  -4  -7  -3 100.124 8.24869   1
  -4  -7  -3 76.0576 8.14797   5
   4  -7   3 78.4463 6.24713   8
  -4   7  -3 89.1250 7.33303   8
  -4   7  -3 86.0004 4.20985   2
   4   7   3 78.0708 9.05962   3
   4   7   3 70.2960 8.24487   8
   4   7   3 65.2256 9.05844   2
  -5  -7  -3 539.134 17.1925   8
   5  -7   3 567.290 14.2469   3
  -5  -7  -3 525.909 15.2083   5
   5  -7   3 549.409 12.9392   2
  -5  -7  -3 552.447 15.2019   1
   5   7   3 558.681 17.5271   3
   5   7   3 539.587 16.5630   8
  -5   7  -3 528.892 14.5542   8
   5   7   3 558.032 17.9488   2
   6  -7   3 -0.1590 3.03175   3
  -6  -7  -3 0.27446 4.12086   8
  -6  -7  -3 0.56923 3.83369   5
  -6  -7  -3 -0.3256 3.58225   1
   6   7   3 -2.2371 4.66672   3
   6   7   3 3.76923 4.85098   2
  -6   7  -3 1.72405 3.21395   8
  -7  -7  -3 224.628 13.4228   8
   7   7   3 221.653 14.0151   3
   7   7   3 211.362 13.9955   2
  -7   7  -3 211.057 10.5072   8
  -8  -8   3 1.52154 4.38738   8
   8  -8  -3 6.20671 5.42675   6
   8   8  -3 8.05105 5.64016   2
   8   8  -3 10.9351 5.98118   3
   8   8  -3 11.1116 5.06088   6
   7  -8  -3 74.4846 6.43364   2
  -7  -8   3 57.0993 8.06090   8
   7  -8  -3 57.0791 7.64830   6
   7   8  -3 90.0108 9.32846   6
   7   8  -3 66.9663 8.81760   2
   7   8  -3 73.4415 9.38300   3
  -6  -8   3 7.07266 2.26800   5
   6  -8  -3 11.2776 3.71507   6
   6  -8  -3 7.56307 2.75829   2
  -6  -8   3 5.95343 3.59272   8
   6   8  -3 7.34173 4.58606   3
   6   8  -3 2.19786 3.72557   2
   6   8  -3 4.19791 3.82436   6
   6   8  -3 2.04667 3.39868   8
  -5  -8   3 172.086 5.78413   1
   5  -8  -3 159.527 8.43182   6
  -5  -8   3 171.426 6.30568   5
  -5  -8   3 153.632 7.45155   8
   5  -8  -3 164.165 6.81788   2
  -5  -8   3 173.441 9.62416   8
   5  -8  -3 169.156 4.59166   3
   5   8  -3 161.542 8.70077   8
   5   8  -3 163.103 8.72480   6
   5   8  -3 185.712 10.3641   3
   5   8  -3 167.661 10.5122   2
   4  -8  -3 586.176 11.9821   2
  -4  -8   3 537.987 13.3910   8
   4  -8  -3 580.601 13.2570   6
  -4  -8   3 574.928 11.6780   1
  -4  -8   3 549.365 11.5259   5
  -4  -8   3 582.103 14.7713   8
   4   8  -3 566.711 14.3356   8
   4   8  -3 561.808 13.2027   6
   4   8  -3 567.396 14.8802   3
   4   8  -3 576.303 14.9809   2
   3  -8  -3 214.583 7.88566   1
   3  -8  -3 230.868 4.79956   8
   3  -8  -3 215.967 7.04895   6
   3  -8  -3 210.217 6.66023   4
  -3  -8   3 216.318 8.98150   8
  -3  -8   3 210.007 7.81640   8
   3   8  -3 221.399 6.80356   4
  -3   8   3 236.102 5.03785   8
   3   8  -3 228.870 7.22402   6
   3   8  -3 216.671 8.70777   8
  -3   8   3 223.670 4.89623   8
   3   8  -3 213.695 8.63910   2
   3   8  -3 217.754 8.99214   3
  -2  -8   3 720.058 14.2087   2
   2  -8  -3 757.620 13.3218   4
   2  -8  -3 729.337 14.5284   5
   2  -8  -3 735.298 13.7534   2
   2  -8  -3 784.780 11.5198   3
  -2  -8   3 730.324 15.2570   8
   2  -8  -3 768.301 12.8942   8
   2  -8  -3 729.071 15.3421   1
  -2  -8   3 777.532 16.1449   8
   2   8  -3 768.731 16.0495   8
   2   8  -3 755.539 14.8016   2
  -2   8   3 747.215 12.8945   8
  -2   8   3 757.331 13.0545   8
   2   8  -3 753.845 13.3073   4
   2   8  -3 750.878 15.4305   3
   1  -8  -3 266.224 8.72335   5
  -1  -8   3 277.229 9.30724   8
   1  -8  -3 276.240 7.50778   2
   1  -8  -3 278.473 9.34839   1
   1  -8  -3 270.988 7.45248   8
   1  -8  -3 284.093 6.59815   7
  -1  -8   3 281.472 8.38103   8
   1  -8  -3 282.049 6.28987   3
  -1  -8   3 280.143 6.52583   4
   1   8  -3 285.566 7.18194   2
  -1   8   3 266.893 6.61514   3
   1   8  -3 262.204 8.36438   8
  -1   8   3 282.697 7.83302   8
  -1   8   3 276.996 6.43776   4
   1   8  -3 291.874 9.39229   8
  -1   8   3 273.521 7.25888   8
   1   8  -3 273.161 6.62880   7
   0  -8   3 439.207 11.1387   8
   0  -8   3 424.440 8.84206   4
   0  -8   3 434.204 8.95503   7
   0  -8  -3 429.314 11.6260   1
   0  -8  -3 410.281 10.0923   2
   0  -8  -3 416.543 10.4627   8
   0  -8  -3 446.720 11.2717   5
   0  -8  -3 424.134 9.34689   3
   0   8  -3 435.088 7.89120   2
   0   8   3 416.247 9.72377   3
   0   8   3 417.895 8.79393   7
   0   8   3 420.618 10.1168   8
   0   8   3 439.961 10.8862   8
   0   8  -3 419.466 10.6108   8
   0   8   3 409.684 8.71424   4
   0   8   3 432.188 10.9432   2
   0   8  -3 423.381 11.1558   8
  -1  -8  -3 7.68598 2.64261   1
  -1  -8  -3 -0.2338 2.61296   8
  -1  -8  -3 3.41329 2.50450   5
   1  -8   3 2.06262 2.40908   8
  -1  -8  -3 2.70930 1.48621   6
   1   8   3 2.77685 2.63607   2
  -1   8  -3 3.74628 2.29860   8
   1   8   3 3.07877 1.99505   3
   1   8   3 3.28874 2.80746   8
   1   8   3 4.56913 2.35328   8
  -1   8  -3 1.21122 1.84553   8
  -1   8  -3 3.10077 1.50330   6
   2  -8   3 -2.5566 1.59599   8
  -2  -8  -3 -1.5206 2.21251   8
  -2  -8  -3 0.31781 2.71001   1
  -2  -8  -3 3.76764 2.48978   5
  -2  -8  -3 1.50616 1.86079   6
  -2   8  -3 1.34199 2.26049   8
  -2   8  -3 5.55157 2.33366   8
   2   8   3 2.51599 2.74786   3
   2   8   3 3.28594 2.94044   2
   2   8   3 1.90477 2.50886   8
  -2   8  -3 3.10804 1.94476   6
  -2   8  -3 -1.0631 1.42277   3
  -3  -8  -3 76.1702 7.54613   1
   3  -8   3 85.6496 6.16150   8
  -3  -8  -3 78.7521 7.72076   5
  -3  -8  -3 79.7477 8.14045   8
   3   8   3 82.6941 8.66724   2
  -3   8  -3 83.1301 6.81458   8
  -3   8  -3 84.8128 5.79030   8
   3   8   3 86.8627 8.28532   3
   3   8   3 93.2567 8.06639   8
  -3   8  -3 92.6366 4.65851   3
  -3   8  -3 80.2467 3.14207   2
   4  -8   3 48.7627 5.66285   8
  -4  -8  -3 61.8957 7.91866   1
  -4  -8  -3 54.3063 7.00753   5
   4  -8   3 50.2431 3.87657   2
  -4  -8  -3 41.8483 5.00243   8
   4   8   3 52.7835 7.20324   3
   4   8   3 57.1361 7.65185   2
   4   8   3 41.6942 5.44186   8
  -4   8  -3 55.9269 6.75756   8
  -5  -8  -3 116.461 10.4796   8
  -5  -8  -3 112.323 8.80197   1
  -5  -8  -3 129.579 9.24767   5
   5   8   3 133.799 10.0307   8
  -5   8  -3 117.665 8.18451   8
   5   8   3 104.622 10.6339   3
   5   8   3 128.086 11.2328   2
  -6  -8  -3 0.92082 3.49245   1
  -6  -8  -3 -5.6628 3.98194   8
  -6  -8  -3 8.75282 4.39984   5
  -6   8  -3 6.98844 3.81187   8
   6   8   3 6.04292 5.16136   2
   6   8   3 4.49960 5.18910   3
  -7  -8  -3 83.4962 8.09865   8
  -7   8  -3 74.6889 7.59078   8
   7   8   3 67.1480 7.08090   3
   7   8   3 57.5032 6.78681   2
  -8  -9   3 129.315 10.6493   8
   8  -9  -3 97.0791 10.2551   6
   8   9  -3 121.967 11.7108   3
   8   9  -3 107.277 10.5138   6
   8   9  -3 133.823 12.5274   2
  -7  -9   3 149.165 10.8071   8
   7  -9  -3 164.323 10.5546   6
   7   9  -3 154.888 10.5508   6
   7   9  -3 177.149 12.5555   2
   7   9  -3 181.555 12.3339   3
  -6  -9   3 648.774 17.8641   8
  -6  -9   3 648.870 13.2391   5
   6  -9  -3 654.202 14.5048   2
   6  -9  -3 617.919 16.7972   6
   6   9  -3 668.060 18.9265   3
   6   9  -3 609.852 16.8352   6
   6   9  -3 621.376 17.0035   8
   6   9  -3 638.571 18.9877   2
  -5  -9   3 1163.30 20.1016   1
   5  -9  -3 1213.71 21.0668   2
   5  -9  -3 1174.23 22.9571   6
  -5  -9   3 1170.47 20.2846   5
  -5  -9   3 1144.00 24.3700   8
   5   9  -3 1181.43 23.0686   6
   5   9  -3 1207.17 25.4175   2
   5   9  -3 1135.13 24.7871   3
   5   9  -3 1170.93 23.9500   8
  -4  -9   3 275.604 9.77409   8
  -4  -9   3 311.714 8.74270   5
  -4  -9   3 323.390 8.75098   1
   4  -9  -3 310.818 9.45223   6
  -4  -9   3 308.491 11.4405   8
   4  -9  -3 322.996 8.25606   2
   4   9  -3 314.181 11.1565   8
   4   9  -3 324.551 11.6233   2
   4   9  -3 331.701 11.7185   3
   4   9  -3 316.305 9.56804   6
   3  -9  -3 676.964 13.1946   4
   3  -9  -3 680.716 11.4042   8
  -3  -9   3 662.694 15.7628   8
   3  -9  -3 664.394 13.2549   6
   3  -9  -3 670.013 14.7934   1
  -3   9   3 690.674 11.5198   8
   3   9  -3 656.510 13.2347   6
  -3   9   3 685.813 11.5580   8
   3   9  -3 668.606 13.1634   4
   3   9  -3 667.376 15.1585   2
   3   9  -3 669.146 15.5913   3
   3   9  -3 671.898 15.6561   8
   2  -9  -3 2210.43 35.6288   1
   2  -9  -3 2247.97 33.0644   8
  -2  -9   3 2186.59 35.0378   2
   2  -9  -3 2242.44 34.2970   5
   2  -9  -3 2147.20 33.8228   2
  -2  -9   3 2247.41 36.3652   8
   2  -9  -3 2258.15 32.8408   4
   2   9  -3 2212.67 34.9655   2
  -2   9   3 2215.50 33.0112   8
   2   9  -3 2263.49 36.2295   8
   2   9  -3 2258.86 35.6149   3
   2   9  -3 2204.28 32.7946   4
  -2   9   3 2224.76 33.1171   8
   1  -9  -3 2602.13 39.4784   5
   1  -9  -3 2563.30 40.9134   1
   1  -9  -3 2598.61 39.0988   8
  -1  -9   3 2622.49 40.9724   8
  -1  -9   3 2660.01 37.3618   4
   1  -9  -3 2661.43 37.7950   3
   1  -9  -3 2565.05 39.5301   2
  -1   9   3 2610.00 37.2383   4
   1   9  -3 2627.57 38.7969   2
  -1   9   3 2576.40 37.9773   3
  -1   9   3 2631.41 39.2597   8
   1   9  -3 2561.49 40.5891   8
  -1   9   3 2623.42 39.0932   8
   1   9  -3 2651.25 40.9704   8
   1   9  -3 2644.30 39.8044   3
   0  -9  -3 1468.03 25.3817   5
   0  -9   3 1502.67 26.0192   8
   0  -9   3 1518.23 22.9621   4
   0  -9   3 1529.61 23.1382   7
   0  -9  -3 1477.33 24.0992   3
   0  -9  -3 1510.74 26.5112   1
   0  -9  -3 1517.44 25.4291   8
   0   9  -3 1521.79 26.1027   8
   0   9   3 1502.02 25.2101   8
   0   9  -3 1504.75 22.3921   2
   0   9   3 1484.94 25.4916   8
   0   9   3 1490.71 22.8646   4
   0   9   3 1524.96 25.8971   2
   0   9   3 1505.07 24.4911   3
   0   9   3 1494.11 23.0054   7
   0   9  -3 1517.09 25.7444   8
  -1  -9  -3 1187.29 19.5512   6
  -1  -9  -3 1160.56 22.1844   8
  -1  -9  -3 1190.04 21.9896   5
   1  -9   3 1168.15 21.7348   8
  -1  -9  -3 1200.47 22.6571   1
  -1   9  -3 1210.55 19.6274   6
  -1   9  -3 1168.51 21.8377   8
   1   9   3 1188.30 22.4473   2
   1   9   3 1198.36 21.8723   8
  -1   9  -3 1191.17 21.6542   8
   1   9   3 1214.59 21.7180   3
   1   9   3 1229.41 22.6528   8
  -2  -9  -3 984.024 19.8376   5
  -2  -9  -3 982.458 20.2014   1
  -2  -9  -3 990.582 20.7576   8
  -2  -9  -3 983.969 17.9459   6
   2  -9   3 999.866 19.3053   8
   2   9   3 975.659 20.2096   3
  -2   9  -3 1023.23 17.6465   3
   2   9   3 998.390 20.8821   2
  -2   9  -3 1020.29 19.5667   8
  -2   9  -3 972.023 19.1072   8
  -2   9  -3 997.119 18.0094   6
   2   9   3 961.721 20.6041   8
  -3  -9  -3 153.315 9.80772   8
  -3  -9  -3 171.748 9.33421   1
   3  -9   3 160.261 7.60022   8
  -3  -9  -3 149.845 9.14703   5
   3   9   3 161.160 10.0676   2
  -3   9  -3 156.746 5.75970   3
  -3   9  -3 160.320 7.27363   8
  -3   9  -3 158.106 8.09749   8
   3   9   3 144.040 9.61476   8
   3   9   3 156.939 9.57878   3
   4  -9   3 513.283 10.1899   2
  -4  -9  -3 500.798 14.7434   1
  -4  -9  -3 518.120 16.2989   8
  -4  -9  -3 511.722 14.9165   5
   4   9   3 506.945 16.0912   8
  -4   9  -3 523.354 13.8937   8
   4   9   3 513.586 16.6599   2
   4   9   3 525.908 16.4085   3
  -5  -9  -3 404.683 13.7444   1
  -5  -9  -3 418.576 15.7184   8
  -5  -9  -3 387.965 13.5382   5
   5   9   3 385.626 15.6298   3
   5   9   3 402.984 16.1698   2
  -5   9  -3 401.032 12.7205   8
   5   9   3 417.951 15.1567   8
  -6  -9  -3 557.949 19.1416   8
  -6  -9  -3 579.905 16.4031   1
  -6  -9  -3 561.605 16.5680   5
   6   9   3 565.163 19.8570   2
  -6   9  -3 536.021 15.4168   8
   6   9   3 589.832 19.8188   3
  -7  -9  -3 32.6013 7.39835   8
   7   9   3 35.9354 7.87366   2
   7   9   3 47.1084 7.37150   3
  -7   9  -3 45.8348 4.59005   8
  -8 -10   3 452.272 16.9617   8
   8 -10  -3 412.919 16.2252   6
   8  10  -3 428.178 18.4359   2
   8  10  -3 501.746 19.0724   3
   8  10  -3 453.405 16.8686   6
  -7 -10   3 901.729 22.9226   8
   7 -10  -3 876.249 22.0231   6
   7  10  -3 877.042 22.1244   6
   7  10  -3 875.331 24.3915   2
   7  10  -3 869.249 23.8586   3
  -6 -10   3 -0.0329 3.83365   8
  -6 -10   3 -0.2057 2.27425   5
   6 -10  -3 1.53841 3.37374   6
   6 -10  -3 1.20721 2.30247   2
   6  10  -3 5.17155 4.31107   8
   6  10  -3 -1.3789 3.60918   2
   6  10  -3 3.34847 4.66820   3
   6  10  -3 0.88421 3.33096   6
   5 -10  -3 275.805 8.00997   2
  -5 -10   3 246.996 8.07742   1
   5 -10  -3 259.958 9.78858   6
  -5 -10   3 268.824 11.9577   8
  -5 -10   3 244.991 8.35332   5
   5  10  -3 264.387 11.2118   8
   5  10  -3 268.926 10.1300   6
   5  10  -3 278.779 12.4099   2
   5  10  -3 260.988 12.1800   3
  -4 -10   3 220.996 10.4973   8
  -4 -10   3 211.075 7.77730   1
   4 -10  -3 214.556 6.60385   2
   4 -10  -3 208.698 4.65948   8
  -4 -10   3 193.327 7.62374   5
   4 -10  -3 205.913 7.90015   6
   4  10  -3 206.419 10.1469   2
  -4  10   3 207.350 4.83600   8
   4  10  -3 212.179 8.00232   6
   4  10  -3 209.503 10.3994   3
   4  10  -3 197.054 9.84390   8
  -4  10   3 221.530 4.97588   8
   3 -10  -3 23.0503 2.70726   2
   3 -10  -3 22.0768 2.94602   4
   3 -10  -3 24.5759 3.32151   6
   3 -10  -3 24.9060 2.64943   8
  -3 -10   3 19.1956 3.99010   8
   3 -10  -3 30.7582 3.64816   1
   3  10  -3 28.9805 3.44438   4
   3  10  -3 26.5012 3.51019   2
  -3  10   3 30.3532 3.30047   8
   3  10  -3 28.9283 4.10753   6
   3  10  -3 27.0229 3.39914   3
   3  10  -3 30.7775 3.76578   8
  -3  10   3 23.9047 2.91000   8
   2 -10  -3 2978.86 42.2001   6
  -2 -10   3 2915.17 46.3060   8
   2 -10  -3 2826.36 43.5299   2
   2 -10  -3 2911.98 42.9019   8
   2 -10  -3 3002.00 42.2043   4
   2 -10  -3 2935.76 45.8037   1
   2 -10  -3 2843.99 43.8536   5
   2  10  -3 2883.50 42.1066   4
   2  10  -3 2912.55 46.0691   8
  -2  10   3 2985.25 43.0758   8
   2  10  -3 2921.63 44.7012   2
  -2  10   3 2997.35 43.0903   8
   2  10  -3 3021.06 45.5226   3
   1 -10  -3 1523.16 25.2453   2
   1 -10  -3 1531.90 25.2175   8
  -1 -10   3 1505.70 27.0164   8
  -1 -10   3 1560.50 23.0339   4
   1 -10  -3 1530.92 27.2548   1
   1 -10  -3 1580.87 26.3735   5
   1 -10  -3 1566.05 23.5758   3
  -1  10   3 1544.46 25.5183   8
   1  10  -3 1522.20 27.0732   8
  -1  10   3 1556.24 22.9649   4
  -1  10   3 1494.10 23.7685   3
   1  10  -3 1508.49 24.3785   2
  -1  10   3 1555.98 25.3629   8
   1  10  -3 1558.68 25.7532   3
   0 -10  -3 739.173 15.4965   8
   0 -10   3 740.002 12.6257   4
   0 -10   3 740.431 16.1474   8
   0 -10  -3 733.862 13.9605   3
   0 -10  -3 735.943 16.7049   1
   0 -10  -3 757.175 16.1956   5
   0  10   3 721.556 15.5693   2
   0  10  -3 728.126 15.6040   8
   0  10   3 714.236 15.5661   8
   0  10  -3 748.028 16.3037   8
   0  10   3 747.969 14.4576   3
   0  10  -3 736.244 12.1511   2
   0  10   3 730.547 12.5538   4
   0  10   3 739.847 15.1539   8
  -1 -10  -3 1533.22 24.1631   6
  -1 -10  -3 1562.89 27.5743   8
  -1 -10  -3 1547.05 27.8942   1
  -1 -10  -3 1571.31 27.1292   5
   1 -10   3 1530.23 26.8563   8
  -1  10  -3 1506.24 26.6132   8
  -1  10  -3 1557.80 27.1229   8
   1  10   3 1537.88 27.6599   8
  -1  10  -3 1587.95 24.2946   6
   1  10   3 1544.70 26.6850   3
   1  10   3 1550.11 27.7111   2
   1  10   3 1497.97 26.8863   8
  -2 -10  -3 764.836 15.0873   6
  -2 -10  -3 820.200 18.6508   8
   2 -10   3 810.857 17.0690   8
  -2 -10  -3 813.279 17.9882   5
  -2 -10  -3 796.054 18.1116   1
  -2  10  -3 793.126 14.7876   3
   2  10   3 782.504 18.4097   8
  -2  10  -3 783.514 16.6618   8
   2  10   3 775.732 18.4422   2
   2  10   3 765.076 17.6340   3
  -2  10  -3 774.814 15.1221   6
  -2  10  -3 818.417 17.3607   8
   3 -10   3 945.325 19.2797   8
  -3 -10  -3 944.888 20.4536   5
  -3 -10  -3 921.081 21.6183   8
  -3 -10  -3 959.862 20.8225   1
  -3  10  -3 934.807 16.9815   3
  -3  10  -3 978.088 19.8018   8
  -3  10  -3 914.359 19.1992   8
   3  10   3 933.430 21.5599   8
   3  10   3 949.583 21.3756   3
   3  10   3 910.108 21.8257   2
  -4 -10  -3 1162.67 24.0112   1
  -4 -10  -3 1118.01 25.4148   8
  -4 -10  -3 1121.00 23.6180   5
   4  10   3 1101.67 25.2613   3
  -4  10  -3 1136.17 22.7059   8
   4  10   3 1128.83 26.0814   2
   4  10   3 1147.25 25.4959   8
  -5 -10  -3 279.801 12.2868   5
  -5 -10  -3 297.963 14.0570   8
  -5 -10  -3 274.371 11.9593   1
   5  10   3 294.124 14.6162   2
   5  10   3 276.659 13.2081   8
  -5  10  -3 286.447 10.9442   8
   5  10   3 275.994 14.0235   3
  -6 -10  -3 52.7203 5.29824   5
  -6 -10  -3 50.8394 5.27050   1
  -6 -10  -3 40.2878 6.25363   8
   6  10   3 47.9112 5.89234   3
   6  10   3 49.7751 6.17053   2
  -6  10  -3 57.5800 6.80953   8
   7 -11  -3 36.1607 4.57505   6
  -7 -11   3 44.0977 5.54271   8
   7  11  -3 25.5084 6.63866   2
   7  11  -3 25.9103 5.52990   6
   7  11  -3 39.1401 5.83596   3
   6 -11  -3 442.720 13.7426   6
  -6 -11   3 426.250 11.3085   5
  -6 -11   3 428.474 15.4419   8
   6  11  -3 451.536 16.4286   2
   6  11  -3 418.061 15.9432   3
   6  11  -3 426.171 13.7323   6
  -5 -11   3 122.066 6.57397   1
   5 -11  -3 128.773 5.52388   2
   5 -11  -3 132.613 7.66684   6
  -5 -11   3 127.084 6.89704   5
  -5 -11   3 129.499 10.0356   8
   5  11  -3 131.037 10.2662   3
   5  11  -3 123.737 9.20905   8
   5  11  -3 141.068 7.96568   6
   5  11  -3 118.657 9.93227   2
   4 -11  -3 2003.61 30.0640   8
  -4 -11   3 2072.00 33.0806   5
   4 -11  -3 2059.22 31.8632   2
   4 -11  -3 2118.58 33.5049   6
  -4 -11   3 2021.59 33.6309   1
  -4 -11   3 2088.45 36.8869   8
  -4  11   3 2083.71 30.3043   8
   4  11  -3 2029.83 33.3592   6
  -4  11   3 2098.69 30.2015   8
   4  11  -3 2086.53 36.6731   3
   4  11  -3 2063.31 36.6619   8
   4  11  -3 2035.02 36.4260   2
   3 -11  -3 2276.12 34.2302   4
   3 -11  -3 2311.82 34.3320   6
   3 -11  -3 2226.62 34.2478   2
   3 -11  -3 2236.01 33.4365   8
  -3 -11   3 2249.39 38.2618   8
   3 -11  -3 2207.97 37.1074   1
  -3  11   3 2270.09 33.5253   8
   3  11  -3 2247.42 38.1496   8
  -3  11   3 2295.77 33.5890   8
   3  11  -3 2209.75 34.1620   6
   3  11  -3 2177.35 34.0582   4
   3  11  -3 2226.75 37.2405   2
   3  11  -3 2203.86 37.4993   3
   2 -11  -3 2437.28 35.6195   7
   2 -11  -3 2431.11 39.7824   1
   2 -11  -3 2403.89 37.0150   2
   2 -11  -3 2440.86 35.3911   4
   2 -11  -3 2428.47 35.3528   6
  -2 -11   3 2423.33 40.1400   8
   2 -11  -3 2432.87 36.7879   8
   2 -11  -3 2434.76 38.1927   5
   2  11  -3 2443.96 39.0905   3
   2  11  -3 2418.59 40.1178   8
   2  11  -3 2494.26 38.4467   2
   2  11  -3 2388.22 35.6326   7
  -2  11   3 2448.05 36.9676   8
   2  11  -3 2439.66 35.4384   4
   2  11  -3 2380.46 35.3250   6
   1 -11  -3 8.35355 3.12732   5
   1 -11  -3 6.20649 2.21504   8
  -1 -11   3 6.28967 1.38517   4
  -1 -11   3 8.84911 2.90711   8
   1 -11  -3 8.37026 3.10986   1
   1 -11  -3 6.23475 1.97568   2
   1 -11  -3 10.1660 1.42062   3
   1  11  -3 5.29568 2.42957   3
   1  11  -3 7.64549 1.91824   2
  -1  11   3 7.74214 1.70820   3
   1  11  -3 3.85010 2.64353   8
  -1  11   3 3.65994 2.21064   8
  -1  11   3 7.16171 2.16002   8
   0 -11   3 1128.31 17.5361   4
   0 -11  -3 1089.75 19.2978   3
   0 -11   3 1094.93 21.6968   8
   0 -11  -3 1132.85 21.1944   8
   0 -11  -3 1103.74 21.6128   5
   0 -11  -3 1092.53 22.2790   1
   0  11  -3 1114.25 21.8511   8
   0  11   3 1113.94 19.7928   3
   0  11   3 1109.54 20.8735   8
   0  11  -3 1114.67 17.3902   2
   0  11  -3 1131.12 19.6177   3
   0  11   3 1162.87 21.5305   8
   0  11   3 1130.01 17.5015   4
   0  11  -3 1127.89 21.4223   8
   0  11   3 1127.69 21.2671   2
  -1 -11  -3 -2.1363 2.47536   1
   1 -11   3 3.58357 1.84150   7
  -1 -11  -3 1.02490 1.39218   6
  -1 -11  -3 6.13938 3.45733   5
   1 -11   3 -0.6854 2.16184   8
  -1 -11  -3 1.37180 2.45112   8
   1  11   3 2.19627 2.34210   8
  -1  11  -3 2.27980 2.51105   8
   1  11   3 4.34587 2.73010   8
   1  11   3 -0.4146 2.30269   3
  -1  11  -3 3.97938 2.36824   8
   1  11   3 4.15257 2.70986   2
  -1  11  -3 0.64416 1.33778   6
   1  11   3 1.09637 1.63341   7
   2 -11   3 2272.20 37.4981   8
  -2 -11  -3 2291.28 37.8654   5
  -2 -11  -3 2279.27 38.6633   1
  -2 -11  -3 2221.26 35.0657   6
  -2 -11  -3 2276.49 39.1426   8
  -2  11  -3 2329.62 37.6496   8
   2  11   3 2288.81 39.4565   2
   2  11   3 2283.88 39.3038   8
  -2  11  -3 2281.12 35.0121   3
   2  11   3 2286.41 38.4103   3
  -2  11  -3 2306.08 35.3242   6
  -2  11  -3 2288.54 37.7062   8
  -3 -11  -3 2985.48 48.6691   1
  -3 -11  -3 2977.38 50.0009   8
   3 -11   3 2967.73 47.2938   8
  -3 -11  -3 3034.27 47.7546   5
   3  11   3 2993.05 50.0854   8
   3  11   3 2977.78 50.3667   2
   3  11   3 2960.85 49.4554   3
  -3  11  -3 2994.43 47.4855   8
  -4 -11  -3 446.181 14.4784   1
  -4 -11  -3 427.362 14.4335   5
  -4 -11  -3 471.010 16.0828   8
  -4  11  -3 426.122 13.0247   8
   4  11   3 465.901 16.4922   2
   4  11   3 444.853 15.7757   8
   4  11   3 456.458 15.7915   3
  -5 -11  -3 49.4501 5.91550   5
  -5 -11  -3 54.1012 5.76168   8
  -5 -11  -3 59.1251 6.01690   1
   5  11   3 56.5601 7.87582   2
  -5  11  -3 46.3527 6.69098   8
   5  11   3 49.4895 5.73956   8
   5  11   3 45.8730 5.61261   3
  -6 -11  -3 14.5176 5.84060   8
  -6 -11  -3 17.6662 5.36277   5
  -6 -11  -3 14.9318 4.85133   1
   6  11   3 24.6872 6.29510   3
  -6  11  -3 18.6347 4.42374   8
   6  11   3 15.3653 6.68558   2
  -7 -12   3 344.974 15.2512   8
   7 -12  -3 330.906 13.1603   6
   7  12  -3 306.345 13.0264   6
   7  12  -3 322.709 15.6809   3
   7  12  -3 334.721 15.8500   2
  -6 -12   3 4.22435 2.98128   5
   6 -12  -3 7.46896 3.70511   6
  -6 -12   3 5.04569 4.63769   8
   6  12  -3 10.0025 4.75548   2
   6  12  -3 -2.2659 4.26528   3
   6  12  -3 2.04333 3.38869   6
  -5 -12   3 127.749 10.4311   8
  -5 -12   3 128.199 7.06247   1
   5 -12  -3 125.447 7.37415   6
  -5 -12   3 116.411 7.14033   5
   5  12  -3 131.046 10.4300   3
   5  12  -3 107.974 9.90957   2
   5  12  -3 117.730 9.52306   8
   5  12  -3 116.502 7.42118   6
   4 -12  -3 744.944 15.4496   6
   4 -12  -3 736.791 17.8004   1
  -4 -12   3 726.365 19.1368   8
  -4 -12   3 776.181 16.7187   1
  -4 -12   3 740.959 16.2752   5
   4 -12  -3 771.633 13.9184   2
  -4  12   3 744.159 13.2247   8
   4  12  -3 756.188 19.0999   8
   4  12  -3 721.034 15.3596   6
  -4  12   3 766.821 13.3242   8
   4  12  -3 702.534 18.4835   3
   4  12  -3 744.624 18.4356   2
  -3 -12   3 286.414 10.3057   1
  -3 -12   3 297.861 11.9984   8
   3 -12  -3 307.598 7.98964   6
   3 -12  -3 308.733 7.81114   4
   3 -12  -3 305.114 7.73647   8
   3 -12  -3 280.358 11.0208   1
   3 -12  -3 305.143 7.54945   2
   3  12  -3 298.568 7.71316   4
  -3  12   3 310.010 8.12884   8
   3  12  -3 315.870 11.3485   3
   3  12  -3 286.527 11.7329   8
   3  12  -3 300.646 7.93043   6
  -3  12   3 291.108 7.69947   8
   3  12  -3 317.942 10.7619   2
   2 -12  -3 1069.52 17.0540   4
   2 -12  -3 1019.20 18.3101   2
   2 -12  -3 1054.56 18.9164   8
  -2 -12   3 1062.60 22.2582   8
   2 -12  -3 1040.78 20.7451   5
   2 -12  -3 1076.76 17.2021   7
   2 -12  -3 1026.85 21.7946   1
   2 -12  -3 1060.06 16.9368   6
   2  12  -3 1060.07 17.2500   7
   2  12  -3 1058.01 17.0893   4
   2  12  -3 1027.36 19.7474   2
   2  12  -3 1062.36 20.9041   3
   2  12  -3 1046.66 22.2602   8
  -2  12   3 1069.65 19.2339   8
   2  12  -3 1063.01 16.9916   6
   1 -12  -3 389.321 12.7369   1
   1 -12  -3 377.673 10.3915   8
  -1 -12   3 374.167 12.0787   8
   1 -12  -3 367.604 11.9220   5
   1 -12  -3 395.298 8.23166   3
  -1  12   3 369.368 10.0826   8
  -1  12   3 374.637 8.50200   3
  -1  12   3 401.365 11.0789   8
   1  12  -3 368.269 8.96404   2
   1  12  -3 385.052 10.4886   3
   1  12  -3 392.099 12.4419   8
   0 -12  -3 14.7692 1.64850   6
   0 -12  -3 11.1114 3.16280   8
   0 -12  -3 11.7220 3.43902   5
   0 -12   3 13.5265 3.54837   8
   0 -12   3 14.9565 1.75631   4
   0 -12  -3 9.91144 3.29724   1
   0  12   3 17.8848 2.81154   2
   0  12  -3 18.1401 3.42418   8
   0  12   3 15.4603 3.32605   8
   0  12   3 11.9844 2.51826   3
   0  12   3 14.1228 1.83671   4
   0  12  -3 19.2003 3.80536   8
   0  12  -3 16.1356 2.15952   3
   0  12  -3 19.4562 2.05817   6
   0  12   3 20.1103 2.83560   8
   0  12  -3 12.8953 1.43671   2
   1 -12   3 180.293 5.94925   4
  -1 -12  -3 158.344 9.87135   1
  -1 -12  -3 176.737 9.76407   5
   1 -12   3 188.176 6.06840   7
  -1 -12  -3 175.639 9.08236   8
  -1 -12  -3 189.058 5.36481   6
   1 -12   3 180.760 8.62339   8
  -1  12  -3 175.503 9.13356   8
   1  12   3 189.381 5.91090   4
   1  12   3 190.617 9.26027   2
  -1  12  -3 186.517 5.34227   6
   1  12   3 192.385 9.77981   8
   1  12   3 182.598 8.26462   3
  -1  12  -3 175.030 7.80452   8
   1  12   3 184.149 5.90211   7
  -2 -12  -3 103.324 8.77079   8
  -2 -12  -3 95.6948 4.72121   6
  -2 -12  -3 89.9120 8.92863   5
  -2 -12  -3 104.640 9.18778   1
   2 -12   3 92.9330 7.00348   8
   2  12   3 102.945 8.90344   2
   2  12   3 90.0496 8.94780   8
  -2  12  -3 113.558 8.23415   8
   2  12   3 84.4170 7.88871   3
  -2  12  -3 103.506 4.62623   3
  -2  12  -3 96.8509 6.36129   8
  -2  12  -3 88.8956 4.63227   6
  -3 -12  -3 33.6708 4.29056   5
  -3 -12  -3 21.8886 5.23463   8
  -3 -12  -3 18.7653 4.60427   1
   3  12   3 24.2251 5.27579   8
  -3  12  -3 23.1729 3.70684   8
   3  12   3 17.4826 4.57069   3
   3  12   3 19.6940 4.35573   2
  -4 -12  -3 818.449 20.0337   1
  -4 -12  -3 780.379 21.4291   8
  -4 -12  -3 762.030 19.7272   5
   4  12   3 822.304 22.1711   2
   4  12   3 797.364 21.6109   8
  -4  12  -3 790.564 18.5781   8
   4  12   3 821.424 21.4524   3
  -5 -12  -3 91.6231 9.15965   1
  -5 -12  -3 83.1281 9.35370   5
  -5 -12  -3 83.2396 9.42048   8
   5  12   3 87.6120 10.1276   8
  -5  12  -3 82.1779 7.68506   8
   5  12   3 75.3991 10.1821   2
   5  12   3 95.4609 10.9039   3
  -6 -12  -3 33.8592 6.92076   8
  -6 -12  -3 29.9857 6.06311   5
  -6 -12  -3 43.6581 4.98650   1
   6  12   3 35.9782 7.31266   2
   6  12   3 35.0967 6.90284   3
  -6  12  -3 26.6083 4.39022   8
   7 -13  -3 0.40180 3.84852   6
  -7 -13   3 0.17641 4.65902   8
   7  13  -3 -2.1738 4.66662   2
   7  13  -3 -3.3308 3.62328   6
   7  13  -3 3.45236 5.58810   3
   6 -13  -3 134.451 8.23938   6
  -6 -13   3 129.067 11.1665   8
   6  13  -3 130.504 8.47778   6
   6  13  -3 148.792 11.6585   3
   6  13  -3 149.843 11.6303   2
  -5 -13   3 125.310 7.47701   1
  -5 -13   3 109.505 10.5436   8
  -5 -13   3 136.481 7.89914   5
   5 -13  -3 129.545 7.37819   6
   5  13  -3 130.413 10.0534   8
   5  13  -3 129.382 7.50548   6
   5  13  -3 132.809 10.6481   3
   5  13  -3 147.421 10.6897   2
  -4 -13   3 3.92026 3.66337   8
   4 -13  -3 2.94861 3.29686   1
   4 -13  -3 8.37642 1.97119   2
  -4 -13   3 7.67255 3.08425   5
   4 -13  -3 11.4073 2.78754   6
  -4 -13   3 7.71372 3.10369   1
   4  13  -3 6.25169 3.86971   3
  -4  13   3 9.29578 2.08620   8
   4  13  -3 12.8973 3.99806   2
   4  13  -3 8.36784 3.82846   8
   4  13  -3 4.36174 2.35619   6
  -3 -13   3 6.85013 3.46010   1
   3 -13  -3 8.88822 2.08411   6
  -3 -13   3 8.86787 3.73206   8
   3 -13  -3 8.30522 3.89544   1
   3  13  -3 7.73865 3.53308   3
   3  13  -3 5.51568 3.60948   8
  -3  13   3 7.37208 2.31781   8
  -3  13   3 7.06270 2.14323   8
   3  13  -3 10.5970 3.42813   2
   3  13  -3 6.90441 2.00082   6
   2 -13  -3 136.919 4.22951   6
   2 -13  -3 131.734 5.23559   2
   2 -13  -3 144.067 4.48001   7
   2 -13  -3 137.716 6.26707   8
   2 -13  -3 146.184 9.52789   1
   2 -13  -3 151.224 8.93427   5
  -2 -13   3 154.280 9.64732   8
   2  13  -3 163.498 9.73410   8
   2  13  -3 147.962 4.36225   6
   2  13  -3 150.577 8.17287   3
  -2  13   3 139.245 6.42038   8
   2  13  -3 134.482 4.40054   7
   2  13  -3 133.043 6.99241   2
  -2  13   3 126.282 6.90992   8
   1 -13  -3 37.4955 4.31972   8
   1 -13  -3 29.6474 4.23546   1
  -1 -13   3 23.5767 3.54119   8
   1 -13  -3 33.1543 3.98905   5
   1 -13  -3 32.6853 2.82192   3
   1  13  -3 31.1260 3.88842   2
   1  13  -3 28.9322 4.24446   3
  -1  13   3 30.8553 3.28164   8
  -1  13   3 24.5759 3.36270   3
  -1  13   3 30.8385 4.12310   8
   1  13  -3 33.8934 4.37952   8
   0 -13  -3 542.044 15.0222   5
   0 -13   3 521.971 14.4123   8
   0 -13  -3 539.708 15.5755   1
   0 -13  -3 540.057 14.0077   8
   0 -13   3 558.531 9.28550   4
   0  13   3 541.609 14.4918   8
   0  13  -3 537.033 14.8282   8
   0  13   3 514.928 13.3751   8
   0  13  -3 535.172 9.60818   2
   0  13  -3 527.580 11.9187   3
   0  13   3 526.294 13.4740   2
   0  13   3 519.139 12.1772   3
   0  13  -3 553.857 9.18734   6
   1 -13   3 31.3574 3.39198   7
  -1 -13  -3 25.2762 3.62666   8
  -1 -13  -3 27.2948 4.57781   1
  -1 -13  -3 27.9296 2.55942   6
  -1 -13  -3 22.3955 4.02189   5
   1 -13   3 32.9775 3.37303   4
   1 -13   3 29.2780 3.51307   8
   1  13   3 32.5729 3.29261   7
  -1  13  -3 29.1575 3.69758   8
  -1  13  -3 24.1275 3.54888   3
   1  13   3 23.5649 3.06649   4
  -1  13  -3 23.8549 3.26481   8
  -1  13  -3 31.6839 2.63456   6
   1  13   3 29.2261 4.20595   2
   1  13   3 26.5828 3.73282   8
   1  13   3 23.3271 3.07578   3
  -2 -13  -3 348.247 13.3143   1
   2 -13   3 344.677 11.4114   8
  -2 -13  -3 357.266 13.1345   5
  -2 -13  -3 358.058 13.2155   8
  -2  13  -3 326.453 11.7643   8
   2  13   3 362.196 13.0398   2
   2  13   3 349.470 13.4696   8
   2  13   3 333.134 12.0157   3
  -3 -13  -3 35.4135 4.59770   8
  -3 -13  -3 33.6469 4.57002   1
  -3 -13  -3 26.2622 4.92833   5
   3  13   3 37.0760 4.50825   3
   3  13   3 38.3612 4.84350   2
  -3  13  -3 29.5546 3.93519   8
   3  13   3 33.1487 4.61698   8
  -4 -13  -3 89.6171 9.31579   1
  -4 -13  -3 89.5735 9.62165   5
  -4 -13  -3 84.0216 9.89714   8
  -4  13  -3 77.2907 7.75429   8
   4  13   3 80.7854 9.25478   8
   4  13   3 75.4066 9.76176   3
   4  13   3 87.5137 10.4903   2
  -5 -13  -3 13.4282 5.66009   8
  -5 -13  -3 12.9661 5.10767   5
  -5 -13  -3 12.2386 4.97834   1
  -5  13  -3 16.3998 4.17966   8
   5  13   3 8.29963 5.36579   3
   5  13   3 16.9790 5.70164   8
   5  13   3 20.1897 6.25063   2
  -6 -13  -3 150.805 10.6950   5
  -6 -13  -3 162.962 12.8601   8
   6  13   3 175.658 13.2576   3
   6  13   3 138.220 12.9378   2
  -6  13  -3 152.005 8.93592   8
  -7 -14   3 0.88521 5.58823   8
   7  14  -3 -1.6131 5.84403   2
   7  14  -3 -5.0082 4.73489   3
   6 -14  -3 315.640 12.4517   1
   6 -14  -3 332.815 11.6794   6
  -6 -14   3 316.074 14.8728   8
   6  14  -3 311.888 14.8933   2
   6  14  -3 336.382 11.8934   6
   6  14  -3 317.766 15.1267   3
   5 -14  -3 63.3739 6.45209   1
   5 -14  -3 50.5848 5.66390   6
  -5 -14   3 40.9550 5.15374   8
  -5 -14   3 42.8257 5.25785   1
  -5 -14   3 48.6093 5.48701   5
   5  14  -3 42.1126 5.09998   8
   5  14  -3 58.8212 6.51760   3
   5  14  -3 44.4219 5.41879   6
   5  14  -3 34.1019 4.80923   2
  -4 -14   3 73.4255 9.68128   8
   4 -14  -3 84.7732 8.64675   1
  -4 -14   3 67.9072 7.30975   5
   4 -14  -3 82.4979 5.31330   6
  -4 -14   3 71.0375 7.32229   1
   4  14  -3 81.3982 5.30128   6
   4  14  -3 67.5194 8.83513   8
  -4  14   3 76.6444 4.68253   8
   4  14  -3 92.2248 9.03983   3
   4  14  -3 80.5000 8.44939   2
   3 -14  -3 95.3562 4.41254   6
   3 -14  -3 104.367 9.04070   1
  -3 -14   3 112.723 8.34678   1
  -3 -14   3 106.461 9.47946   8
  -3 -14   3 82.7082 7.46804   5
  -3  14   3 105.049 6.03189   8
   3  14  -3 100.739 4.49444   6
   3  14  -3 79.8031 9.05164   8
   3  14  -3 90.1611 7.44593   2
   3  14  -3 84.4536 8.12833   3
   2 -14  -3 -1.9784 2.01763   8
   2 -14  -3 -0.1240 2.90859   5
   2 -14  -3 6.31244 3.54906   1
  -2 -14   3 0.70887 3.87537   8
  -2  14   3 -0.8052 2.31667   8
   2  14  -3 0.08636 1.11579   6
   2  14  -3 0.39891 3.81530   8
   2  14  -3 1.07313 2.58873   3
   2  14  -3 2.58022 2.43442   2
   1 -14  -3 153.328 10.2303   1
   1 -14  -3 159.636 7.68753   8
  -1 -14   3 146.864 9.56188   8
   1 -14  -3 150.321 4.94863   3
   1 -14  -3 161.553 9.77785   5
   1  14  -3 153.153 7.49151   3
   1  14  -3 147.232 9.74209   8
   1  14  -3 142.690 5.89436   2
  -1  14   3 146.465 5.40867   3
  -1  14   3 143.192 8.38510   8
   0 -14   3 9.87687 3.92726   8
   0 -14  -3 13.9381 3.99018   5
   0 -14  -3 14.5780 3.42460   8
   0 -14  -3 20.5278 4.31363   1
   0  14   3 13.0576 2.74139   3
   0  14   3 21.2067 3.61800   8
   0  14  -3 16.6972 1.98361   2
   0  14  -3 19.2480 4.44525   8
   0  14   3 14.7022 3.36300   2
   0  14  -3 12.4823 2.71512   3
   1 -14   3 34.6618 3.01745   4
  -1 -14  -3 32.3403 4.14182   5
   1 -14   3 28.7659 3.59305   8
  -1 -14  -3 27.3866 4.28185   8
   1 -14   3 36.1870 2.99313   7
  -1 -14  -3 37.8056 4.67257   1
   1  14   3 33.7911 4.08012   3
   1  14   3 34.9057 2.87370   4
  -1  14  -3 35.2186 3.92513   3
   1  14   3 41.9934 4.91300   8
   1  14   3 38.5293 4.72745   2
  -1  14  -3 40.7670 5.38409   8
   1  14   3 40.7000 2.92972   7
  -2 -14  -3 -2.2180 3.71077   5
  -2 -14  -3 0.72873 3.91139   1
  -2 -14  -3 -0.2609 3.90247   8
   2 -14   3 3.10934 2.30433   7
   2 -14   3 3.19377 3.37541   8
  -2  14  -3 0.50389 1.62036   3
  -2  14  -3 -0.1935 2.95433   8
   2  14   3 -1.2009 3.72326   8
   2  14   3 -2.3866 3.36270   2
   2  14   3 4.90871 3.18181   3
  -3 -14  -3 -2.9116 3.89061   1
  -3 -14  -3 -3.6248 4.01168   8
  -3 -14  -3 -0.2964 3.57654   5
   3  14   3 1.07075 4.38252   8
  -3  14  -3 1.01117 3.28095   8
   3  14   3 -2.3778 3.77409   2
   3  14   3 -0.4021 3.29206   3
  -4 -14  -3 2.81147 4.07856   5
  -4 -14  -3 0.92130 4.35685   1
  -4 -14  -3 -0.8055 4.70368   8
   4  14   3 1.24922 4.81915   8
   4  14   3 3.19753 4.33646   3
  -4  14  -3 -0.7142 3.30050   8
   4  14   3 1.70416 4.75363   2
  -5 -14  -3 52.1165 5.53568   5
  -5 -14  -3 41.9982 6.65586   8
  -5 -14  -3 51.3453 5.39064   1
   5  14   3 49.2512 6.49862   8
  -5  14  -3 44.9580 5.46794   8
   5  14   3 42.7282 5.72763   3
   5  14   3 34.9056 7.03319   2
   6 -15  -3 0.69841 4.19290   1
  -6 -15   3 1.49373 4.74012   8
   6  15  -3 4.43209 4.87306   3
   6  15  -3 -2.8504 4.28016   2
  -5 -15   3 161.902 8.86999   1
  -5 -15   3 149.195 8.99724   5
  -5 -15   3 182.323 12.3846   8
   5 -15  -3 165.993 10.3144   1
   5  15  -3 140.761 11.0077   3
   5  15  -3 160.632 11.2669   8
  -5  15   3 169.962 5.41569   8
   5  15  -3 174.516 11.3483   2
  -4 -15   3 757.169 18.7004   1
   4 -15  -3 812.366 20.2695   1
  -4 -15   3 789.734 21.3030   8
  -4 -15   3 771.755 18.4475   5
   4  15  -3 781.511 20.3334   3
   4  15  -3 752.611 19.5042   2
  -4  15   3 756.810 15.0898   8
   4  15  -3 787.196 21.1540   8
  -3 -15   3 520.229 14.9726   5
  -3 -15   3 546.750 15.5921   1
   3 -15  -3 526.983 16.3961   1
   3 -15  -3 538.987 15.5048   5
  -3 -15   3 551.405 16.9693   8
  -3  15   3 549.548 12.8676   8
   3  15  -3 533.185 16.8073   8
   3  15  -3 535.301 15.4969   3
   3  15  -3 533.894 14.6871   2
   2 -15  -3 686.483 18.6326   1
   2 -15  -3 659.136 17.3314   5
  -2 -15   3 635.061 18.0359   8
   2  15  -3 674.964 16.3008   3
  -2  15   3 688.204 15.6670   8
   2  15  -3 654.400 15.0423   2
   2  15  -3 670.831 18.4099   8
   1 -15  -3 15.8275 4.47096   5
   1 -15  -3 18.4207 3.46638   8
   1 -15  -3 15.6629 4.78445   1
  -1 -15   3 24.2659 4.44275   8
   1  15  -3 19.6042 2.96926   3
   1  15  -3 27.2722 4.30437   8
  -1  15   3 20.8942 3.86870   8
  -1  15   3 23.8206 3.35659   3
   1  15  -3 19.4852 2.50157   2
   0 -15   3 3.76832 3.75585   8
   0 -15  -3 -0.2988 2.78073   8
   0 -15  -3 4.15375 3.67991   1
   0 -15  -3 3.45477 3.93696   5
   0  15   3 4.71320 2.44667   3
   0  15   3 1.89224 3.06829   8
   0  15  -3 4.29365 4.05730   8
   0  15   3 1.43087 2.75486   2
   0  15  -3 3.71691 2.31679   3
  -1 -15  -3 285.502 11.9679   8
   1 -15   3 297.654 11.4598   8
  -1 -15  -3 319.915 13.4998   1
  -1 -15  -3 317.600 13.0991   5
   1  15   3 314.362 12.9162   8
   1  15   3 325.670 11.9608   2
  -1  15  -3 306.997 12.1782   8
   1  15   3 299.535 10.6096   3
  -1  15  -3 302.053 8.23139   3
  -2 -15  -3 630.390 18.0270   8
  -2 -15  -3 590.439 17.5927   5
  -2 -15  -3 606.232 18.1130   1
   2  15   3 582.349 17.2417   2
  -2  15  -3 638.237 16.8794   8
   2  15   3 599.233 18.1860   8
   2  15   3 612.839 16.5898   3
  -3 -15  -3 415.635 15.9045   8
  -3 -15  -3 419.717 15.2076   5
  -3 -15  -3 435.363 15.4759   1
   3  15   3 436.832 15.7692   2
   3  15   3 429.998 15.1351   3
  -3  15  -3 448.583 14.1495   8
   3  15   3 431.611 16.1275   8
  -4 -15  -3 428.212 15.5215   1
  -4 -15  -3 388.041 16.3293   8
  -4 -15  -3 415.598 15.5035   5
   4  15   3 412.409 16.4817   8
   4  15   3 395.856 16.6008   2
  -4  15  -3 405.341 13.5465   8
   4  15   3 396.590 15.8684   3
  -5 -15  -3 188.988 11.6051   1
  -5 -15  -3 194.765 13.4316   8
  -5 -15  -3 180.005 11.7339   5
  -5  15  -3 197.612 9.97877   8
   5  15   3 182.117 12.8397   3
   5  15   3 166.976 13.1601   2
   5  15   3 176.685 12.7309   8
   6 -16  -3 74.5603 8.42175   1
  -6 -16   3 68.1363 7.13280   8
   6  16  -3 88.1640 10.6284   2
   6  16  -3 83.4637 10.6401   3
   5 -16  -3 1024.07 24.3931   1
  -5 -16   3 1061.63 26.7147   8
  -5 -16   3 989.382 22.3000   5
  -5 -16   3 990.605 22.4100   1
   5  16  -3 1004.88 25.4174   3
   5  16  -3 1013.44 25.7486   8
  -5  16   3 1052.92 17.8583   8
   5  16  -3 1017.85 25.1385   2
   4 -16  -3 524.523 16.6866   1
  -4 -16   3 542.695 18.0190   8
  -4 -16   3 519.523 15.2895   5
  -4 -16   3 469.451 15.1193   1
   4  16  -3 512.255 17.4186   8
  -4  16   3 506.999 11.9700   8
   4  16  -3 490.421 15.6242   2
   4  16  -3 500.484 16.5221   3
  -3 -16   3 -0.6657 4.00291   8
   3 -16  -3 1.58337 4.09759   1
  -3 -16   3 2.33657 3.37367   5
  -3 -16   3 1.88621 3.41776   1
   3 -16  -3 5.56818 3.69819   5
  -3  16   3 2.86379 2.74484   8
   3  16  -3 2.40977 3.37979   3
   3  16  -3 5.46804 4.45947   8
   3  16  -3 2.64521 3.10681   2
   2 -16  -3 482.489 16.3106   1
  -2 -16   3 496.236 16.1103   8
   2 -16  -3 481.586 15.2606   5
   2  16  -3 490.705 14.0421   3
  -2  16   3 479.568 13.3626   8
   2  16  -3 483.197 12.6301   2
   2  16  -3 494.519 16.2494   8
  -1 -16   3 503.673 15.8799   8
   1 -16  -3 513.549 15.9569   5
   1 -16  -3 493.461 16.6556   1
  -1  16   3 489.503 10.6197   3
   1  16  -3 466.930 12.7746   3
   1  16  -3 480.881 11.0958   2
  -1  16   3 515.613 14.6722   8
   1  16  -3 482.910 16.0379   8
   0 -16  -3 191.288 11.3257   5
   0 -16   3 158.499 9.79956   8
   0 -16  -3 187.203 11.7282   1
   0 -16  -3 165.248 9.23493   8
   0  16   3 172.436 7.34578   3
   0  16  -3 167.185 7.03308   3
   0  16  -3 187.741 10.8956   8
   0  16   3 172.039 8.65584   2
   0  16   3 188.594 10.5236   8
   1 -16   3 650.841 17.5161   8
  -1 -16  -3 677.676 19.4723   1
  -1 -16  -3 664.725 18.1145   8
  -1 -16  -3 675.939 18.8063   5
   1  16   3 688.544 18.8774   8
  -1  16  -3 666.829 13.5680   3
   1  16   3 687.842 16.5065   3
  -1  16  -3 664.566 18.1246   8
   1  16   3 647.581 17.2271   2
  -2 -16  -3 660.050 19.2378   8
  -2 -16  -3 698.967 19.9061   1
  -2 -16  -3 709.907 19.6764   5
   2  16   3 681.412 17.9317   3
  -2  16  -3 714.975 18.3964   8
   2  16   3 697.132 20.0341   8
   2  16   3 667.806 18.7585   2
  -3 -16  -3 10.3711 5.44641   8
  -3 -16  -3 4.73621 4.37528   5
  -3 -16  -3 7.26529 4.62570   1
   3  16   3 9.16331 5.19067   8
   3  16   3 4.72693 4.18169   2
   3  16   3 3.48382 4.45067   3
  -3  16  -3 10.2892 4.29539   8
  -4 -16  -3 189.459 12.0972   1
  -4 -16  -3 222.026 12.3733   5
  -4 -16  -3 167.896 12.5079   8
  -4  16  -3 203.068 10.3734   8
   4  16   3 193.310 12.1954   3
   4  16   3 190.026 12.9211   2
   4  16   3 188.959 12.7009   8
  -5 -16  -3 243.356 12.7752   1
  -5 -16  -3 241.697 13.1153   5
  -5 -16  -3 240.171 14.3745   8
   5  16   3 212.682 13.6314   8
   5  16   3 220.013 14.4594   2
   5  16   3 222.944 13.8082   3
  -5  16  -3 244.105 11.0351   8
   6 -17  -3 382.345 14.9095   1
  -6 -17   3 388.887 17.1387   8
   6  17  -3 384.505 16.3204   2
   6  17  -3 357.597 16.3440   3
  -5 -17   3 681.095 21.8475   8
  -5 -17   3 676.254 18.3987   1
  -5 -17   3 729.561 18.8021   5
   5 -17  -3 730.846 20.5348   1
   5  17  -3 707.335 21.0916   3
  -5  17   3 737.625 14.1270   8
   5  17  -3 715.878 21.6173   8
   5  17  -3 692.892 20.3406   2
  -4 -17   3 28.5492 4.97972   5
  -4 -17   3 37.6219 6.23169   8
  -4 -17   3 33.3866 4.82164   1
   4 -17  -3 42.2244 5.12124   1
   4 -17  -3 31.9331 5.20230   5
  -4  17   3 34.4688 3.90989   8
   4  17  -3 31.1755 5.62130   3
   4  17  -3 29.6355 4.54501   2
   4  17  -3 20.5269 5.77165   8
   3 -17  -3 469.545 16.4618   1
  -3 -17   3 459.619 16.5818   8
  -3 -17   3 449.030 14.9292   5
  -3 -17   3 461.672 15.3991   1
   3 -17  -3 472.215 15.4629   5
   3  17  -3 453.668 14.7867   3
   3  17  -3 451.145 13.6525   2
  -3  17   3 450.682 12.5468   8
   3  17  -3 423.137 16.2116   8
   2 -17  -3 407.237 15.6256   1
  -2 -17   3 422.340 15.4213   8
   2 -17  -3 430.545 14.9806   5
   2  17  -3 419.569 11.6974   2
   2  17  -3 395.122 12.8793   3
   2  17  -3 415.380 15.5424   8
  -2  17   3 421.562 12.9748   8
  -1 -17   3 1559.41 32.0924   8
   1 -17  -3 1597.58 32.6764   1
   1 -17  -3 1652.53 31.3921   5
   1  17  -3 1613.83 29.0149   3
   1  17  -3 1637.45 32.4812   8
  -1  17   3 1617.24 30.7098   8
   0 -17  -3 549.192 17.9815   1
   0 -17   3 565.760 16.9402   8
   0 -17  -3 584.408 17.7176   5
   0  17   3 557.593 16.7667   8
   0  17  -3 590.911 13.3738   3
   0  17  -3 579.129 17.4600   8
   0  17   3 580.465 13.5516   3
   0  17   3 575.882 15.0431   2
  -1 -17  -3 923.045 22.4345   8
  -1 -17  -3 938.044 23.7664   1
  -1 -17  -3 932.722 22.9771   5
  -1  17  -3 953.625 22.6674   8
   1  17   3 947.253 23.1778   8
   1  17   3 928.074 21.4688   2
   1  17   3 893.717 20.0597   3
  -2 -17  -3 548.330 18.1861   1
  -2 -17  -3 521.720 17.5392   5
  -2 -17  -3 521.536 17.3094   8
   2  17   3 537.047 18.1028   8
  -2  17  -3 529.390 16.3506   8
   2  17   3 548.104 15.8996   3
   2  17   3 526.633 16.7350   2
  -3 -17  -3 1.04352 4.51072   1
  -3 -17  -3 8.53368 5.08814   8
  -3 -17  -3 -0.7285 4.25823   5
  -3  17  -3 2.31698 3.78319   8
   3  17   3 5.18634 4.32912   3
   3  17   3 -2.0790 4.01455   2
   3  17   3 12.8351 5.30126   8
  -4 -17  -3 44.7322 5.62387   5
  -4 -17  -3 41.4671 6.65869   8
  -4 -17  -3 40.2114 6.03206   1
   4  17   3 51.3353 5.94423   2
   4  17   3 62.2500 6.51193   8
   4  17   3 54.9646 5.97317   3
  -4  17  -3 44.1396 4.72705   8
   5 -18  -3 429.481 15.2701   5
  -5 -18   3 460.523 18.3747   8
  -5 -18   3 443.498 15.0732   1
  -5 -18   3 453.996 15.2217   5
   5 -18  -3 465.090 16.8605   1
   5  18  -3 434.674 17.0648   3
  -5  18   3 460.891 10.7805   8
   5  18  -3 416.986 17.3910   8
   5  18  -3 463.982 16.5961   2
   4 -18  -3 63.3014 7.13855   1
  -4 -18   3 81.5873 8.87963   5
  -4 -18   3 76.8118 8.69578   1
   4 -18  -3 93.1118 9.28994   5
  -4 -18   3 65.9659 6.67413   8
  -4  18   3 72.6507 5.94950   8
   4  18  -3 81.5793 9.57581   8
   4  18  -3 70.7647 8.19970   2
   4  18  -3 69.1960 9.00086   3
   3 -18  -3 85.8616 9.48884   5
  -3 -18   3 103.122 9.45146   5
  -3 -18   3 80.4210 9.17722   1
  -3 -18   3 87.0304 10.2463   8
   3 -18  -3 73.6015 10.2496   1
   3  18  -3 99.7929 10.5958   8
   3  18  -3 91.2605 7.45809   2
   3  18  -3 98.9988 8.65694   3
  -3  18   3 92.1392 7.15445   8
  -2 -18   3 371.528 14.9830   8
   2 -18  -3 432.535 15.5105   1
   2 -18  -3 381.882 14.8499   5
   2  18  -3 411.469 15.9387   8
  -2  18   3 386.623 12.9957   8
   2  18  -3 407.751 13.1192   3
  -1 -18   3 389.655 14.7428   8
   1 -18  -3 396.872 16.1126   1
   1 -18  -3 396.606 15.3694   5
   1  18  -3 410.780 15.4969   8
  -1  18   3 400.338 14.0033   8
   1  18  -3 407.907 12.0557   3
   0 -18  -3 114.693 11.2787   1
   0 -18  -3 123.996 10.9579   5
   0  18  -3 102.481 10.0889   8
   0  18   3 123.534 10.0173   8
  -1 -18  -3 692.429 20.8395   1
  -1 -18  -3 706.105 20.2663   5
   1  18   3 730.845 20.4491   8
   1  18   3 699.612 17.2103   3
   1  18   3 687.798 18.2971   2
  -1  18  -3 710.191 19.6758   8
  -2 -18  -3 322.756 14.8527   5
  -2 -18  -3 319.441 14.4186   8
  -2 -18  -3 340.618 15.1944   1
   2  18   3 322.485 13.5946   2
   2  18   3 332.769 15.1584   8
   2  18   3 319.455 12.7248   3
  -2  18  -3 325.540 13.5448   8
  -3 -18  -3 70.9983 8.26336   1
  -3 -18  -3 83.3475 8.85571   8
  -3 -18  -3 83.3285 9.67463   5
   3  18   3 73.9949 8.43215   2
  -3  18  -3 74.7944 8.50704   8
   3  18   3 73.8802 8.70372   8
   3  18   3 103.037 9.37311   3
  -4 -18  -3 57.6675 6.21305   1
  -4 -18  -3 48.1485 5.84819   5
  -4 -18  -3 48.6538 6.47966   8
   4  18   3 56.1808 6.18170   2
   4  18   3 57.9276 6.32115   8
  -4  18  -3 50.2298 5.26617   8
   4  18   3 65.2361 6.37162   3
  -4 -19   3 194.555 13.0993   8
  -4 -19   3 177.537 11.0267   5
  -4 -19   3 188.480 11.3030   1
   4 -19  -3 199.658 11.7671   5
   4 -19  -3 173.615 12.1813   1
  -4  19   3 196.112 8.37035   8
   4  19  -3 183.144 12.7481   8
   4  19  -3 177.736 10.4833   2
   4  19  -3 213.839 11.7778   3
  -3 -19   3 99.0179 10.1048   1
   3 -19  -3 94.8158 9.86275   5
   3 -19  -3 101.286 10.8586   1
  -3 -19   3 104.119 10.9829   8
  -3 -19   3 113.996 9.72219   5
   3  19  -3 118.210 11.3937   8
   3  19  -3 85.8672 8.48196   3
  -3  19   3 102.286 7.67667   8
  -2 -19   3 475.808 16.9265   1
   2 -19  -3 455.430 17.4086   1
   2 -19  -3 428.750 16.2417   5
  -2 -19   3 436.359 16.3835   8
   2  19  -3 440.115 16.9015   8
  -2  19   3 439.335 14.1811   8
   2  19  -3 460.546 14.1766   3
   1 -19  -3 13.3584 5.71785   5
  -1 -19   3 6.02270 5.16767   8
   1 -19  -3 6.14403 5.17148   1
  -1  19   3 8.35623 4.39653   8
   1  19  -3 0.04519 2.87885   3
   1  19  -3 7.91593 5.08306   8
   0 -19  -3 25.1117 5.79185   5
   0 -19  -3 23.9798 6.31729   1
   0  19   3 24.1567 5.28329   8
   0  19  -3 26.9793 6.05036   8
  -1 -19  -3 51.4540 6.11820   1
  -1 -19  -3 42.5078 5.55184   5
   1  19   3 47.2398 5.50109   8
   1  19   3 37.5263 4.24891   2
  -1  19  -3 38.3982 5.10709   8
  -2 -19  -3 525.289 18.8108   1
  -2 -19  -3 523.030 18.2585   5
  -2  19  -3 482.453 16.5628   8
   2  19   3 516.388 15.8647   3
   2  19   3 495.696 16.5400   2
   2  19   3 502.096 18.3463   8
  -3 -19  -3 45.3215 6.11427   5
  -3 -19  -3 48.8214 6.15468   1
   3  19   3 56.6320 5.83747   2
  -3  19  -3 60.8609 5.87611   8
   3  19   3 43.7135 5.40114   3
   3  19   3 62.7746 6.60066   8
  -4 -20   3 56.4064 5.70541   1
   4 -20  -3 62.9674 6.62390   1
  -4 -20   3 65.3848 6.92173   8
  -4 -20   3 65.3312 6.44472   5
   4 -20  -3 62.9951 6.36101   5
   4  20  -3 68.0030 6.71713   3
  -4  20   3 55.9840 6.03480   8
   4  20  -3 57.9976 6.55426   8
   3 -20  -3 133.272 11.7005   1
  -3 -20   3 127.741 11.4375   8
  -3 -20   3 124.887 10.6132   1
   3 -20  -3 124.599 10.6247   5
  -3 -20   3 103.054 10.1539   5
   3  20  -3 111.845 11.4169   8
  -3  20   3 115.961 8.22237   8
   3  20  -3 121.490 9.27245   3
  -2 -20   3 1.73664 4.42879   5
   2 -20  -3 4.02530 5.32844   1
  -2 -20   3 8.15421 4.91530   1
  -2 -20   3 1.65143 4.65579   8
   2 -20  -3 -0.4290 4.42438   5
   2  20  -3 3.86281 4.91285   8
  -2  20   3 -2.5585 3.31971   8
   2  20  -3 1.44548 3.67340   3
   1 -20  -3 6.98674 4.87595   5
   1 -20  -3 -1.9906 4.68084   1
  -1  20   3 3.43715 4.08168   8
   1  20  -3 15.8942 5.49793   8
   0 -20  -3 4.59481 5.04378   1
   0 -20  -3 8.28542 5.53940   5
   0  20   3 9.78866 5.19582   8
   0  20  -3 4.43845 4.55536   8
  -1 -20  -3 81.6505 10.5346   1
  -1 -20  -3 102.006 11.2142   5
   1  20   3 87.4763 10.5121   8
  -1  20  -3 84.1474 10.0150   8
  -2 -20  -3 46.8059 6.85277   5
  -2 -20  -3 46.2639 6.31491   1
  -2  20  -3 48.8654 5.56827   8
   2  20   3 69.4593 8.05715   8
   2  20   3 50.2952 5.34714   2
   2  20   3 47.9303 4.96921   3
  -3 -21   3 48.0189 5.79512   5
  -3 -21   3 35.6263 6.55367   1
   3 -21  -3 32.5646 6.53707   5
   3 -21  -3 37.8216 7.79505   1
  -3 -21   3 34.3875 7.39018   8
   3  21  -3 39.6898 5.12019   3
  -3  21   3 39.7836 4.31204   8
   3  21  -3 33.1726 6.99715   8
   2 -21  -3 9.02536 5.98437   1
  -2 -21   3 11.7037 5.54264   1
   2 -21  -3 4.94062 5.10086   5
  -2 -21   3 3.82451 4.70924   5
   2  21  -3 7.48441 5.35011   8
  -2  21   3 15.1304 4.99756   8
   1 -21  -3 65.6330 6.98008   1
   1 -21  -3 80.0001 7.85465   5
   1  21  -3 63.6355 7.32604   8
  -1  21   3 53.9534 6.96519   8
   0 -21  -3 340.974 15.6034   5
   0 -21  -3 344.829 16.4476   1
   0  21   3 319.688 14.6009   8
   0  21  -3 320.260 14.9700   8
  -1 -21  -3 52.8909 6.27833   5
  -1 -21  -3 62.4197 6.99755   1
   1  21   3 59.2651 6.58980   8
  -1  21  -3 63.4396 6.68944   8
   1 -22  -3 259.512 15.1011   1
   1 -22  -3 266.341 14.5841   5
  -1 -22   3 258.769 14.9152   1
  -1  22   3 272.034 13.0943   8
   1  22  -3 278.157 14.7333   8
   9   0  -4 679.032 21.2489   2
  -9   0   4 703.617 15.3613   8
   9   0  -4 716.141 20.0398   3
   9   0  -4 705.906 22.4787   6
   8   0  -4 209.504 12.1989   2
   8   0  -4 198.181 12.7440   6
   8   0  -4 207.897 10.8294   3
  -8   0   4 213.786 7.68789   8
   7   0  -4 75.3102 8.96416   2
   7   0  -4 51.2156 7.44804   6
  -7   0   4 67.2123 5.08796   8
   7   0  -4 68.2252 7.56067   3
  -6   0   4 1021.71 17.5858   8
  -6   0   4 1008.00 17.1915   8
   6   0  -4 977.066 22.1217   6
   6   0  -4 1010.75 20.7605   3
   6   0  -4 984.012 17.2590   8
   6   0  -4 1010.67 21.8788   2
  -5   0   4 732.802 12.7987   8
   5   0  -4 732.387 16.8155   2
   5   0  -4 722.365 15.6145   3
  -5   0   4 734.431 13.0613   8
   5   0  -4 730.307 12.8723   8
   5   0  -4 707.751 16.8485   6
   4   0  -4 7.17969 1.34254   8
   4   0  -4 7.68724 2.86133   2
   4   0  -4 9.62796 2.28923   3
  -4   0   4 7.11013 1.40803   8
  -4   0   4 6.35510 1.51093   8
   3   0  -4 6130.81 81.2681   1
  -3   0   4 5988.42 82.3390   8
   3   0  -4 5941.10 86.0722   2
  -3   0   4 5984.72 82.3494   8
   3   0  -4 5958.28 82.3010   8
   3   0  -4 6226.25 82.4049   8
   3   0  -4 5945.06 84.6820   4
  -3   0   4 6117.93 81.2945   1
  -2   0   4 982.354 15.0499   1
   2   0  -4 973.593 16.8879   4
  -2   0   4 955.163 15.4235   8
  -2   0   4 967.955 14.3750   5
  -2   0   4 971.040 17.2340   4
   2   0  -4 956.698 15.2533   8
   2   0  -4 954.989 15.2769   8
   2   0  -4 973.887 15.1845   1
   2   0  -4 973.387 14.4641   5
   1   0  -4 197.261 5.74433   8
   1   0  -4 199.768 6.42196   1
  -1   0   4 187.645 5.76757   1
  -1   0   4 202.454 5.88367   8
   1   0  -4 200.019 5.87635   5
   1   0  -4 204.621 6.09189   8
  -1   0   4 184.200 5.45722   5
   1   0  -4 211.560 6.74648   7
  -1   0   4 200.410 7.06257   4
  -1   0   4 205.646 6.33335   8
   1   0  -4 211.696 6.57985   4
   0   0  -4 5800.26 80.5159   3
   0   0   4 5737.36 77.3640   5
   0   0   4 5613.75 80.5269   7
   0   0  -4 5679.97 77.4859   5
   0   0   4 5837.00 79.9626   8
   0   0  -4 5676.91 79.7363   1
   0   0  -4 5696.00 79.8366   8
   0   0   4 5654.32 79.7490   8
   0   0   4 5820.61 79.6850   1
   0   0  -4 5743.23 79.7511   8
   0   0  -4 5666.20 80.9816   2
  -1   0  -4 2088.16 32.5859   1
  -1   0  -4 2091.67 32.5161   8
   1   0   4 2085.98 32.3865   1
  -1   0  -4 2046.93 32.6369   8
   1   0   4 2050.83 32.4425   8
   1   0   4 2128.07 32.8371   8
  -1   0  -4 2092.86 32.7446   2
   1   0   4 2096.25 32.9222   2
   1   0   4 2097.70 33.0266   3
  -1   0  -4 2107.80 31.7907   5
   1   0   4 2116.57 31.5387   5
  -1   0  -4 2062.30 32.6829   3
  -2   0  -4 770.346 16.2192   8
   2   0   4 760.866 15.9255   8
   2   0   4 773.482 16.2295   3
  -2   0  -4 748.699 15.5820   8
  -2   0  -4 761.496 15.5544   5
  -2   0  -4 776.643 16.0920   1
   2   0   4 769.687 15.9220   2
  -3   0  -4 4178.57 61.8623   8
   3   0   4 4107.50 62.0296   2
   3   0   4 4103.94 61.4938   8
  -3   0  -4 4088.59 61.5684   8
   3   0   4 4085.14 62.1653   3
  -3   0  -4 4046.74 59.4339   5
  -3   0  -4 4093.33 60.9409   1
   4   0   4 113.895 8.77837   3
   4   0   4 120.693 8.04754   8
   4   0   4 113.709 8.35537   2
  -4   0  -4 116.388 7.05662   8
  -4   0  -4 120.380 8.23573   1
  -4   0  -4 124.297 8.94155   8
  -4   0  -4 123.661 8.25604   5
  -5   0  -4 14.6234 4.34739   8
   5   0   4 23.5139 4.43051   2
   5   0   4 17.3646 4.44523   8
  -5   0  -4 19.1279 4.21085   5
   5   0   4 19.2627 4.44308   3
  -5   0  -4 18.7767 4.02817   1
   6   0   4 84.4324 9.72734   3
  -6   0  -4 101.831 9.73179   8
   6   0   4 104.971 9.55602   2
  -7   0  -4 351.113 14.6164   8
   7   0   4 327.086 14.8968   3
   7   0   4 329.329 14.6669   2
  -9  -1   4 -2.3228 2.81472   8
   9  -1  -4 -0.7144 5.11743   2
   9  -1  -4 6.22639 4.74228   3
   9  -1  -4 3.63246 5.84971   6
   9   1  -4 -1.5297 4.56172   2
  -9   1   4 0.80548 2.44921   8
   9   1  -4 0.91374 4.70832   3
   9   1  -4 -0.7989 5.78440   6
   8  -1  -4 67.1253 8.39726   6
   8  -1  -4 62.5996 7.57012   3
   8  -1  -4 68.6188 8.80955   2
  -8  -1   4 77.3063 6.10466   8
   8   1  -4 61.3319 7.98283   2
   8   1  -4 79.1590 9.87136   6
  -8   1   4 77.5158 4.83465   8
   8   1  -4 76.0029 8.54538   3
   7  -1  -4 292.870 13.3297   6
   7  -1  -4 275.941 10.9258   3
   7  -1  -4 296.185 12.5426   2
  -7  -1   4 280.172 8.95714   8
  -7   1   4 292.710 7.82995   8
   7   1  -4 294.454 13.3385   6
   7   1  -4 301.216 11.9271   3
   7   1  -4 290.992 12.8614   2
   6  -1  -4 44.2431 6.29351   3
   6  -1  -4 60.8524 7.71395   2
   6  -1  -4 52.9482 3.19256   8
  -6  -1   4 54.3024 4.04242   8
   6  -1  -4 52.6024 6.44715   6
  -6  -1   4 50.0733 4.93479   8
   6   1  -4 44.2362 6.50908   6
   6   1  -4 46.1156 3.99519   8
  -6   1   4 46.8834 3.25073   8
   6   1  -4 47.0297 7.09032   2
   6   1  -4 52.0753 6.87497   3
  -6   1   4 46.6385 3.73366   8
   5  -1  -4 181.288 7.64459   3
  -5  -1   4 173.072 5.63490   8
   5  -1  -4 186.992 9.20199   6
   5  -1  -4 172.503 8.57214   2
  -5  -1   4 188.345 6.28599   8
   5  -1  -4 185.737 4.80430   8
   5   1  -4 178.526 5.70636   8
  -5   1   4 188.327 5.08645   8
   5   1  -4 181.019 8.18928   3
   5   1  -4 190.859 9.17152   2
   5   1  -4 177.754 9.20940   6
  -5   1   4 181.955 4.80217   8
   4  -1  -4 1307.22 19.0918   8
  -4  -1   4 1278.46 20.4614   8
   4  -1  -4 1263.73 23.0697   2
   4  -1  -4 1295.59 21.9833   3
  -4  -1   4 1286.17 20.2905   8
   4   1  -4 1260.96 23.3274   2
  -4   1   4 1290.46 19.1160   8
  -4   1   4 1321.92 19.2060   8
   4   1  -4 1299.78 22.7035   3
   4   1  -4 1282.55 20.3156   8
  -3  -1   4 176.279 5.34753   8
   3  -1  -4 156.461 6.42339   4
   3  -1  -4 167.069 3.42205   5
   3  -1  -4 171.655 4.08272   1
   3  -1  -4 163.181 3.94989   8
  -3  -1   4 167.754 3.41702   1
   3  -1  -4 160.334 3.86507   8
  -3   1   4 166.545 3.88310   1
  -3   1   4 168.363 4.18006   8
   3   1  -4 161.728 5.02223   8
   3   1  -4 166.711 4.80103   8
   3   1  -4 174.995 6.69927   4
   3   1  -4 150.898 7.33714   2
  -3   1   4 165.214 4.07323   8
   2  -1  -4 127.967 5.62226   4
  -2  -1   4 129.179 6.36807   4
   2  -1  -4 133.729 3.92942   8
   2  -1  -4 133.373 4.00210   8
  -2  -1   4 130.051 4.13482   1
   2  -1  -4 129.161 4.08382   5
  -2  -1   4 132.825 5.08402   8
  -2  -1   4 135.398 3.83013   5
   2  -1  -4 131.942 4.56222   1
  -2  -1   4 135.816 4.58270   8
  -2   1   4 135.117 4.09657   8
  -2   1   4 137.109 4.32657   8
   2   1  -4 133.075 4.26579   1
  -2   1   4 135.469 4.23837   1
  -2   1   4 140.019 6.43846   4
   2   1  -4 137.998 5.76089   4
   2   1  -4 134.596 4.76012   8
   2   1  -4 132.504 4.47543   8
  -2   1   4 132.538 3.87772   5
   2   1  -4 136.352 3.92221   5
   1  -1  -4 147.717 5.75906   1
  -1  -1   4 142.516 5.26344   8
  -1  -1   4 144.418 5.11589   1
  -1  -1   4 142.902 5.77757   8
  -1  -1   4 139.438 4.78618   5
   1  -1  -4 141.470 5.74523   7
   1  -1  -4 125.389 5.20599   5
  -1  -1   4 127.146 6.32330   4
   1  -1  -4 141.777 4.78780   8
   1  -1  -4 141.791 5.72380   4
   1  -1  -4 131.083 4.99565   8
   1   1  -4 135.659 5.70702   4
   1   1  -4 141.705 5.77492   7
  -1   1   4 139.033 4.95886   8
   1   1  -4 140.619 5.40712   8
  -1   1   4 136.572 6.47019   4
   1   1  -4 145.038 5.47892   1
  -1   1   4 145.483 5.43616   8
  -1   1   4 145.545 4.85730   5
  -1   1   4 147.966 5.12414   1
   1   1  -4 131.135 5.02174   8
   1   1  -4 135.030 5.16330   5
   0  -1  -4 481.058 10.5653   2
   0  -1   4 474.022 10.6383   8
   0  -1  -4 475.949 10.7553   1
   0  -1   4 453.632 11.3504   7
   0  -1  -4 473.851 10.4968   8
   0  -1  -4 459.494 10.2723   5
   0  -1   4 465.603 10.1726   8
   0  -1   4 472.424 9.79663   5
   0  -1   4 472.619 10.0928   1
   0  -1  -4 463.481 10.0768   8
   0  -1  -4 485.511 10.3661   3
   0   1   4 468.348 10.5591   8
   0   1  -4 483.821 10.6686   1
   0   1   4 440.650 11.2940   7
   0   1  -4 465.805 10.1794   5
   0   1  -4 483.029 10.2535   8
   0   1  -4 476.090 10.2830   3
   0   1   4 460.578 10.0399   1
   0   1   4 455.235 9.71465   5
   0   1  -4 467.097 10.4849   8
   0   1  -4 475.255 10.1688   2
   0   1   4 462.074 10.0725   8
  -1  -1  -4 1234.78 21.4453   2
   1  -1   4 1211.38 20.9100   1
  -1  -1  -4 1233.30 21.2811   3
  -1  -1  -4 1211.95 21.0067   8
   1  -1   4 1218.12 20.3227   5
   1  -1   4 1248.01 21.5517   3
   1  -1   4 1249.13 21.0586   8
  -1  -1  -4 1236.33 21.4148   1
   1  -1   4 1205.04 21.2828   8
   1  -1   4 1236.97 21.1517   2
  -1  -1  -4 1254.31 20.9366   5
  -1  -1  -4 1248.28 21.4505   8
   1   1   4 1203.90 21.2948   8
  -1   1  -4 1242.95 20.7257   5
  -1   1  -4 1205.69 21.2992   1
   1   1   4 1245.11 21.7227   2
   1   1   4 1229.54 21.7172   3
  -1   1  -4 1234.20 20.9054   2
  -1   1  -4 1218.55 21.3485   8
   1   1   4 1198.23 20.3120   5
  -1   1  -4 1193.22 20.9878   3
  -1   1  -4 1257.31 21.1371   8
   1   1   4 1215.91 21.0602   8
   1   1   4 1209.74 20.8886   1
   2  -1   4 1.97689 2.16060   3
  -2  -1  -4 1.76707 2.21435   8
   2  -1   4 -0.1406 2.38380   8
  -2  -1  -4 -1.6627 2.06657   8
  -2  -1  -4 6.06106 2.50819   1
  -2  -1  -4 1.58292 2.31473   5
   2  -1   4 3.66734 2.39406   2
  -2   1  -4 1.37790 1.66114   2
  -2   1  -4 4.56261 2.56681   8
  -2   1  -4 -0.3162 2.10740   1
   2   1   4 1.20206 2.57279   3
   2   1   4 2.27187 2.28711   8
   2   1   4 2.51953 2.16753   2
  -2   1  -4 1.65716 2.58599   5
  -2   1  -4 0.86683 2.24151   8
   3  -1   4 22.1118 2.85845   2
   3  -1   4 23.9918 3.18462   3
  -3  -1  -4 33.1429 3.72415   1
  -3  -1  -4 24.8817 3.59559   8
   3  -1   4 15.4656 3.36822   8
  -3  -1  -4 19.6675 2.97152   8
   3   1   4 23.0148 3.30388   2
   3   1   4 16.4453 3.59290   3
  -3   1  -4 18.5203 3.75346   8
  -3   1  -4 18.9223 3.08103   8
   3   1   4 22.3473 3.41485   8
  -4  -1  -4 174.948 8.98806   1
  -4  -1  -4 199.671 9.34482   5
   4  -1   4 168.767 9.44687   3
  -4  -1  -4 174.447 8.18975   8
  -4  -1  -4 187.344 10.0408   8
   4  -1   4 162.971 8.87563   2
   4  -1   4 166.480 8.85289   8
   4   1   4 180.603 9.61457   2
  -4   1  -4 166.125 9.58634   8
  -4   1  -4 174.081 8.95162   5
   4   1   4 171.675 9.19185   8
  -4   1  -4 160.557 8.84271   1
   4   1   4 183.427 10.0132   3
   5  -1   4 58.8542 8.23023   3
   5  -1   4 70.7218 8.01763   2
  -5  -1  -4 81.7275 8.01488   5
   5  -1   4 77.0221 7.48262   8
  -5  -1  -4 50.1819 7.24441   1
  -5  -1  -4 61.0426 8.68088   8
  -5   1  -4 74.3037 8.54499   8
   5   1   4 70.0984 8.57814   2
   5   1   4 59.2097 8.71178   3
   5   1   4 71.6376 7.71499   8
   6  -1   4 49.9963 5.81046   3
  -6  -1  -4 41.3499 5.17563   8
  -6  -1  -4 51.9676 5.38409   5
   6  -1   4 43.0809 4.97304   2
   6   1   4 45.6794 5.23580   3
  -6   1  -4 46.1653 5.19163   8
   6   1   4 44.8794 5.18555   2
   7  -1   4 276.922 13.8179   3
   7  -1   4 296.399 13.6563   2
  -7  -1  -4 282.841 13.8944   8
   7   1   4 294.707 14.4730   3
  -7   1  -4 303.531 13.6411   8
   7   1   4 300.595 14.4818   2
   9  -2  -4 19.5331 6.11399   2
  -9  -2   4 15.7009 3.98554   8
   9  -2  -4 22.2222 6.54869   6
  -9   2   4 12.6527 2.56604   8
   9   2  -4 12.5855 5.32347   3
   9   2  -4 18.3041 6.38564   6
   9   2  -4 11.8844 5.63913   2
   8  -2  -4 24.0885 6.16042   6
   8  -2  -4 16.7683 5.19403   2
  -8  -2   4 15.6938 3.67165   8
   8  -2  -4 18.0360 4.31690   3
   8   2  -4 19.7306 5.36842   2
   8   2  -4 22.1978 6.11622   6
  -8   2   4 16.5560 1.98226   8
   8   2  -4 14.9699 5.07324   3
   7  -2  -4 63.5795 6.87989   3
   7  -2  -4 79.5264 9.56983   6
   7  -2  -4 99.6509 8.95375   2
  -7  -2   4 70.0918 6.18842   8
   7   2  -4 85.6111 9.53165   2
   7   2  -4 68.3832 9.33321   6
   7   2  -4 89.5819 8.61420   3
  -7   2   4 84.0945 4.06642   8
  -6  -2   4 1993.11 31.7738   8
   6  -2  -4 1953.99 35.8660   6
  -6  -2   4 2037.01 32.4049   8
   6  -2  -4 2042.33 35.4775   2
   6  -2  -4 2030.55 33.8207   3
   6  -2  -4 1985.48 29.3209   8
   6   2  -4 2004.99 36.1139   6
  -6   2   4 2045.95 29.5012   8
   6   2  -4 2010.06 32.1047   8
  -6   2   4 2012.53 29.3162   8
   6   2  -4 2015.19 35.2439   3
   6   2  -4 2006.45 36.4232   2
   5  -2  -4 413.190 12.4688   6
   5  -2  -4 406.949 7.18029   8
  -5  -2   4 394.091 9.84375   8
   5  -2  -4 402.694 10.5370   3
   5  -2  -4 409.134 11.8054   2
   5   2  -4 404.246 9.49976   8
   5   2  -4 410.345 12.4514   6
   5   2  -4 396.790 12.5123   2
  -5   2   4 402.489 7.28613   8
  -5   2   4 405.338 7.19721   8
   5   2  -4 411.884 11.8396   3
   4  -2  -4 274.009 5.23434   1
  -4  -2   4 260.403 7.36800   8
   4  -2  -4 273.775 7.84669   3
   4  -2  -4 277.025 9.15150   2
   4   2  -4 271.606 9.60447   2
   4   2  -4 276.517 7.16154   8
   4   2  -4 263.182 8.99811   3
  -3  -2   4 528.106 10.3065   8
  -3  -2   4 525.659 8.42790   1
   3  -2  -4 537.074 9.26014   1
   3  -2  -4 541.617 8.30975   8
  -3  -2   4 541.320 10.7197   8
   3  -2  -4 547.992 8.32500   8
   3  -2  -4 535.127 11.7064   4
  -3  -2   4 532.905 8.08603   5
   3  -2  -4 537.756 8.58470   5
   3   2  -4 522.416 12.4690   2
   3   2  -4 542.208 12.0900   3
   3   2  -4 529.461 10.4296   8
  -3   2   4 552.782 8.40022   8
   3   2  -4 513.922 11.6105   4
  -3   2   4 511.317 8.29997   8
   3   2  -4 512.447 10.2313   8
   2  -2  -4 1844.12 25.7973   5
  -2  -2   4 1806.19 26.3666   1
  -2  -2   4 1787.74 27.2974   8
   2  -2  -4 1830.44 26.0544   8
   2  -2  -4 1816.24 26.7875   1
  -2  -2   4 1798.71 27.4700   8
   2  -2  -4 1855.50 28.1379   4
   2  -2  -4 1823.63 26.0271   8
  -2  -2   4 1812.82 28.2367   4
  -2  -2   4 1803.56 25.4980   5
   2   2  -4 1816.82 28.0740   4
   2   2  -4 1817.13 27.3495   8
  -2   2   4 1835.29 26.8087   1
  -2   2   4 1839.97 26.1007   8
  -2   2   4 1798.34 28.2129   4
  -2   2   4 1800.76 25.6532   5
  -2   2   4 1796.14 26.0762   8
   2   2  -4 1806.09 27.3769   8
  -1  -2   4 1901.37 28.8255   8
   1  -2  -4 1891.74 27.9201   8
  -1  -2   4 1851.71 27.2193   5
   1  -2  -4 1922.23 28.8396   4
   1  -2  -4 1878.53 27.5637   5
  -1  -2   4 1912.39 28.1875   1
  -1  -2   4 1870.49 28.5946   8
   1  -2  -4 1924.58 28.0859   8
  -1  -2   4 1917.02 29.0420   4
   1  -2  -4 1874.29 28.9763   7
   1  -2  -4 1886.18 28.4915   1
  -1   2   4 1871.41 27.9596   8
  -1   2   4 1847.19 28.9083   4
   1   2  -4 1860.54 28.9956   7
  -1   2   4 1907.23 28.3214   1
   1   2  -4 1902.63 28.6860   8
  -1   2   4 1906.99 27.4038   5
   1   2  -4 1889.15 28.2446   1
  -1   2   4 1887.19 28.1049   8
   1   2  -4 1877.75 28.7939   4
   1   2  -4 1892.33 28.6010   8
   0  -2   4 5986.53 79.4253   5
   0  -2   4 5910.09 81.6794   1
   0  -2  -4 5849.82 79.6348   5
   0  -2   4 5938.04 82.6525   7
   0  -2   4 5810.90 81.9788   8
   0  -2  -4 5888.57 81.6488   8
   0  -2  -4 5756.83 82.3845   3
   0  -2   4 5831.16 81.8182   8
   0  -2  -4 5858.10 83.4461   2
   0  -2  -4 5938.86 81.8327   8
   0  -2  -4 5775.22 81.7881   1
   0   2   4 5851.28 82.5062   7
   0   2  -4 5827.63 81.8093   8
   0   2   4 5907.98 81.7233   1
   0   2   4 5965.17 81.8154   8
   0   2   4 5913.65 82.7001   3
   0   2  -4 5817.82 81.9298   8
   0   2   4 5932.08 81.7085   8
   0   2   4 5801.53 79.3154   5
   0   2  -4 5811.21 82.4782   2
   0   2  -4 5789.00 79.4297   5
   0   2  -4 5882.40 81.7816   1
  -1  -2  -4 342.914 9.92283   8
   1  -2   4 366.981 9.14076   2
   1  -2   4 340.934 9.20949   1
  -1  -2  -4 353.441 9.51929   2
  -1  -2  -4 373.867 10.1469   5
  -1  -2  -4 362.635 9.43995   3
   1  -2   4 363.426 9.32287   8
  -1  -2  -4 359.344 10.2840   1
   1  -2   4 346.044 8.91732   5
  -1  -2  -4 344.873 9.34159   8
   1  -2   4 363.170 9.91483   8
  -1   2  -4 337.462 8.59773   2
   1   2   4 338.137 10.1325   2
  -1   2  -4 356.464 9.17450   3
   1   2   4 332.018 9.11286   1
  -1   2  -4 344.911 9.25349   8
   1   2   4 354.615 10.0349   8
   1   2   4 343.826 10.0574   3
  -1   2  -4 366.433 9.79447   5
   1   2   4 348.954 9.28120   8
   1   2   4 351.062 8.97608   5
  -1   2  -4 344.505 10.0137   1
  -1   2  -4 339.874 9.79408   8
   2  -2   4 748.448 15.0499   2
  -2  -2  -4 739.766 15.9589   1
   2  -2   4 757.836 15.8028   8
   2  -2   4 769.732 15.8679   3
  -2  -2  -4 770.564 16.3385   8
  -2  -2  -4 766.359 15.6983   5
  -2  -2  -4 759.032 15.7421   8
  -2   2  -4 754.298 14.5615   2
  -2   2  -4 745.384 15.4946   5
  -2   2  -4 758.666 15.5790   8
   2   2   4 781.113 16.2822   8
   2   2   4 761.995 16.3416   2
  -2   2  -4 745.936 15.8403   8
  -2   2  -4 741.356 15.7232   1
   2   2   4 745.686 16.3026   3
   3  -2   4 1740.83 29.6945   2
  -3  -2  -4 1744.71 30.0559   1
   3  -2   4 1753.49 30.2412   8
   3  -2   4 1788.01 30.6069   3
  -3  -2  -4 1731.95 30.7102   8
  -3  -2  -4 1743.29 30.4029   8
  -3  -2  -4 1762.70 29.5011   5
  -3   2  -4 1754.06 30.4085   8
   3   2   4 1755.62 31.1155   2
   3   2   4 1753.35 30.6351   8
  -3   2  -4 1741.21 29.9987   8
   3   2   4 1797.35 31.2579   3
  -3   2  -4 1791.19 30.1752   1
  -3   2  -4 1765.21 29.3995   5
   4  -2   4 904.220 19.9964   3
  -4  -2  -4 928.945 19.3544   5
  -4  -2  -4 888.565 20.5009   8
  -4  -2  -4 899.253 19.4642   1
   4  -2   4 886.891 19.1758   2
   4  -2   4 905.174 19.6656   8
   4   2   4 918.476 20.8458   3
   4   2   4 917.492 20.7285   2
   4   2   4 920.398 20.3088   8
  -4   2  -4 891.746 19.2887   8
  -4   2  -4 874.332 19.8044   8
  -5  -2  -4 57.6962 7.49590   5
   5  -2   4 54.2881 7.99795   3
   5  -2   4 56.5799 7.36701   2
   5  -2   4 62.7275 6.99599   8
  -5  -2  -4 65.6286 7.64421   1
  -5  -2  -4 61.1479 8.02631   8
   5   2   4 56.1420 7.44858   2
   5   2   4 51.5409 6.54608   3
   5   2   4 58.9534 6.98147   8
  -5   2  -4 49.8887 6.62269   8
  -6  -2  -4 561.711 15.9220   5
   6  -2   4 582.735 17.5284   3
  -6  -2  -4 574.638 17.9027   8
   6  -2   4 541.431 16.5775   2
  -6  -2  -4 579.659 16.0033   1
   6   2   4 571.174 18.4813   3
  -6   2  -4 592.433 17.3055   8
   6   2   4 567.212 18.1382   2
   7  -2   4 29.9851 6.02441   2
  -7  -2  -4 32.7927 6.14529   8
   7  -2   4 33.8229 6.44714   3
  -7   2  -4 33.5504 5.68302   8
   7   2   4 29.6646 6.78195   3
   7   2   4 35.1998 6.24503   2
   9  -3  -4 29.7200 6.43042   2
  -9  -3   4 22.1125 4.58335   8
   9  -3  -4 25.2191 7.03565   6
   9   3  -4 11.4704 6.61230   6
   9   3  -4 22.1722 6.28611   3
   9   3  -4 27.8868 6.66313   2
  -8  -3   4 -0.6767 2.95189   8
   8  -3  -4 2.45625 4.54154   6
   8  -3  -4 -1.3112 3.75242   2
   8  -3  -4 -1.3054 3.05067   3
   8   3  -4 -4.8930 4.69104   2
   8   3  -4 0.17589 4.00335   3
   8   3  -4 1.54027 4.23133   6
  -7  -3   4 70.4347 6.70377   8
   7  -3  -4 76.6543 6.77049   3
   7  -3  -4 76.0669 8.29507   2
   7  -3  -4 71.8195 8.47981   6
   7   3  -4 72.8379 8.59042   3
   7   3  -4 76.7301 9.63585   2
   7   3  -4 74.4757 9.38805   6
  -6  -3   4 59.8798 6.01822   8
   6  -3  -4 67.9983 5.95101   3
   6  -3  -4 59.2879 8.33641   6
   6  -3  -4 79.4957 7.47779   2
   6   3  -4 67.1424 8.72452   2
   6   3  -4 58.2403 7.74476   3
   6   3  -4 69.4905 5.15618   8
   6   3  -4 70.5781 8.59731   6
   5  -3  -4 134.620 8.31982   6
   5  -3  -4 131.944 6.15529   3
   5  -3  -4 136.265 3.73815   1
  -5  -3   4 136.324 6.54680   8
   5  -3  -4 133.569 7.54863   2
  -5  -3   4 127.624 5.44681   8
   5   3  -4 128.166 8.59597   2
   5   3  -4 128.110 8.01784   3
   5   3  -4 128.356 8.25609   6
   5   3  -4 142.539 5.93214   8
   4  -3  -4 2.79878 1.19823   1
   4  -3  -4 6.06346 2.49818   6
   4  -3  -4 3.58268 1.72301   3
   4  -3  -4 8.90144 2.58884   2
   4  -3  -4 4.02449 1.03106   5
  -4  -3   4 3.30736 1.76721   8
  -4  -3   4 2.89190 1.97913   8
   4   3  -4 5.98709 1.99763   8
   4   3  -4 2.94684 2.23709   3
   4   3  -4 3.85415 2.41026   2
   4   3  -4 2.74305 2.59456   6
  -3  -3   4 333.419 6.26365   1
  -3  -3   4 336.689 8.19690   8
   3  -3  -4 343.506 7.25953   1
   3  -3  -4 337.363 8.89348   4
   3  -3  -4 339.096 6.59950   5
  -3  -3   4 340.929 8.72095   8
  -3  -3   4 340.021 6.08517   5
   3   3  -4 328.421 8.94708   4
   3   3  -4 344.379 8.43179   8
   3   3  -4 341.886 9.71307   3
   3   3  -4 334.316 9.92158   2
  -2  -3   4 344.088 8.64409   8
  -2  -3   4 348.213 7.00200   5
  -2  -3   4 354.852 9.16289   4
   2  -3  -4 353.785 6.52413   8
   2  -3  -4 358.347 7.53478   5
  -2  -3   4 336.146 8.22023   8
  -2  -3   4 345.699 7.24873   1
   2  -3  -4 354.724 6.58176   8
   2  -3  -4 359.785 8.03668   1
   2  -3  -4 353.219 8.50330   4
  -2   3   4 344.827 7.72339   1
   2   3  -4 340.408 8.42519   8
   2   3  -4 354.189 8.64303   4
  -2   3   4 352.874 7.21171   5
  -2   3   4 350.558 9.06464   4
  -2   3   4 344.742 6.71026   8
   2   3  -4 354.819 8.21670   8
  -2   3   4 356.675 6.64747   8
   1  -3  -4 1369.92 21.6839   3
  -1  -3   4 1349.14 22.1716   8
   1  -3  -4 1356.16 21.0372   8
  -1  -3   4 1389.97 22.1386   4
   1  -3  -4 1364.83 21.2079   8
  -1  -3   4 1380.83 21.4760   1
   1  -3  -4 1374.67 22.0617   7
   1  -3  -4 1400.55 21.9438   4
   1  -3  -4 1333.12 21.0855   5
   1  -3  -4 1353.79 21.9035   1
  -1  -3   4 1360.99 20.8192   5
  -1  -3   4 1381.95 22.0018   8
   1   3  -4 1362.24 21.9038   8
  -1   3   4 1359.85 22.0734   4
   1   3  -4 1343.57 22.0616   7
  -1   3   4 1378.76 20.9582   5
[truncated: 546,748 more chars]
