# Supplementary material for: Bis(acetato-κO)bis­(thio­urea-κS)cobalt(II)
Source: Acta Crystallogr Sect E Struct Rep Online. 2014 Feb 5;70(Pt 3):m78. doi: 10.1107/S1600536814002074 (PMC3998386; doi:10.1107/S1600536814002074)
Supplement: Supplementary file 2 [file e-70-00m78-Isup2.hkl]

#
# h,k,l, Fc-squared, Fo-squared, sigma(Fo-squared), status flag
#
data_I
_shelx_title ' m0146a'
_shelx_refln_list_code          4
_shelx_F_calc_maximum      145.43
_exptl_crystal_F_000       676.00
_reflns_d_resolution_high  0.7696

loop_
 _space_group_symop_operation_xyz
 'x, y, z'
 '-x, y+1/2, -z+1/2'
 '-x, -y, -z'
 'x, -y-1/2, z-1/2'

_cell_length_a     7.1526
_cell_length_b    17.2864
_cell_length_c    11.7372
_cell_angle_alpha  90.000
_cell_angle_beta  112.275
_cell_angle_gamma  90.000

_shelx_F_squared_multiplier     1.000

loop_
 _refln_index_h
 _refln_index_k
 _refln_index_l
 _refln_F_squared_calc
 _refln_F_squared_meas
 _refln_F_squared_sigma
 _refln_observed_status
   1   0   0       5652.72       5807.13        27.99 o
   2   0   0        538.03        469.03         3.17 o
   3   0   0      10512.49      10815.61        40.35 o
   4   0   0       2428.76       2409.00        13.86 o
   5   0   0       5109.89       5176.17        28.85 o
   6   0   0      11135.15      11031.83        83.38 o
   7   0   0       1448.57       1460.93        19.94 o
   8   0   0         55.25         50.31         5.87 o
   1   1   0       7578.82       7936.68        22.55 o
   2   1   0       3941.93       4059.16        11.84 o
   3   1   0       1334.94       1451.38         5.43 o
   4   1   0       5752.08       5558.89        19.69 o
   5   1   0       1331.72       1361.60         7.73 o
   6   1   0        237.30        240.96         6.64 o
   7   1   0       1601.94       1630.43        14.99 o
   8   1   0         81.45         77.33         4.01 o
   0   2   0      11364.96      11422.11        94.12 o
   1   2   0          0.32          2.11         0.40 o
   2   2   0       5171.01       5171.73        15.14 o
   3   2   0      10616.16      10526.17        29.52 o
   4   2   0        469.34        498.46         3.68 o
   5   2   0        116.78        134.66         2.69 o
   6   2   0       3071.91       3036.64        19.31 o
   7   2   0        461.56        446.14         8.38 o
   8   2   0        173.88        166.29         6.31 o
   1   3   0       6845.98       6873.10        24.40 o
   2   3   0       2023.60       2067.79         6.82 o
   3   3   0        363.46        416.38         2.75 o
   4   3   0        146.80        143.39         2.26 o
   5   3   0        137.33        147.53         3.43 o
   6   3   0          4.91          2.59         1.81 o
   7   3   0          4.64          5.44         2.83 o
   8   3   0        159.52        163.35         6.21 o
   0   4   0        157.39        122.57         2.27 o
   1   4   0       7798.89       7899.80        32.33 o
   2   4   0       1128.95       1197.74         4.52 o
   3   4   0        124.53        143.41         2.07 o
   4   4   0        300.99        309.72         3.23 o
   5   4   0        815.40        752.73         5.63 o
   6   4   0       1221.62       1234.79         9.61 o
   7   4   0        941.36        919.22        11.02 o
   8   4   0         23.27         28.10         4.02 o
   1   5   0       4824.69       4978.61        17.40 o
   2   5   0       6916.78       7390.17        22.94 o
   3   5   0        277.60        296.12         2.62 o
   4   5   0       1948.57       2033.55         8.82 o
   5   5   0       1196.69       1196.45         7.38 o
   6   5   0        562.95        565.15         6.61 o
   7   5   0       1265.09       1239.60        12.74 o
   8   5   0        314.08        336.49        10.90 o
   0   6   0         39.39         31.73         1.73 o
   1   6   0       1511.08       1456.33         6.66 o
   2   6   0      12097.33      12471.06        44.23 o
   3   6   0      18893.20      19004.13        59.89 o
   4   6   0       2066.23       1976.31         8.96 o
   5   6   0        333.24        332.86         4.36 o
   6   6   0       1223.07       1245.09         9.78 o
   7   6   0        296.11        299.34         7.05 o
   8   6   0        747.16        783.14        15.08 o
   1   7   0      13232.14      13568.08        48.52 o
   2   7   0       6364.17       6433.76        24.41 o
   3   7   0        464.90        466.37         4.03 o
   4   7   0       6080.87       6192.31        25.63 o
   5   7   0        960.13        957.63         8.91 o
   6   7   0        379.80        391.17         5.79 o
   7   7   0       2598.77       2578.68        23.34 o
   8   7   0        463.96        445.49        16.52 o
   0   8   0      10115.60       9877.86        52.68 o
   1   8   0         34.71         19.87         1.19 o
   2   8   0        193.55        189.06         2.90 o
   3   8   0       3267.68       3184.72        15.75 o
   4   8   0        159.94        149.43         3.48 o
   5   8   0        371.65        351.11         4.78 o
   6   8   0       1876.77       1883.84        13.46 o
   7   8   0        110.70        114.77         5.68 o
   8   8   0         22.57         16.61         4.84 o
   1   9   0       1753.18       1780.71         8.50 o
   2   9   0        105.88        118.49         3.68 o
   3   9   0        162.24        173.20         3.24 o
   4   9   0        180.55        160.31         2.95 o
   5   9   0        195.00        201.42         4.78 o
   6   9   0        187.52        185.55         7.80 o
   7   9   0        398.37        410.99        11.09 o
   0  10   0        249.60        200.74         4.25 o
   1  10   0         14.30         22.53         1.35 o
   2  10   0       1887.12       1804.21        12.00 o
   3  10   0          0.05          1.27         1.43 o
   4  10   0       1411.58       1455.36        10.02 o
   5  10   0         86.31         81.80         3.37 o
   6  10   0       1334.22       1360.92        14.78 o
   7  10   0          0.24          0.30         3.82 o
   1  11   0       2521.48       2570.96        13.27 o
   2  11   0       1138.76       1110.80         9.16 o
   3  11   0        317.52        330.46         6.02 o
   4  11   0        869.90        897.55         8.84 o
   5  11   0       1216.65       1200.36        12.63 o
   6  11   0          2.59          2.00         2.95 o
   7  11   0          2.25          2.15         4.16 o
   0  12   0       2582.20       2571.79        18.40 o
   1  12   0       5699.92       5670.64        25.36 o
   2  12   0         14.20         15.68         1.49 o
   3  12   0        540.30        564.64         7.61 o
   4  12   0         47.75         52.69         3.98 o
   5  12   0       2686.47       2645.68        20.81 o
   6  12   0        825.79        816.62        15.17 o
   7  12   0       1192.57       1216.48        18.49 o
   1  13   0       2549.43       2610.20        14.27 o
   2  13   0       3142.36       3076.61        16.33 o
   3  13   0        571.13        572.27         8.85 o
   4  13   0       1566.53       1532.20        14.62 o
   5  13   0       2797.60       2739.76        34.10 o
   6  13   0        280.07        284.16         9.80 o
   7  13   0        558.82        560.69        12.66 o
   0  14   0       1976.79       1985.95        15.69 o
   1  14   0       3024.34       3036.92        16.31 o
   2  14   0       1725.53       1718.88        13.98 o
   3  14   0        299.63        307.11         7.50 o
   4  14   0         52.32         51.76         3.58 o
   5  14   0       1038.13       1022.51        12.73 o
   6  14   0        288.12        286.00        10.70 o
   1  15   0        612.06        630.31         7.16 o
   2  15   0        358.01        374.93        10.18 o
   3  15   0        106.93         89.48         5.49 o
   4  15   0        333.45        331.26         8.15 o
   5  15   0        369.71        367.92         8.52 o
   6  15   0        115.66        108.90         5.44 o
   0  16   0        244.53        264.85         6.51 o
   1  16   0         22.21         22.89         2.28 o
   2  16   0          6.42          6.67         2.82 o
   3  16   0        339.79        326.54         8.09 o
   4  16   0        560.09        578.84        10.03 o
   5  16   0          0.67          1.30         3.25 o
   6  16   0         52.80         43.22         5.64 o
   1  17   0         41.42         44.93         3.80 o
   2  17   0        126.05        123.82         5.96 o
   3  17   0         24.18         24.68         3.60 o
   4  17   0         25.84         26.10         3.90 o
   5  17   0         11.67         12.29         3.82 o
   0  18   0        113.83        114.84        13.88 o
   1  18   0         83.65         87.52         5.11 o
   2  18   0        558.37        554.17         9.75 o
   3  18   0        705.96        693.27        10.97 o
   4  18   0       1456.65       1492.57        16.18 o
   5  18   0          2.78          0.79         3.68 o
   1  19   0        198.15        208.75         7.20 o
   2  19   0        537.36        568.34        10.04 o
   3  19   0         14.68         15.59         3.87 o
   4  19   0        317.67        308.39         9.05 o
   0  20   0        903.56        914.24        19.47 o
   1  20   0        400.54        424.83        11.06 o
   2  20   0       1089.28       1102.91        16.45 o
   3  20   0        497.60        495.32        10.06 o
   1  21   0        453.87        484.50        12.41 o
   2  21   0        905.90        983.59        16.72 o
   3  21   0        129.64        116.72        10.82 o
   0  22   0        269.89        260.19        13.15 o
   1  22   0        897.25        926.12        22.25 o
  -8   1   1         46.78         50.02         3.95 o
  -7   1   1        147.93        152.11         6.00 o
  -6   1   1        390.28        364.87         8.56 o
  -5   1   1        861.31        878.18         5.17 o
  -4   1   1        583.83        627.03         3.80 o
  -3   1   1         11.01         20.16         0.77 o
  -2   1   1       1141.94       1117.94         3.90 o
  -1   1   1         21.75         36.93         2.65 o
   0   1   1      10674.57      10308.07        76.39 o
   1   1   1        355.07        321.43         1.92 o
   2   1   1        524.49        626.99         2.92 o
   3   1   1       2742.26       2766.96         9.41 o
   4   1   1        485.59        462.02         3.86 o
   5   1   1        639.92        661.29         5.90 o
   6   1   1       1090.64       1105.70        11.67 o
   7   1   1          3.91          2.25         3.21 o
   8   1   1         22.98         13.68         4.07 o
  -8   2   1        902.95        865.69        11.40 o
  -7   2   1       2069.44       2028.30        16.56 o
  -6   2   1        192.01        196.02         5.45 o
  -5   2   1        125.97        118.32         2.21 o
  -4   2   1       1342.75       1319.59         5.87 o
  -3   2   1       1393.87       1514.76         5.24 o
  -2   2   1      15050.57      15258.14        45.07 o
  -1   2   1      16421.08      16512.01        70.58 o
   0   2   1        832.52        839.33         3.67 o
   1   2   1        428.14        395.77         2.25 o
   2   2   1        186.27        190.08         1.92 o
   3   2   1        647.07        622.76         3.70 o
   4   2   1       8708.09       8509.64        29.83 o
   5   2   1       1931.84       1966.77        10.86 o
   6   2   1         72.04         63.95         3.69 o
   7   2   1        799.80        825.86        13.88 o
   8   2   1        117.70        116.42         5.11 o
  -8   3   1        249.79        258.20         7.18 o
  -7   3   1        114.96        104.54         4.69 o
  -6   3   1       2766.96       2770.16        16.70 o
  -5   3   1        313.79        323.42         3.07 o
  -4   3   1        202.43        221.33         2.36 o
  -3   3   1      15664.56      15653.87        43.86 o
  -2   3   1          2.48          5.81         0.83 o
  -1   3   1          6.02          7.34         1.23 o
   0   3   1       4837.18       4919.16        15.88 o
   1   3   1       2192.70       2183.70         7.64 o
   2   3   1         32.14         26.97         0.80 o
   3   3   1       4522.23       4404.89        14.50 o
   4   3   1         85.19         83.22         2.61 o
   5   3   1          5.16          5.90         1.48 o
   6   3   1       2544.35       2540.91        16.37 o
   7   3   1        179.45        181.52         7.54 o
   8   3   1        213.35        209.67         8.13 o
  -8   4   1         32.85         41.46         4.10 o
  -7   4   1       1842.37       1799.23        15.34 o
  -6   4   1        820.91        798.69         7.23 o
  -5   4   1       1437.64       1438.90         6.97 o
  -4   4   1       4436.78       4309.92        14.80 o
  -3   4   1        376.77        367.10         3.66 o
  -2   4   1       2015.87       2047.84        10.14 o
  -1   4   1          9.37          7.40         0.71 o
   0   4   1        506.56        455.79         2.39 o
   1   4   1      21148.53      21006.94        65.18 o
   2   4   1       1743.37       1719.80         6.21 o
   3   4   1        169.22        194.81         2.45 o
   4   4   1        774.93        731.94         5.06 o
   5   4   1        224.45        226.46         4.04 o
   6   4   1        550.68        543.37         7.19 o
   7   4   1       1346.81       1372.43        15.68 o
   8   4   1        323.65        333.96        11.48 o
  -8   5   1        678.16        690.66        10.71 o
  -7   5   1       1147.49       1151.24        11.85 o
  -6   5   1       1070.49       1069.34         8.87 o
  -5   5   1        209.26        211.50         2.81 o
  -4   5   1         72.21         65.29         1.90 o
  -3   5   1      12293.66      12280.85        42.61 o
  -2   5   1       4051.34       4216.85        20.15 o
  -1   5   1      16268.25      16394.72        59.64 o
   0   5   1      10913.66      10752.80        32.99 o
   1   5   1        230.95        218.28         2.26 o
   2   5   1       2668.95       2751.03         9.29 o
   3   5   1      14180.69      14246.08        49.56 o
   4   5   1         63.58         69.76         2.95 o
   5   5   1        451.53        441.28         5.31 o
   6   5   1        805.42        775.55         8.36 o
   7   5   1        349.21        347.58         8.74 o
   8   5   1         25.15         31.77         5.68 o
  -8   6   1        263.24        269.10         8.31 o
  -7   6   1        613.25        596.51         8.56 o
  -6   6   1         47.09         54.62         3.17 o
  -5   6   1          0.53          0.47         1.05 o
  -4   6   1        226.00        198.12         2.84 o
  -3   6   1         45.17         36.14         1.71 o
  -2   6   1        368.46        453.18         3.34 o
  -1   6   1        239.87        225.57         2.35 o
   0   6   1          0.08         -0.53         0.53 o
   1   6   1         73.17        108.73         2.24 o
   2   6   1        469.27        458.90         3.68 o
   3   6   1        701.69        698.32         5.28 o
   4   6   1        905.76        877.01         5.96 o
   5   6   1        336.97        331.82         5.40 o
   6   6   1          0.44         -0.82         2.02 o
   7   6   1        422.98        436.65        12.14 o
   8   6   1         15.60         14.11         5.22 o
  -8   7   1        456.41        449.54         9.54 o
  -7   7   1        129.57        124.03         5.02 o
  -6   7   1        116.45        125.54         3.82 o
  -5   7   1        283.02        258.27         3.52 o
  -4   7   1       1128.19       1102.88         8.48 o
  -3   7   1          6.45          5.96         1.01 o
  -2   7   1        356.32        348.65         3.40 o
  -1   7   1       1506.63       1473.16         6.03 o
   0   7   1       2099.27       2107.22         8.80 o
   1   7   1       1003.03       1035.40         5.53 o
   2   7   1       7601.69       7655.68        28.78 o
   3   7   1        353.11        353.14         4.08 o
   4   7   1        393.36        356.69         4.01 o
   5   7   1        779.44        794.56         8.23 o
   6   7   1       1181.88       1142.83        10.60 o
   7   7   1         42.67         45.02         5.25 o
  -8   8   1          8.08          7.45         3.55 o
  -7   8   1          1.26          4.47         3.00 o
  -6   8   1        110.79        101.93         3.52 o
  -5   8   1       3485.85       3444.31        17.42 o
  -4   8   1       1980.68       1961.92        12.61 o
  -3   8   1        544.95        546.76         4.46 o
  -2   8   1        433.06        476.21         3.42 o
  -1   8   1         53.24         53.31         1.35 o
   0   8   1         75.19        102.00         2.58 o
   1   8   1       2745.53       2738.10        12.16 o
   2   8   1       6579.49       6568.37        28.11 o
   3   8   1         29.89         27.12         2.19 o
   4   8   1         23.20         21.16         1.65 o
   5   8   1        178.05        168.19         4.79 o
   6   8   1        855.87        836.55        10.91 o
   7   8   1        538.65        511.90        13.51 o
  -8   9   1        818.76        801.94        21.47 o
  -7   9   1        111.87        119.43         4.85 o
  -6   9   1        537.87        536.88         6.69 o
  -5   9   1        564.60        574.87         5.94 o
  -4   9   1       1973.66       2019.39        11.12 o
  -3   9   1       1074.43       1110.29         7.05 o
  -2   9   1       2724.85       2809.88        12.90 o
  -1   9   1       2079.20       2119.62        11.09 o
   0   9   1        960.78        923.62         5.47 o
   1   9   1        757.93        715.41         6.02 o
   2   9   1       2467.32       2460.60        12.48 o
   3   9   1       2881.95       2907.49        16.20 o
   4   9   1        498.15        471.79         5.41 o
   5   9   1       1500.62       1505.76        12.81 o
   6   9   1          4.53          4.91         3.01 o
   7   9   1         70.48         77.03         7.07 o
  -7  10   1        167.10        177.62         7.29 o
  -6  10   1       1125.67       1063.45        10.22 o
  -5  10   1        171.53        178.68         3.97 o
  -4  10   1       1202.62       1241.26         8.11 o
  -3  10   1          2.62          2.49         1.28 o
  -2  10   1       1450.00       1429.59         7.70 o
  -1  10   1       7462.32       7392.30        32.65 o
   0  10   1          5.22          3.75         0.91 o
   1  10   1         30.28         26.90         1.34 o
   2  10   1        139.92        104.87         2.69 o
   3  10   1        671.27        677.57         6.45 o
   4  10   1       1259.72       1244.40        11.45 o
   5  10   1       1524.46       1485.20        14.47 o
   6  10   1         79.85         84.16         4.32 o
   7  10   1         81.24         77.34         5.75 o
  -7  11   1        140.50        120.59         7.27 o
  -6  11   1       1356.45       1346.99        12.76 o
  -5  11   1       1156.03       1137.86        10.32 o
  -4  11   1        392.84        408.74         6.53 o
  -3  11   1       1886.24       1847.79        11.81 o
  -2  11   1        201.42        215.34         2.67 o
  -1  11   1       3316.39       3435.11        16.97 o
   0  11   1       2573.84       2468.58        11.52 o
   1  11   1        541.56        489.30         5.22 o
   2  11   1          4.49          6.14         1.08 o
   3  11   1        127.78        129.01         4.13 o
   4  11   1        218.44        211.70         6.81 o
   5  11   1        734.85        748.78        11.99 o
   6  11   1        848.47        849.74        14.84 o
   7  11   1        145.24        138.60         7.03 o
  -7  12   1        430.35        469.59        17.11 o
  -6  12   1        292.78        288.72         6.85 o
  -5  12   1         11.38         16.57         2.50 o
  -4  12   1        867.96        896.92         8.87 o
  -3  12   1         10.22         10.25         1.37 o
  -2  12   1        674.66        654.13         5.84 o
  -1  12   1       1709.78       1655.36        10.29 o
   0  12   1       1000.84       1027.90         6.38 o
   1  12   1        171.25        170.41         4.52 o
   2  12   1        264.73        243.58         4.56 o
   3  12   1         44.75         52.46         2.16 o
   4  12   1        506.73        546.11        10.65 o
   5  12   1       1794.62       1798.18        16.78 o
   6  12   1         25.01         33.44         4.65 o
   7  12   1        220.05        194.54        12.02 o
  -7  13   1        337.96        373.86        16.06 o
  -6  13   1         62.66         69.20         4.76 o
  -5  13   1        750.50        800.49        10.86 o
  -4  13   1        433.60        395.43         7.61 o
  -3  13   1        372.79        359.19         5.20 o
  -2  13   1        116.50        126.29         5.11 o
  -1  13   1       1450.67       1433.56         9.55 o
   0  13   1        230.16        232.61         3.95 o
   1  13   1         49.42         64.08         2.51 o
   2  13   1         96.74         83.83         3.41 o
   3  13   1        991.70        987.94        11.98 o
   4  13   1          1.65         -2.13         2.68 o
   5  13   1          0.44          0.41         3.08 o
   6  13   1         90.55        100.79         5.55 o
  -6  14   1        343.49        339.29         8.74 o
  -5  14   1        284.21        270.25         7.24 o
  -4  14   1        181.98        172.82         6.54 o
  -3  14   1          2.27         -1.54         2.46 o
  -2  14   1       1731.57       1723.18        13.78 o
  -1  14   1        207.74        206.44         4.43 o
   0  14   1        429.68        398.28         4.42 o
   1  14   1        336.13        336.52         5.31 o
   2  14   1        241.13        246.85         6.43 o
   3  14   1         20.02         21.27         3.16 o
   4  14   1        160.74        155.22         6.76 o
   5  14   1        832.60        806.86        11.62 o
   6  14   1         11.86         10.94         4.26 o
  -6  15   1          5.97         10.53         3.83 o
  -5  15   1        754.86        776.81        14.98 o
  -4  15   1        107.16        100.05         4.25 o
  -3  15   1          3.36          3.31         2.73 o
  -2  15   1       1832.53       1846.66        15.98 o
  -1  15   1        254.35        254.59         6.27 o
   0  15   1        312.34        323.91         4.96 o
   1  15   1       2188.81       2170.83        14.95 o
   2  15   1       1672.65       1679.01        15.53 o
   3  15   1          4.99          5.49         2.95 o
   4  15   1        295.86        262.82         7.93 o
   5  15   1        657.96        701.39        11.12 o
   6  15   1        144.24        133.79         6.27 o
  -6  16   1         32.83         24.07         4.74 o
  -5  16   1        655.26        668.83        10.45 o
  -4  16   1        269.67        282.74         8.66 o
  -3  16   1        786.70        793.03        10.83 o
  -2  16   1        363.61        381.58         7.99 o
  -1  16   1        384.07        402.13         5.88 o
   0  16   1         93.34         95.39         3.12 o
   1  16   1       1578.97       1574.74        12.35 o
   2  16   1       1907.18       1881.37        17.04 o
   3  16   1         52.21         55.50         3.98 o
   4  16   1        131.50        138.89         6.22 o
   5  16   1         79.46         73.93         4.42 o
  -5  17   1        511.06        479.32         9.38 o
  -4  17   1       3195.72       3135.29        24.60 o
  -3  17   1        549.79        543.75         9.59 o
  -2  17   1       2205.45       2200.43        18.65 o
  -1  17   1         89.47         94.09         3.77 o
   0  17   1        410.64        405.49         6.13 o
   1  17   1          2.06          0.71         2.63 o
   2  17   1       1806.63       1804.16        17.01 o
   3  17   1        415.22        417.62         9.12 o
   4  17   1        810.30        819.46        12.77 o
   5  17   1         29.10         29.06         4.35 o
  -5  18   1        577.47        584.37        10.29 o
  -4  18   1        875.36        895.56        12.46 o
  -3  18   1        355.56        358.19         8.58 o
  -2  18   1        489.73        490.62        10.02 o
  -1  18   1        322.45        336.24         7.11 o
   0  18   1         99.40         93.50         4.89 o
   1  18   1        776.90        808.41        10.94 o
   2  18   1       1367.88       1343.97        14.76 o
   3  18   1        122.35        132.06         5.70 o
   4  18   1        152.54        150.24        10.33 o
  -4  19   1        246.45        268.83         8.24 o
  -3  19   1          3.55          2.52         3.45 o
  -2  19   1        761.59        746.48        11.51 o
  -1  19   1        240.39        249.01         6.76 o
   0  19   1         30.02         33.18         5.48 o
   1  19   1        341.46        360.79        13.26 o
   2  19   1        763.62        773.08        11.61 o
   3  19   1         91.21         90.74         4.51 o
   4  19   1        100.28         96.57         4.74 o
  -4  20   1        213.24        228.96         9.52 o
  -3  20   1          6.75         -1.77         3.69 o
  -2  20   1        421.75        437.46        10.40 o
  -1  20   1        139.28        139.84         5.62 o
   0  20   1        408.69        414.60        10.68 o
   1  20   1         13.84         12.06         5.35 o
   2  20   1         32.32         38.91         5.30 o
   3  20   1        129.73        125.90         5.37 o
  -3  21   1         98.03        106.69         5.22 o
  -2  21   1         67.47         73.53         6.58 o
  -1  21   1        170.53        172.60         7.37 o
   0  21   1         98.30        122.33         9.93 o
   1  21   1         12.59          7.86         5.58 o
   2  21   1         38.26         31.03         5.94 o
  -1  22   1        356.57        382.30        11.39 o
   0  22   1         93.76         86.79         5.89 o
   1  22   1         38.23         38.37         6.25 o
  -8   0   2        222.94        210.88         9.67 o
  -7   0   2          6.63          7.82         4.37 o
  -6   0   2       5939.35       5988.18        39.86 o
  -5   0   2          5.53          5.18         1.22 o
  -4   0   2         75.62         79.55         2.58 o
  -3   0   2       4273.56       4156.20        20.72 o
  -2   0   2       6278.04       6678.84        35.14 o
  -1   0   2       2750.42       2990.97        14.10 o
   0   0   2       7162.87       7299.20        31.86 o
   1   0   2       6245.53       5875.84        24.26 o
   2   0   2        773.55        736.84         5.08 o
   3   0   2      12937.16      12681.51        59.37 o
   4   0   2       1142.10       1177.66        10.70 o
   5   0   2        312.91        351.67         7.36 o
   6   0   2       3103.08       3058.41        35.45 o
   7   0   2       1165.82       1121.99        20.67 o
   8   0   2        141.67        146.45         8.66 o
  -8   1   2        107.80        107.34         4.19 o
  -7   1   2       2500.89       2457.08        18.40 o
  -6   1   2        188.79        174.00         4.48 o
  -5   1   2       1715.56       1843.46         9.11 o
  -4   1   2       2150.78       2143.48        10.33 o
  -3   1   2       7382.26       7745.81        25.05 o
  -2   1   2       8046.30       8333.73        28.67 o
  -1   1   2       8014.49       7986.66        29.12 o
   0   1   2       3330.57       3326.57        10.89 o
   1   1   2        924.89        866.08         3.76 o
   2   1   2         32.36         55.64         1.66 o
   3   1   2       2433.65       2590.11        10.29 o
   4   1   2      12660.33      12814.38        50.90 o
   5   1   2        378.28        370.84         5.29 o
   6   1   2          6.61          4.40         2.70 o
   7   1   2        988.30        965.82        13.62 o
   8   1   2        224.63        201.66         8.23 o
  -8   2   2         56.84         47.03         3.57 o
  -7   2   2         28.98         35.52         3.06 o
  -6   2   2       2158.55       2198.82        13.97 o
  -5   2   2         56.57         51.92         1.72 o
  -4   2   2       1586.38       1678.91         7.18 o
  -3   2   2       4435.99       4613.24        19.65 o
  -2   2   2       5165.94       5631.16        24.30 o
  -1   2   2       4949.58       4965.80        17.92 o
   0   2   2      15008.47      15275.94        57.50 o
   1   2   2        626.34        728.79         4.06 o
   2   2   2        125.65        131.40         2.08 o
   3   2   2         31.33         17.22         1.19 o
   4   2   2        978.00       1003.32         7.72 o
   5   2   2          2.32          7.25         1.88 o
   6   2   2       1506.31       1492.57        13.31 o
   7   2   2        100.62        106.67         4.94 o
   8   2   2         27.59         26.47         4.73 o
  -8   3   2        300.03        299.48         7.12 o
  -7   3   2          0.45          1.45         2.40 o
  -6   3   2       3726.60       3688.64        19.09 o
  -5   3   2        641.44        648.19         4.52 o
  -4   3   2       5821.14       5900.49        21.58 o
  -3   3   2       1244.63       1289.01         6.63 o
  -2   3   2       1179.45       1179.87         7.06 o
  -1   3   2       6240.04       6046.18        20.46 o
   0   3   2       5769.18       5601.81        18.80 o
   1   3   2      19521.01      19198.91        64.31 o
   2   3   2          5.02          1.48         0.73 o
   3   3   2        673.21        687.09         5.01 o
   4   3   2        340.33        326.12         4.68 o
   5   3   2        598.62        586.85         7.03 o
   6   3   2         28.64         26.75         3.26 o
   7   3   2        843.39        821.51        15.07 o
  -8   4   2         85.96         85.01         3.82 o
  -7   4   2        326.83        325.05         6.73 o
  -6   4   2         43.23         41.94         2.19 o
  -5   4   2         61.46         71.47         2.07 o
  -4   4   2       5398.66       5870.47        21.53 o
  -3   4   2       2602.53       2808.32        16.77 o
  -2   4   2        561.51        609.65         4.75 o
  -1   4   2       4919.98       4923.08        22.00 o
   0   4   2        294.04        231.20         2.41 o
   1   4   2       4154.41       4229.48        15.01 o
   2   4   2       2682.97       2733.59         9.30 o
   3   4   2        616.69        662.13         4.93 o
   4   4   2         55.58         54.01         2.26 o
   5   4   2       1191.23       1193.47         9.91 o
   6   4   2          2.49          5.96         2.51 o
   7   4   2          0.44         -0.83         3.47 o
  -8   5   2        832.12        819.29        11.00 o
  -7   5   2         15.94         22.05         3.31 o
  -6   5   2        388.85        394.76         4.43 o
  -5   5   2        502.41        499.68         3.65 o
  -4   5   2        589.70        566.74         5.08 o
  -3   5   2          2.68          0.27         0.95 o
  -2   5   2       2321.57       2366.86        14.68 o
  -1   5   2          6.45         16.81         0.95 o
   0   5   2       3433.29       3707.54        12.16 o
   1   5   2      19173.29      19345.21        59.12 o
   2   5   2        546.81        502.29         3.46 o
   3   5   2        957.17       1047.16         6.55 o
   4   5   2          5.78          6.31         1.44 o
   5   5   2         98.64         90.11         3.62 o
   6   5   2       1430.16       1419.45        13.05 o
   7   5   2        516.22        495.79        12.20 o
  -8   6   2        214.11        201.12         8.06 o
  -7   6   2       1042.49       1023.09        11.23 o
  -6   6   2       1400.99       1354.32         8.70 o
  -5   6   2         20.97         17.71         1.05 o
  -4   6   2        626.09        633.89         5.48 o
  -3   6   2       4042.45       3913.05        19.94 o
  -2   6   2         86.41         88.61         1.91 o
  -1   6   2       1067.65       1055.57         4.64 o
   0   6   2      16484.52      16135.79        49.44 o
   1   6   2       1043.90       1255.24         6.08 o
   2   6   2       2055.68       2094.07         9.33 o
   3   6   2       1674.67       1620.41        10.84 o
   4   6   2        263.10        274.47         4.28 o
   5   6   2       2779.19       2728.23        17.83 o
   6   6   2       1531.77       1513.81        13.58 o
   7   6   2        188.18        196.57         9.97 o
  -8   7   2        111.08        114.70         8.02 o
  -7   7   2        878.08        863.68        12.86 o
  -6   7   2        117.70        122.32         4.56 o
  -5   7   2       4739.94       4724.58        23.22 o
  -4   7   2       4387.20       4391.22        32.00 o
  -3   7   2          7.69         11.97         1.08 o
  -2   7   2       4043.14       4029.96        15.86 o
  -1   7   2          8.22         12.24         0.66 o
   0   7   2       3757.40       3877.67        13.57 o
   1   7   2      11420.19      11346.50        41.44 o
   2   7   2       8754.92       8671.05        36.43 o
   3   7   2        141.87        134.04         2.96 o
   4   7   2        403.63        396.83         4.85 o
   5   7   2        230.32        240.63         5.71 o
   6   7   2        958.61        931.49        10.49 o
   7   7   2       3618.80       3732.48        38.17 o
  -8   8   2         45.62         52.27         6.05 o
  -7   8   2         32.56         33.69         4.16 o
  -6   8   2       2591.76       2595.53        17.20 o
  -5   8   2         82.46         99.82         3.50 o
  -4   8   2        422.15        442.10         3.98 o
  -3   8   2       3365.22       3345.37        13.92 o
  -2   8   2        122.55        118.46         2.95 o
  -1   8   2          6.53          7.45         0.72 o
   0   8   2       3356.54       3177.45        12.60 o
   1   8   2         78.93         80.57         3.30 o
   2   8   2          8.46         17.69         1.40 o
   3   8   2       5219.11       5209.90        23.51 o
   4   8   2        347.79        341.72         4.45 o
   5   8   2        263.92        268.07         6.37 o
   6   8   2       1350.25       1347.16        25.22 o
   7   8   2         43.54         56.25         5.94 o
  -8   9   2        839.46        864.88        16.00 o
  -7   9   2       2164.48       2195.02        24.16 o
  -6   9   2        597.79        595.41        10.87 o
  -5   9   2         22.90         25.48         2.23 o
  -4   9   2         28.81         30.64         1.37 o
  -3   9   2        426.70        404.77         4.10 o
  -2   9   2       5168.27       5235.29        22.58 o
  -1   9   2       5706.47       5816.00        21.38 o
   0   9   2        458.24        447.29         3.45 o
   1   9   2       1170.05       1195.87         7.61 o
   2   9   2        944.42        996.94         7.06 o
   3   9   2       1797.83       1792.68        11.92 o
   4   9   2       2566.70       2533.18        16.46 o
   5   9   2        231.57        242.35        14.76 o
   6   9   2          1.10         -0.55         3.20 o
   7   9   2         39.81         48.50         6.41 o
  -8  10   2         15.67         15.58         5.25 o
  -7  10   2        290.06        291.51        10.52 o
  -6  10   2         13.91         19.45         3.16 o
  -5  10   2         94.24         84.59         2.52 o
  -4  10   2        733.25        747.23         6.33 o
  -3  10   2       2674.46       2653.90        11.73 o
  -2  10   2         10.41         11.15         1.10 o
  -1  10   2       3525.40       3480.78        14.24 o
   0  10   2        966.46        931.19         4.74 o
   1  10   2       1515.88       1546.44         9.98 o
   2  10   2       1085.68       1081.65         7.55 o
   3  10   2       1068.04       1101.95         9.02 o
   4  10   2         11.79         12.99         2.79 o
   5  10   2        398.65        403.26         8.64 o
   6  10   2        134.79        148.81         6.52 o
   7  10   2         18.73         13.77         5.33 o
  -7  11   2          2.01          2.90         4.37 o
  -6  11   2          1.77          4.94         2.98 o
  -5  11   2       1382.75       1362.88        12.11 o
  -4  11   2         79.81         66.28         2.49 o
  -3  11   2         17.20         13.35         1.15 o
  -2  11   2        812.40        822.83         5.80 o
  -1  11   2        871.40        860.44         5.83 o
   0  11   2         74.27         71.97         2.20 o
   1  11   2        233.55        241.73         3.25 o
   2  11   2        235.17        230.68         3.82 o
   3  11   2       2145.03       2145.35        13.86 o
   4  11   2        619.81        631.59         9.85 o
   5  11   2         71.63         76.41         3.83 o
   6  11   2         71.56         74.14         4.88 o
  -7  12   2        638.67        638.29        13.58 o
  -6  12   2        349.80        338.95         8.68 o
  -5  12   2       1256.54       1226.68        10.60 o
  -4  12   2       1912.39       1907.72        11.63 o
  -3  12   2        219.67        213.65         3.60 o
  -2  12   2        721.78        716.82         5.36 o
  -1  12   2       7501.27       7508.19        31.04 o
   0  12   2        328.83        325.03         4.55 o
   1  12   2        986.46        992.39         5.48 o
   2  12   2       4215.67       4222.63        20.35 o
   3  12   2        116.06        128.59         5.58 o
   4  12   2        275.91        293.66         8.01 o
   5  12   2       1447.44       1376.93        14.97 o
   6  12   2          2.88          5.06         3.83 o
  -7  13   2        472.38        482.19        12.19 o
  -6  13   2        558.01        584.22        11.38 o
  -5  13   2        188.05        166.69         6.71 o
  -4  13   2        942.76        897.51         8.84 o
  -3  13   2        371.32        378.96         4.06 o
  -2  13   2       4874.44       4898.59        19.43 o
  -1  13   2       2761.75       2697.59        14.08 o
   0  13   2        321.86        323.95         4.45 o
   1  13   2        302.43        304.13         3.52 o
   2  13   2         28.32         33.15         1.72 o
   3  13   2        473.98        449.93        10.32 o
   4  13   2       2761.06       2656.82        21.59 o
   5  13   2       2674.85       2521.34        21.59 o
   6  13   2          3.65          2.40         4.24 o
  -7  14   2        475.15        473.61        17.31 o
  -6  14   2        669.74        644.32        11.14 o
  -5  14   2       1481.86       1448.20        12.19 o
  -4  14   2        443.22        460.42         6.65 o
  -3  14   2        736.66        734.39         7.61 o
  -2  14   2        604.50        611.39         8.51 o
  -1  14   2       2885.81       2875.69        15.02 o
   0  14   2       2808.17       2790.74        15.59 o
   1  14   2       2179.05       2159.40        14.93 o
   2  14   2       1175.83       1217.74        10.57 o
   3  14   2        676.41        670.27        10.35 o
   4  14   2        788.74        767.87        11.38 o
   5  14   2       2352.48       2277.78        20.58 o
   6  14   2        544.61        517.36        12.20 o
  -6  15   2         79.92         93.78         7.44 o
  -5  15   2       1296.81       1270.98        13.44 o
  -4  15   2       1638.55       1632.44        21.19 o
  -3  15   2        859.37        849.79        10.71 o
  -2  15   2          3.20          5.52         2.55 o
  -1  15   2         29.64         27.48         2.15 o
   0  15   2        227.97        222.11         4.51 o
   1  15   2       1859.80       1920.58        14.08 o
   2  15   2       1448.55       1430.65        14.49 o
   3  15   2          8.69          6.05         3.14 o
   4  15   2         26.88         31.36         4.09 o
   5  15   2          2.76          0.29         3.42 o
  -6  16   2        794.38        776.06        20.22 o
  -5  16   2        387.46        391.94         8.26 o
  -4  16   2         48.18         56.48         5.10 o
  -3  16   2          0.85         -0.24         2.59 o
  -2  16   2        138.43        142.54         6.30 o
  -1  16   2       1763.46       1788.22        13.91 o
   0  16   2       1108.93       1114.07        14.05 o
   1  16   2        391.56        376.03         6.45 o
   2  16   2        156.16        146.06         6.75 o
   3  16   2          8.99          5.32         3.20 o
   4  16   2         76.66         76.75         4.40 o
   5  16   2        227.92        220.99         8.11 o
  -5  17   2         24.97         23.64         3.76 o
  -4  17   2          9.66          3.64         3.14 o
  -3  17   2         97.66         89.43         3.98 o
  -2  17   2        172.12        168.74         7.37 o
  -1  17   2          3.41          7.31         2.73 o
   0  17   2         79.89         80.29         3.53 o
   1  17   2         39.46         44.13         3.71 o
   2  17   2          1.12          0.74         3.24 o
   3  17   2         87.46         77.21         4.85 o
   4  17   2         83.14         93.81         4.45 o
   5  17   2          5.73          6.41         3.97 o
  -5  18   2        156.73        150.11         5.35 o
  -4  18   2        423.05        419.97         8.49 o
  -3  18   2        612.23        645.82         9.77 o
  -2  18   2        111.13        121.47         4.59 o
  -1  18   2        707.37        708.66        11.21 o
   0  18   2        166.86        175.72         7.81 o
   1  18   2         70.07         76.17         4.19 o
   2  18   2        461.76        483.49         9.92 o
   3  18   2         46.49         45.59         4.61 o
   4  18   2          0.12          2.10         3.80 o
  -4  19   2        319.52        317.88         7.97 o
  -3  19   2        539.38        525.63         9.23 o
  -2  19   2         32.72         37.33         3.81 o
  -1  19   2        206.70        213.01         7.03 o
   0  19   2        733.15        726.54        15.33 o
   1  19   2       2146.51       2140.88        20.75 o
   2  19   2       1503.19       1478.77        17.39 o
   3  19   2          0.42         -0.60         3.59 o
  -4  20   2        281.14        289.01         7.87 o
  -3  20   2        159.68        161.94         6.01 o
  -2  20   2        759.78        784.05        11.26 o
  -1  20   2        478.18        509.13        12.49 o
   0  20   2        670.18        686.66        15.25 o
   1  20   2       1186.99       1221.08        20.33 o
   2  20   2       1434.71       1392.33        17.16 o
   3  20   2        338.75        319.73         9.74 o
  -3  21   2        119.88        133.79         5.27 o
  -2  21   2        874.65        916.76        14.64 o
  -1  21   2        703.42        727.35        13.45 o
   0  21   2         27.93         31.12         6.28 o
   1  21   2         75.42         85.81         6.76 o
   2  21   2         70.01         75.76         7.28 o
  -1  22   2        471.00        493.40        12.09 o
   0  22   2         21.31         16.04         5.69 o
  -9   1   3        395.15        380.02         9.78 o
  -8   1   3        203.17        203.45         6.33 o
  -7   1   3        516.49        516.06         7.96 o
  -6   1   3          7.54         11.06         1.50 o
  -5   1   3       1446.52       1519.15         8.84 o
  -4   1   3         67.36         66.58         2.37 o
  -3   1   3       3132.50       3135.97        13.30 o
  -2   1   3       1996.18       2136.39         7.85 o
  -1   1   3       3894.52       3934.21        12.43 o
   0   1   3       1620.00       1668.83         6.07 o
   1   1   3        511.21        495.37         3.11 o
   2   1   3       2026.64       1990.45         7.51 o
   3   1   3       1653.21       1586.46         8.97 o
   4   1   3        348.87        329.22         4.66 o
   5   1   3        640.73        624.75         7.64 o
   6   1   3         35.94         34.95         3.63 o
   7   1   3        269.46        270.81        10.22 o
  -9   2   3        169.03        173.16         6.74 o
  -8   2   3        259.93        263.86         6.66 o
  -7   2   3       2838.57       2822.45        19.89 o
  -6   2   3        329.26        327.46         4.94 o
  -5   2   3        488.85        513.77         4.41 o
  -4   2   3       1488.44       1452.86         7.65 o
  -3   2   3         55.94         37.19         1.58 o
  -2   2   3      10083.73      10188.89        32.84 o
  -1   2   3       9915.75       9779.48        30.83 o
   0   2   3        424.05        448.98         2.93 o
   1   2   3       1856.83       1802.50         6.64 o
   2   2   3        990.26       1009.84         4.95 o
   3   2   3        301.57        285.53         4.28 o
   4   2   3       1758.84       1729.80        10.97 o
   5   2   3       1240.28       1242.64        13.76 o
   6   2   3         68.84         75.67         3.49 o
   7   2   3        383.97        402.98        10.07 o
  -9   3   3       1113.15       1113.77        14.78 o
  -8   3   3        461.94        456.79         7.81 o
  -7   3   3         79.43         91.76         4.14 o
  -6   3   3       2279.20       2296.87        14.01 o
  -5   3   3         32.28         34.92         1.34 o
  -4   3   3        213.07        237.06         3.78 o
  -3   3   3      12914.23      13147.35        46.86 o
  -2   3   3          5.73          6.27         1.02 o
  -1   3   3        890.54       1003.37         4.49 o
   0   3   3       5389.41       5401.01        17.63 o
   1   3   3        900.82        906.21         4.56 o
   2   3   3        401.02        369.98         3.53 o
   3   3   3       6515.26       6420.23        27.33 o
   4   3   3         76.41         80.69         5.24 o
   5   3   3         57.27         65.09         2.68 o
   6   3   3        743.58        759.26         9.97 o
   7   3   3        169.10        174.85         7.03 o
  -8   4   3        231.36        230.57         7.67 o
  -7   4   3       1783.85       1754.04        14.27 o
  -6   4   3         25.83         21.72         2.56 o
  -5   4   3       2037.87       2035.89        11.58 o
  -4   4   3       7824.87       7729.45        35.84 o
  -3   4   3         10.95          6.61         1.11 o
  -2   4   3         11.24         11.67         0.65 o
  -1   4   3      13583.26      13547.81        42.57 o
   0   4   3          2.44         -0.83         0.83 o
   1   4   3       7836.06       7734.35        25.00 o
   2   4   3       5957.78       5961.06        21.91 o
   3   4   3        145.89        173.50         3.65 o
   4   4   3       4905.78       4913.34        24.56 o
   5   4   3        122.14        117.69         4.95 o
   6   4   3        187.53        196.02         7.01 o
   7   4   3       1484.84       1493.29        15.94 o
  -8   5   3         71.86         78.80         4.58 o
  -7   5   3        361.06        352.96         9.14 o
  -6   5   3       3473.81       3432.02        23.61 o
  -5   5   3         41.69         36.85         1.70 o
  -4   5   3        757.78        739.88         5.72 o
  -3   5   3       5676.70       5732.96        25.86 o
  -2   5   3       2060.20       2098.40         8.67 o
  -1   5   3        195.44        199.65         4.25 o
   0   5   3      15107.19      15118.03        49.19 o
   1   5   3         24.67         32.36         1.36 o
   2   5   3       1101.58       1119.33         6.57 o
   3   5   3       2948.29       2932.99        15.03 o
   4   5   3       1051.57        999.60         8.47 o
   5   5   3        388.90        391.15         7.00 o
   6   5   3       2746.22       2723.33        20.25 o
   7   5   3         23.40         15.79         4.65 o
  -8   6   3        102.27         87.10         5.87 o
  -7   6   3        581.20        587.70         9.46 o
  -6   6   3         32.31         34.45         2.22 o
  -5   6   3         35.31         43.52         2.29 o
  -4   6   3       1991.61       1969.13        11.65 o
  -3   6   3         82.77         97.02         4.11 o
  -2   6   3       1549.68       1567.22         6.82 o
  -1   6   3       1784.89       1767.57         6.92 o
   0   6   3       1117.09       1109.01         5.30 o
   1   6   3        281.03        299.75         3.54 o
   2   6   3         14.60         16.74         1.29 o
   3   6   3        390.88        389.65         6.33 o
   4   6   3          7.91          9.16         1.68 o
   5   6   3        301.22        290.58         6.41 o
   6   6   3         85.36         82.35         3.51 o
   7   6   3        666.46        679.69        15.54 o
  -8   7   3          2.35          3.18         4.63 o
  -7   7   3        629.67        646.66        11.31 o
  -6   7   3         40.41         42.69         2.40 o
  -5   7   3       3113.40       3122.38        16.53 o
  -4   7   3        239.07        262.44         4.31 o
  -3   7   3       6183.17       6269.29        29.96 o
  -2   7   3        461.20        468.86         3.46 o
  -1   7   3       1575.89       1479.08         6.17 o
   0   7   3         14.21         13.93         0.97 o
   1   7   3       3022.83       2859.59        14.75 o
   2   7   3        608.31        627.17         5.89 o
   3   7   3       1090.05       1087.37         7.69 o
   4   7   3        166.41        180.04         5.72 o
   5   7   3       1182.12       1177.92        11.10 o
   6   7   3          0.17          1.06         3.05 o
   7   7   3        447.94        466.39        13.68 o
  -8   8   3         18.79         15.67         5.02 o
  -7   8   3        142.61        152.51         9.12 o
  -6   8   3         13.59         13.03         2.49 o
  -5   8   3        355.76        361.22         4.68 o
  -4   8   3       1191.73       1224.37         9.00 o
  -3   8   3        495.36        479.84         4.62 o
  -2   8   3       1552.20       1621.52         8.78 o
  -1   8   3        580.47        597.21         3.88 o
   0   8   3        930.81        916.69         5.15 o
   1   8   3         14.33          6.56         1.31 o
   2   8   3          2.21          2.61         1.30 o
   3   8   3        178.56        181.24         3.82 o
   4   8   3        108.79        108.87         4.18 o
   5   8   3        273.53        260.38         7.85 o
   6   8   3          4.68          7.17         3.91 o
   7   8   3        132.40        152.40        10.43 o
  -8   9   3        253.37        254.29        13.51 o
  -7   9   3        339.66        354.82        11.86 o
  -6   9   3       1363.37       1377.71        13.45 o
  -5   9   3       2415.38       2530.18        16.27 o
  -4   9   3        700.77        677.39         7.05 o
  -3   9   3       1422.99       1451.49         8.34 o
  -2   9   3       4716.12       4792.26        20.49 o
  -1   9   3       5679.86       5631.77        21.80 o
   0   9   3       3419.05       3240.77        13.23 o
   1   9   3       2664.78       2569.28        13.42 o
   2   9   3       2196.23       2136.83        12.07 o
   3   9   3        329.35        339.82         5.62 o
   4   9   3       1146.58       1107.57        10.93 o
   5   9   3        836.05        867.02        11.81 o
   6   9   3       1208.36       1214.48        15.47 o
   7   9   3         82.42         92.35         7.59 o
  -8  10   3       1037.51        967.85        25.21 o
  -7  10   3       1934.04       1896.20        22.17 o
  -6  10   3          3.06          2.35         2.40 o
  -5  10   3        567.84        564.57         7.04 o
  -4  10   3        442.08        453.15         4.26 o
  -3  10   3         53.09         56.62         1.95 o
  -2  10   3       6324.92       6322.62        30.62 o
  -1  10   3       3258.58       3316.23        14.43 o
   0  10   3       1482.82       1586.76         8.44 o
   1  10   3       3394.47       3327.66        16.56 o
   2  10   3       1697.94       1703.48        11.12 o
   3  10   3       1993.66       2024.53        13.71 o
   4  10   3       2435.23       2437.58        20.01 o
   5  10   3        610.53        610.31        10.45 o
   6  10   3        110.66        108.43         5.17 o
  -7  11   3         69.56         77.88         6.86 o
  -6  11   3        979.13        929.99        12.39 o
  -5  11   3        295.80        277.05         5.54 o
  -4  11   3       4442.60       4445.13        20.69 o
  -3  11   3       4904.48       4832.18        21.05 o
  -2  11   3       5223.79       5233.32        20.67 o
  -1  11   3         12.62         15.90         1.21 o
   0  11   3       2314.09       2410.43        11.18 o
   1  11   3          3.38          3.74         1.18 o
   2  11   3       4884.32       4919.02        23.31 o
   3  11   3       6568.33       6434.31        37.20 o
   4  11   3        963.59        962.17        12.23 o
   5  11   3        126.28        111.36         4.98 o
   6  11   3         42.87         38.58         4.75 o
  -7  12   3        712.77        704.83        13.90 o
  -6  12   3         17.45          9.24         3.33 o
  -5  12   3        257.78        262.23         6.33 o
  -4  12   3       1629.38       1609.67        10.73 o
  -3  12   3        624.61        650.54         5.50 o
  -2  12   3       2241.92       2272.23        10.47 o
  -1  12   3        872.42        821.56         6.99 o
   0  12   3         31.95         33.15         1.47 o
   1  12   3        420.70        395.79         3.97 o
   2  12   3        217.34        209.34         4.52 o
   3  12   3         54.41         51.77         3.66 o
   4  12   3       1753.37       1719.99        16.78 o
   5  12   3        175.60        184.23         7.65 o
   6  12   3         65.73         75.20         5.08 o
  -7  13   3          1.16         -1.18         4.16 o
  -6  13   3        297.88        295.76         9.50 o
  -5  13   3        292.28        281.18         6.60 o
  -4  13   3         22.49         16.95         1.84 o
  -3  13   3         20.27         16.79         1.86 o
  -2  13   3        299.77        303.25         5.05 o
  -1  13   3         61.12         66.39         2.42 o
   0  13   3       1157.23       1159.03         7.31 o
   1  13   3         57.87         60.61         1.81 o
   2  13   3        725.59        747.13         9.60 o
   3  13   3         72.97         72.55         3.70 o
   4  13   3        184.21        179.52         7.60 o
   5  13   3         39.37         31.10         4.24 o
   6  13   3        321.50        335.12        11.45 o
  -7  14   3          2.12         -4.51         6.62 o
  -6  14   3        724.12        697.36        11.64 o
  -5  14   3        107.58        101.70         5.43 o
  -4  14   3        164.66        169.31         4.66 o
  -3  14   3        198.15        210.39         6.95 o
  -2  14   3          1.02          1.29         1.57 o
  -1  14   3        320.23        322.40         4.89 o
   0  14   3         31.09         34.27         2.22 o
   1  14   3         79.86         77.28         2.22 o
   2  14   3          3.23          1.66         1.94 o
   3  14   3          4.89         -2.21         3.01 o
   4  14   3          1.81          2.46         3.45 o
   5  14   3         97.10        100.56         4.85 o
  -6  15   3          2.95          1.76         4.84 o
  -5  15   3        337.90        354.73         8.17 o
  -4  15   3       1702.29       1667.32        14.49 o
  -3  15   3       1159.22       1158.73        11.01 o
  -2  15   3       1404.48       1438.14        13.77 o
  -1  15   3         47.76         45.17         2.56 o
   0  15   3          7.38          6.35         2.16 o
   1  15   3        654.05        660.60         8.18 o
   2  15   3       1317.57       1312.70        14.24 o
   3  15   3        995.91        930.31        12.50 o
   4  15   3        878.17        876.23        12.70 o
   5  15   3        404.96        399.74         9.80 o
  -6  16   3        164.96        165.35         9.50 o
  -5  16   3       2214.07       2200.38        17.67 o
  -4  16   3       1079.66       1093.08        13.40 o
  -3  16   3          4.26          5.73         2.50 o
  -2  16   3       1048.12       1047.76        11.92 o
  -1  16   3       1056.22       1058.13        10.80 o
   0  16   3        370.45        376.60         7.98 o
   1  16   3       1484.74       1441.52        12.42 o
   2  16   3       1509.63       1487.01        15.54 o
   3  16   3         12.87         15.09         3.74 o
   4  16   3        443.09        420.82        10.24 o
   5  16   3        495.99        504.12        10.72 o
  -6  17   3        832.87        815.76        17.36 o
  -5  17   3       1525.31       1535.80        15.91 o
  -4  17   3         60.16         71.55         3.59 o
  -3  17   3        983.09        979.24        10.73 o
  -2  17   3        915.25        895.95        11.33 o
  -1  17   3       3479.01       3476.68        27.54 o
   0  17   3       1233.56       1238.77        12.03 o
   1  17   3       1995.24       2002.63        18.13 o
   2  17   3       1172.07       1149.30        13.93 o
   3  17   3          9.03          7.40         3.70 o
   4  17   3         95.93        105.48         5.90 o
  -5  18   3        988.58        968.74        11.01 o
  -4  18   3        155.98        159.94         5.64 o
  -3  18   3        191.06        196.95         6.41 o
  -2  18   3        871.09        859.11        17.94 o
  -1  18   3        842.08        863.97        12.69 o
   0  18   3        231.64        251.30        11.36 o
   1  18   3       1503.35       1516.52        16.99 o
   2  18   3        722.40        701.65        11.50 o
   3  18   3        168.51        174.30         7.16 o
   4  18   3        113.42        118.64         4.93 o
  -4  19   3        372.60        410.20         8.00 o
  -3  19   3        212.27        220.17         7.35 o
  -2  19   3        962.73        965.92        12.93 o
  -1  19   3          7.24         13.19         3.83 o
   0  19   3         52.73         54.00         6.27 o
   1  19   3         91.96         92.47         5.00 o
   2  19   3       1090.59       1092.31        15.21 o
   3  19   3        103.16        115.48         6.81 o
  -4  20   3        119.32        133.11         4.86 o
  -3  20   3        244.02        259.03         7.79 o
  -2  20   3          2.37          4.08         3.28 o
  -1  20   3          1.02         12.08         6.66 o
   0  20   3         15.42         14.34         5.43 o
   1  20   3        193.94        191.63        11.36 o
   2  20   3        117.09        109.74         5.31 o
  -3  21   3         81.28         84.10         4.56 o
  -2  21   3         25.17         18.54         4.60 o
  -1  21   3        137.63        142.81         9.13 o
   0  21   3        714.50        712.77        16.54 o
   1  21   3        135.27        128.22         7.13 o
  -1  22   3        559.79        576.30        13.90 o
  -9   0   4       1515.77       1512.52        20.61 o
  -8   0   4        471.28        451.00        11.00 o
  -7   0   4        137.51        142.51         8.46 o
  -6   0   4       2212.32       2160.50        16.81 o
  -5   0   4       1506.49       1568.62        12.61 o
  -4   0   4          7.81         15.87         1.60 o
  -3   0   4      13124.49      13012.32        75.14 o
  -2   0   4       1909.04       2084.67        11.05 o
  -1   0   4        385.34        430.71         4.19 o
   0   0   4      12781.44      12325.06        51.69 o
   1   0   4       4344.37       4500.51        20.21 o
   2   0   4       1828.31       1649.60        12.97 o
   3   0   4       9165.50       8832.73        49.94 o
   4   0   4        251.02        256.36         6.66 o
   5   0   4         41.97         41.19         3.79 o
   6   0   4        196.64        211.13        12.37 o
   7   0   4        734.38        724.50        18.31 o
  -9   1   4          0.02          1.13         2.97 o
  -8   1   4        151.66        157.25         5.49 o
  -7   1   4        611.31        624.21         8.27 o
  -6   1   4        103.14        107.32         2.88 o
  -5   1   4        399.68        393.41         3.97 o
  -4   1   4       2809.90       2780.18        14.16 o
  -3   1   4        331.22        358.08         2.95 o
  -2   1   4        339.87        288.11         2.15 o
  -1   1   4        319.82        301.29         2.46 o
   0   1   4        887.01       1010.84         4.76 o
   1   1   4       2814.78       2642.84         9.29 o
   2   1   4          5.77          3.75         1.25 o
   3   1   4         32.75         48.20         2.40 o
   4   1   4        340.31        376.58         5.49 o
   5   1   4        140.87        148.19         5.65 o
   6   1   4        101.59         99.51         4.29 o
   7   1   4        625.62        630.62        12.30 o
  -9   2   4         34.51         32.64         3.61 o
  -8   2   4         32.23         37.92         2.92 o
  -7   2   4        179.56        174.34         7.87 o
  -6   2   4       4287.18       4334.96        20.39 o
  -5   2   4        837.63        872.03         6.18 o
  -4   2   4        593.67        584.90         6.07 o
  -3   2   4       1193.05       1148.57         5.55 o
  -2   2   4       3948.55       3912.75        13.61 o
  -1   2   4       4062.50       4070.13        13.33 o
   0   2   4      12783.66      12637.16        37.47 o
   1   2   4        749.95        756.54         4.36 o
   2   2   4       1596.21       1629.36         8.76 o
   3   2   4       3824.49       3788.90        17.44 o
   4   2   4       1955.05       1945.72        12.92 o
   5   2   4        110.61        123.94         4.95 o
   6   2   4       1225.21       1230.84        13.07 o
   7   2   4         76.19         70.41         5.45 o
  -9   3   4         51.78         50.86         5.34 o
  -8   3   4          0.14         -1.28         3.03 o
  -7   3   4        151.49        159.54         6.55 o
  -6   3   4        138.37        144.88         5.24 o
  -5   3   4        263.35        288.49         4.23 o
  -4   3   4          6.49          8.89         1.13 o
  -3   3   4        661.96        728.86         5.04 o
  -2   3   4        773.31        755.59         3.88 o
  -1   3   4       2726.99       2946.07        10.17 o
   0   3   4       2363.31       2487.99         9.48 o
   1   3   4        350.90        329.26         3.98 o
   2   3   4          3.54          8.59         1.35 o
   3   3   4        592.13        550.42         6.33 o
   4   3   4       1617.26       1630.11        11.61 o
   5   3   4        705.11        706.49        11.40 o
   6   3   4         43.73         46.44         3.82 o
   7   3   4          6.49          7.08         3.85 o
  -9   4   4        153.14        151.14         6.55 o
  -8   4   4        489.81        484.75         9.47 o
  -7   4   4        462.09        454.53         8.63 o
  -6   4   4        141.48        158.09         3.49 o
  -5   4   4         14.84         11.50         1.33 o
  -4   4   4       1821.87       1796.41         9.57 o
  -3   4   4       1455.35       1487.78         8.98 o
  -2   4   4       5410.91       5576.86        19.10 o
  -1   4   4        348.54        363.31         2.75 o
   0   4   4        986.14       1013.98         5.20 o
   1   4   4        396.85        415.17         4.51 o
   2   4   4       2486.63       2431.09        13.59 o
   3   4   4          0.90         -0.16         1.56 o
   4   4   4       1431.43       1454.30        10.95 o
   5   4   4         39.41         37.12         3.14 o
   6   4   4         13.58         13.07         3.23 o
   7   4   4         24.99         27.16         4.76 o
  -8   5   4        366.70        366.66         9.80 o
  -7   5   4        628.60        639.84         9.79 o
  -6   5   4         61.98         57.51         2.67 o
  -5   5   4        795.32        860.22         6.35 o
  -4   5   4        187.33        173.23         2.74 o
  -3   5   4         59.55         46.10         2.01 o
  -2   5   4        160.38        238.12         2.68 o
  -1   5   4        976.99        874.93         5.10 o
   0   5   4        396.48        397.13         3.41 o
   1   5   4        256.34        202.81         3.77 o
   2   5   4       3748.15       3836.89        19.32 o
   3   5   4          3.99          4.86         1.62 o
   4   5   4       1156.42       1200.55        10.41 o
   5   5   4         13.25         14.82         2.84 o
   6   5   4         94.22         88.76         5.09 o
   7   5   4        350.90        353.37         9.86 o
  -8   6   4        185.68        195.22         8.27 o
  -7   6   4        491.61        498.19         8.82 o
  -6   6   4       2929.11       2940.94        18.50 o
  -5   6   4       1246.48       1243.43         7.54 o
  -4   6   4         54.89         67.24         2.15 o
  -3   6   4         13.60         10.92         1.57 o
  -2   6   4         18.70         14.74         1.15 o
  -1   6   4       3603.73       3363.09        12.70 o
   0   6   4       4200.45       4140.10        16.42 o
   1   6   4       1688.43       1700.95         9.91 o
   2   6   4         23.82         30.50         1.95 o
   3   6   4         27.10         31.75         1.92 o
   4   6   4        972.80        973.21         9.99 o
   5   6   4       2294.32       2290.58        16.99 o
   6   6   4       1691.74       1688.11        25.40 o
   7   6   4         48.95         50.96         6.74 o
  -8   7   4        569.59        565.18        11.43 o
  -7   7   4        959.50        937.75        13.14 o
  -6   7   4         54.04         50.23         2.31 o
  -5   7   4        191.25        217.96         3.60 o
  -4   7   4       2915.40       2919.64        13.86 o
  -3   7   4        354.15        377.90         4.51 o
  -2   7   4       5032.57       5099.19        19.83 o
  -1   7   4       1593.49       1446.16         6.95 o
   0   7   4       4102.07       4325.48        18.31 o
   1   7   4       3303.22       3220.81        15.93 o
   2   7   4        228.56        223.64         4.49 o
   3   7   4        157.88        161.22         4.56 o
   4   7   4       1199.45       1196.87        11.09 o
   5   7   4         23.46         26.36         3.22 o
   6   7   4         20.70         17.32         4.21 o
  -8   8   4          6.70          0.89         4.45 o
  -7   8   4         31.22         30.32         4.08 o
  -6   8   4        976.46        992.47         9.39 o
  -5   8   4        137.54        118.37         4.03 o
  -4   8   4        103.15         85.64         2.74 o
  -3   8   4       8152.00       8287.43        33.95 o
  -2   8   4        219.88        212.04         2.64 o
  -1   8   4        152.08        152.10         2.94 o
   0   8   4       2344.69       2251.24        10.23 o
   1   8   4        601.97        632.79         5.72 o
   2   8   4       1390.03       1440.42        10.37 o
   3   8   4        661.07        631.16         7.15 o
   4   8   4         83.23         82.99         3.65 o
   5   8   4        570.81        550.05        10.21 o
   6   8   4        840.56        821.09        16.71 o
  -8   9   4          3.24          2.93         4.72 o
  -7   9   4       1209.89       1186.91        14.89 o
  -6   9   4        567.81        541.68         7.59 o
  -5   9   4        478.74        444.89         6.61 o
  -4   9   4       2063.23       1984.08        12.03 o
  -3   9   4         28.97         27.47         1.36 o
  -2   9   4         24.09         25.25         1.16 o
  -1   9   4         24.87         26.49         1.31 o
   0   9   4        498.94        529.80         4.49 o
   1   9   4       4140.93       4179.27        19.77 o
   2   9   4       2650.65       2631.20        17.21 o
   3   9   4        344.63        345.05         7.43 o
   4   9   4        697.52        707.29        13.41 o
   5   9   4        144.24        154.08         6.87 o
   6   9   4        410.34        399.15        14.50 o
  -8  10   4         17.52         10.90         5.07 o
  -7  10   4        606.84        584.25        12.69 o
  -6  10   4        334.27        339.70         7.38 o
  -5  10   4       1881.45       1889.09        12.81 o
  -4  10   4        731.84        736.00         7.30 o
  -3  10   4       2629.17       2574.33        12.14 o
  -2  10   4          2.90          4.18         0.96 o
  -1  10   4       1158.24       1159.22         7.44 o
   0  10   4        248.06        251.62         3.37 o
   1  10   4       1900.26       1860.86        10.30 o
   2  10   4        181.28        192.37         5.67 o
   3  10   4       1701.72       1662.37        20.78 o
   4  10   4        228.21        226.31         8.35 o
   5  10   4        208.28        215.54         8.15 o
   6  10   4        114.08        121.66         8.42 o
  -8  11   4        229.03        224.96        10.24 o
  -7  11   4          1.19          3.92         4.18 o
  -6  11   4          9.55         14.52         4.65 o
  -5  11   4        761.05        733.84         7.70 o
  -4  11   4         28.42         33.21         2.24 o
  -3  11   4          2.49          1.54         1.09 o
  -2  11   4       1527.10       1501.76         8.50 o
  -1  11   4          0.91          0.82         1.10 o
   0  11   4        245.26        242.90         3.85 o
   1  11   4        329.04        327.19         4.52 o
   2  11   4        173.94        169.60         5.71 o
   3  11   4        158.67        172.63         9.02 o
   4  11   4        488.51        472.74         9.82 o
   5  11   4        632.31        618.23        11.71 o
   6  11   4        683.70        671.36        12.74 o
  -7  12   4         12.76         14.03         4.52 o
  -6  12   4         18.19         26.63         3.77 o
  -5  12   4        446.45        420.26         6.22 o
  -4  12   4       2001.29       2035.36        11.77 o
  -3  12   4        212.42        210.40         3.44 o
  -2  12   4       1456.82       1466.92         9.43 o
  -1  12   4        522.17        511.87         4.76 o
   0  12   4        173.03        160.56         3.61 o
   1  12   4        103.81        105.39         2.91 o
   2  12   4       2524.64       2480.18        18.53 o
   3  12   4        376.61        404.50         9.15 o
   4  12   4       1282.73       1300.43        14.93 o
   5  12   4        225.99        201.18         8.19 o
  -7  13   4         11.93         16.83         4.75 o
  -6  13   4         73.39         75.29         4.30 o
  -5  13   4       3965.89       3947.56        24.83 o
  -4  13   4        335.34        341.32         4.70 o
  -3  13   4          1.30          0.76         1.56 o
  -2  13   4       1930.77       1958.97        11.02 o
  -1  13   4        475.28        493.65         4.73 o
   0  13   4       1567.27       1592.04         8.56 o
   1  13   4       2501.01       2528.74        14.12 o
   2  13   4        501.87        492.73         8.59 o
   3  13   4        988.89        942.65        12.50 o
   4  13   4        238.49        233.44         8.42 o
   5  13   4          9.19         11.77         3.98 o
  -7  14   4       1245.03       1239.23        25.08 o
  -6  14   4        554.85        566.20         9.83 o
  -5  14   4        677.14        669.54         8.60 o
  -4  14   4        851.26        859.43         8.48 o
  -3  14   4         45.35         45.30         2.23 o
  -2  14   4        378.97        362.32         5.32 o
  -1  14   4       2808.61       2786.10        17.65 o
   0  14   4       1586.04       1568.60        11.60 o
   1  14   4        501.94        486.96         5.55 o
   2  14   4       1928.23       1893.48        13.98 o
   3  14   4        172.58        173.37         7.67 o
   4  14   4         17.64         12.28         3.82 o
   5  14   4        607.94        617.99        11.56 o
  -6  15   4          0.57          3.78         4.17 o
  -5  15   4        520.93        518.90         8.82 o
  -4  15   4        113.61        116.15         5.81 o
  -3  15   4         37.92         38.47         3.40 o
  -2  15   4       1825.22       1814.29        15.95 o
  -1  15   4        684.27        656.72         8.16 o
   0  15   4         38.75         42.47         2.72 o
   1  15   4        367.50        359.17         6.85 o
   2  15   4         26.50         26.47         3.97 o
   3  15   4       1053.59       1012.89        13.44 o
   4  15   4        864.72        822.26        12.70 o
   5  15   4        154.25        142.07         5.61 o
  -6  16   4        659.27        650.37        13.25 o
  -5  16   4       2015.85       1986.00        17.33 o
  -4  16   4        190.94        194.26         5.89 o
  -3  16   4         72.62         69.77         3.93 o
  -2  16   4        385.60        401.58         8.73 o
  -1  16   4       1574.52       1574.53        14.71 o
   0  16   4       1172.38       1138.49        11.64 o
   1  16   4        749.16        713.70         9.00 o
   2  16   4         21.78         16.18         3.76 o
   3  16   4         33.42         36.03         4.37 o
   4  16   4         13.41         10.65         4.10 o
  -6  17   4          2.44          0.31         4.54 o
  -5  17   4          5.48          3.37         3.41 o
  -4  17   4         27.48         25.16         3.14 o
  -3  17   4          2.89          5.66         2.82 o
  -2  17   4         84.52         80.21         6.47 o
  -1  17   4         45.36         52.71         3.99 o
   0  17   4         26.40         23.53         3.22 o
   1  17   4        241.95        253.23         8.63 o
   2  17   4          6.66          4.45         3.40 o
   3  17   4         37.89         37.54         5.56 o
   4  17   4         41.72         50.89         5.29 o
  -5  18   4        247.82        253.18         6.56 o
  -4  18   4         16.62         13.85         3.10 o
  -3  18   4         93.42         94.16         3.81 o
  -2  18   4          8.08          7.24         3.58 o
  -1  18   4       1584.51       1570.81        17.38 o
   0  18   4        447.28        431.73        13.18 o
   1  18   4        212.06        238.80         8.65 o
   2  18   4         64.39         58.08         5.01 o
   3  18   4          2.64          4.15         4.33 o
  -4  19   4        181.91        170.98         5.64 o
  -3  19   4        260.17        261.51         7.65 o
  -2  19   4        931.16        912.98        13.60 o
  -1  19   4         16.76         16.83         4.74 o
   0  19   4          0.71          0.56         5.01 o
   1  19   4        294.13        292.82        10.71 o
   2  19   4         27.39         28.51         4.75 o
   3  19   4         59.46         66.29         5.77 o
  -4  20   4        665.33        672.17        10.50 o
  -3  20   4        303.52        307.59         8.16 o
  -2  20   4         54.98         62.38         5.08 o
  -1  20   4       1357.09       1383.22        21.58 o
   0  20   4         63.68         78.98         6.94 o
   1  20   4        211.81        228.58        10.38 o
   2  20   4        418.88        449.67        15.87 o
  -2  21   4        286.92        309.08        11.09 o
  -1  21   4         61.00         51.43         7.52 o
   0  21   4        393.47        407.60        13.81 o
   1  21   4       1102.10       1152.42        20.79 o
  -9   1   5       1041.67        997.95        13.07 o
  -8   1   5        694.60        694.52         9.93 o
  -7   1   5        270.89        274.49         5.88 o
  -6   1   5        697.40        702.17         5.70 o
  -5   1   5        155.74        155.40         2.78 o
  -4   1   5       1207.27       1236.76         7.30 o
  -3   1   5       1513.17       1440.01         6.45 o
  -2   1   5         80.67         75.15         1.95 o
  -1   1   5       1627.19       1721.66         6.83 o
   0   1   5       4480.22       4472.91        14.91 o
   1   1   5         16.55         21.58         1.44 o
   2   1   5        813.08        862.70         7.01 o
   3   1   5       2113.06       2129.04        12.97 o
   4   1   5         21.09         21.86         2.30 o
   5   1   5        258.57        271.53         7.01 o
   6   1   5         51.30         52.67         4.51 o
  -9   2   5         99.86        101.76         5.40 o
  -8   2   5        289.90        279.71         7.78 o
  -7   2   5        824.01        790.02        10.54 o
  -6   2   5       1582.64       1590.41        12.02 o
  -5   2   5       3272.34       3268.23        18.98 o
  -4   2   5       8254.09       8437.87        49.82 o
  -3   2   5          9.08          3.53         0.70 o
  -2   2   5        949.29        931.23         4.77 o
  -1   2   5       3393.42       3614.23        11.92 o
   0   2   5       1633.41       1553.19         6.73 o
   1   2   5      14201.82      14014.92        55.03 o
   2   2   5       2923.28       2875.37        14.64 o
   3   2   5         70.38         89.44         5.13 o
   4   2   5        928.09        941.05         9.60 o
   5   2   5          3.87          6.98         2.80 o
   6   2   5        369.86        377.20         8.57 o
  -9   3   5       1477.14       1478.72        18.02 o
  -8   3   5        167.94        159.56         6.50 o
  -7   3   5         81.39         79.71         3.90 o
  -6   3   5       4191.41       4213.76        25.95 o
  -5   3   5        308.43        319.78         4.80 o
  -4   3   5        268.52        253.73         3.91 o
  -3   3   5      18417.32      18503.66        64.99 o
  -2   3   5       2557.43       2750.58        10.27 o
  -1   3   5       3336.22       3355.83        12.08 o
   0   3   5      11931.63      11846.77        45.02 o
   1   3   5        341.66        325.04         4.72 o
   2   3   5        928.54        964.32         8.14 o
   3   3   5       6235.64       6291.14        30.56 o
   4   3   5          0.29          2.88         2.39 o
   5   3   5        167.29        185.50         6.50 o
   6   3   5       2367.71       2390.53        19.82 o
  -9   4   5        769.10        727.66        13.05 o
  -8   4   5        551.89        514.40        10.50 o
  -7   4   5       3800.56       3810.58        27.11 o
  -6   4   5        244.78        264.22         9.04 o
  -5   4   5        239.85        252.97         3.77 o
  -4   4   5       1545.05       1555.56         9.12 o
  -3   4   5       1974.86       2023.79         8.79 o
  -2   4   5      14234.68      14166.84        46.16 o
  -1   4   5       4611.65       4544.51        16.53 o
   0   4   5        212.73        202.89         3.81 o
   1   4   5        565.12        542.09         5.86 o
   2   4   5        426.06        437.58         6.04 o
   3   4   5       1383.73       1350.02        10.41 o
   4   4   5       4482.47       4507.72        25.41 o
   5   4   5       1488.16       1451.32        15.97 o
   6   4   5         44.65         37.87         4.01 o
  -9   5   5       1202.07       1213.64        16.58 o
  -8   5   5          4.06          1.79         3.76 o
  -7   5   5          9.66         10.37         2.94 o
  -6   5   5       6000.06       6130.00        32.18 o
  -5   5   5         86.56         97.79         3.05 o
  -4   5   5        876.49        916.89         7.39 o
  -3   5   5       7517.91       7507.26        29.86 o
  -2   5   5        170.80        155.72         2.42 o
  -1   5   5       1152.77       1155.94         6.41 o
   0   5   5       7902.15       7828.19        30.00 o
   1   5   5        112.49        107.98         4.21 o
   2   5   5        441.66        468.39         6.24 o
   3   5   5       6271.13       6218.32        39.66 o
   4   5   5        698.86        682.77         8.49 o
   5   5   5        399.70        399.92         7.84 o
   6   5   5       1283.29       1309.34        15.36 o
  -8   6   5          6.19          3.02         3.88 o
  -7   6   5        419.39        442.88         8.47 o
  -6   6   5        410.37        387.75         5.61 o
  -5   6   5        377.85        379.06         4.35 o
  -4   6   5        143.37        144.63         3.64 o
  -3   6   5       2281.32       2420.41        11.98 o
  -2   6   5         20.97         32.40         1.12 o
  -1   6   5          1.02          1.01         1.22 o
   0   6   5          4.95          0.60         1.25 o
   1   6   5        581.36        613.27         6.27 o
   2   6   5        688.35        693.09         7.36 o
   3   6   5        369.59        364.09         8.08 o
   4   6   5        249.61        246.42         7.55 o
   5   6   5        450.01        429.39         8.59 o
   6   6   5         36.57         38.61         4.94 o
  -8   7   5          4.95          5.65         3.87 o
  -7   7   5        252.99        283.59         9.74 o
  -6   7   5         15.75         13.81         1.96 o
  -5   7   5       1275.39       1279.32         7.94 o
  -4   7   5         81.08         91.30         3.86 o
  -3   7   5        356.04        349.66         3.49 o
  -2   7   5        305.01        287.75         3.20 o
  -1   7   5       1810.94       1661.54        10.49 o
   0   7   5        792.90        790.27         6.09 o
   1   7   5       2442.28       2475.32        14.21 o
   2   7   5        557.85        549.65         7.52 o
   3   7   5        528.24        509.16         7.46 o
   4   7   5        488.37        456.65         8.34 o
   5   7   5        172.86        196.61         8.10 o
   6   7   5         35.11         42.24         5.16 o
  -8   8   5       1916.22       1916.95        26.97 o
  -7   8   5       1177.33       1185.27        16.21 o
  -6   8   5       1367.91       1357.66        11.99 o
  -5   8   5       1039.59       1053.02         7.50 o
  -4   8   5          7.91         10.95         1.69 o
  -3   8   5        500.50        497.01         4.63 o
  -2   8   5       8633.77       8702.69        31.63 o
  -1   8   5       7325.79       7369.28        31.59 o
   0   8   5        146.70        142.27         3.74 o
   1   8   5        164.59        174.89         4.19 o
   2   8   5         28.93         30.12         2.09 o
   3   8   5       2750.89       2774.91        20.17 o
   4   8   5       2369.97       2338.91        20.27 o
   5   8   5       1064.43       1079.24        13.98 o
   6   8   5          3.92          1.46         4.13 o
  -8   9   5        592.16        593.81        13.42 o
  -7   9   5       1349.28       1331.61        18.99 o
  -6   9   5        597.71        594.04         8.04 o
  -5   9   5        893.10        906.83         7.01 o
  -4   9   5       2713.56       2748.69        22.17 o
  -3   9   5       2076.03       2056.76        11.97 o
  -2   9   5         34.07         28.00         1.30 o
  -1   9   5        930.64        864.34         6.53 o
   0   9   5       2803.16       2722.95        13.20 o
   1   9   5        907.55        852.46         7.25 o
   2   9   5       4198.73       4154.31        22.94 o
   3   9   5       1187.03       1181.71        12.48 o
   4   9   5        160.73        177.60         7.88 o
   5   9   5       1410.72       1382.24        15.97 o
   6   9   5         44.82         52.96         5.57 o
  -8  10   5        398.42        380.12        11.60 o
  -7  10   5        466.98        433.38        11.39 o
  -6  10   5         84.27         88.39         4.01 o
  -5  10   5       3822.19       3829.86        20.22 o
  -4  10   5       1583.45       1531.21        12.63 o
  -3  10   5         21.84         24.02         1.69 o
  -2  10   5       1273.98       1299.74         7.35 o
  -1  10   5       1650.17       1646.06         9.80 o
   0  10   5        776.75        742.22         5.93 o
   1  10   5       2903.13       2823.32        15.00 o
   2  10   5       2038.68       2037.21        15.34 o
   3  10   5         38.96         37.04         3.43 o
   4  10   5       1519.15       1514.21        16.27 o
   5  10   5        157.72        149.50         6.87 o
   6  10   5        760.20        728.47        13.50 o
  -8  11   5        203.38        213.73         9.94 o
  -7  11   5        179.03        162.57         8.44 o
  -6  11   5        286.59        282.45         6.42 o
  -5  11   5         44.69         45.29         2.27 o
  -4  11   5        923.74        936.04        14.54 o
  -3  11   5       4374.10       4436.37        22.69 o
  -2  11   5         46.32         46.34         1.66 o
  -1  11   5       1416.15       1391.96         9.40 o
   0  11   5       1367.84       1347.85         8.32 o
   1  11   5        228.31        223.39         5.58 o
   2  11   5       2355.45       2283.96        17.82 o
   3  11   5        799.49        803.02        11.74 o
   4  11   5         85.27         79.71         4.41 o
   5  11   5        232.87        236.58        10.50 o
  -7  12   5         37.45         39.17         5.19 o
  -6  12   5        157.11        145.24         5.89 o
  -5  12   5       1135.89       1160.67         9.49 o
  -4  12   5        153.19        165.24         3.73 o
  -3  12   5         21.64         20.61         2.29 o
  -2  12   5       2140.61       2183.69        11.60 o
  -1  12   5        568.28        564.73         5.87 o
   0  12   5       2362.16       2331.46        15.23 o
   1  12   5        569.67        550.09         6.40 o
   2  12   5         34.85         31.68         3.33 o
   3  12   5        387.76        375.93         9.22 o
   4  12   5        101.24        108.24         4.68 o
   5  12   5         17.85         23.73         4.41 o
  -7  13   5         44.21         45.72         5.48 o
  -6  13   5        190.42        182.63         6.63 o
  -5  13   5         78.16         84.37         2.94 o
  -4  13   5        196.15        197.24         4.88 o
  -3  13   5         67.33         68.84         3.04 o
  -2  13   5        841.83        804.99         9.11 o
  -1  13   5         66.07         66.81         2.58 o
   0  13   5        152.46        171.84         4.42 o
   1  13   5         74.88         67.92         3.07 o
   2  13   5         17.58         23.17         2.70 o
   3  13   5         32.44         38.26         4.21 o
   4  13   5        212.06        201.13         8.45 o
   5  13   5          9.01         10.02         4.30 o
  -7  14   5        272.27        280.83        29.63 o
  -6  14   5        207.98        216.38         6.99 o
  -5  14   5        613.13        630.15         8.05 o
  -4  14   5       1019.82       1018.09         9.63 o
  -3  14   5        833.16        843.28         8.55 o
  -2  14   5          3.91          5.08         2.69 o
  -1  14   5        531.68        500.27         5.69 o
   0  14   5       1011.07        952.70         8.82 o
   1  14   5       1822.42       1790.94        11.77 o
   2  14   5        457.17        454.20         8.20 o
   3  14   5        186.16        201.02         8.32 o
   4  14   5        410.81        396.52        10.03 o
  -6  15   5        143.96        141.17         6.82 o
  -5  15   5          0.58         -2.77         2.77 o
  -4  15   5       1744.58       1713.21        14.73 o
  -3  15   5         22.26         28.03         3.27 o
  -2  15   5       1529.08       1571.82        14.83 o
  -1  15   5       2935.39       2910.62        19.98 o
   0  15   5          2.29          0.07         2.49 o
   1  15   5        161.38        175.05         6.88 o
   2  15   5       1511.77       1471.61        15.95 o
   3  15   5         59.65         69.80         4.69 o
   4  15   5         46.46         49.66         5.05 o
  -6  16   5         16.66         29.01         5.11 o
  -5  16   5        756.83        762.31        10.55 o
  -4  16   5        137.53        132.07         4.58 o
  -3  16   5        269.47        273.14        10.82 o
  -2  16   5       2769.73       2766.42        21.59 o
  -1  16   5        658.53        676.01        11.34 o
   0  16   5          1.61          0.43         2.76 o
   1  16   5       1473.51       1438.89        16.70 o
   2  16   5        184.94        166.31        11.36 o
   3  16   5        771.52        747.25        12.37 o
   4  16   5        971.61        970.39        14.34 o
  -6  17   5         58.58         55.90         8.97 o
  -5  17   5        629.54        653.75        11.06 o
  -4  17   5       1398.36       1397.94        12.92 o
  -3  17   5         81.48         87.64         4.55 o
  -2  17   5        581.60        555.45        10.81 o
  -1  17   5       1804.58       1851.68        18.96 o
   0  17   5         80.33         81.78         3.88 o
   1  17   5        166.16        176.16         8.13 o
   2  17   5       1075.06       1058.57        15.20 o
   3  17   5         29.92         26.20         4.85 o
  -5  18   5        388.34        400.96         9.45 o
  -4  18   5        252.15        249.54         8.37 o
  -3  18   5        713.89        719.53        11.99 o
  -2  18   5       1670.08       1682.16        18.34 o
  -1  18   5        396.17        392.46         9.77 o
   0  18   5         33.42         35.79         5.87 o
   1  18   5        587.71        582.58        11.57 o
   2  18   5         45.44         41.93         5.19 o
   3  18   5        373.94        379.01        10.87 o
  -4  19   5       1177.05       1194.92        13.32 o
  -3  19   5          1.35          1.60         3.76 o
  -2  19   5        362.72        346.03         9.61 o
  -1  19   5        244.26        271.66        10.57 o
   0  19   5        174.96        148.25         8.95 o
   1  19   5         44.82         45.32         5.62 o
   2  19   5        403.66        411.31        10.92 o
  -3  20   5        592.81        594.30        10.88 o
  -2  20   5         66.14         70.39         5.85 o
  -1  20   5        169.45        174.28         9.61 o
   0  20   5        195.49        209.83        11.12 o
   1  20   5        407.36        418.39        12.18 o
  -2  21   5        481.17        479.79        13.95 o
  -1  21   5          0.44          5.48         5.62 o
   0  21   5        221.36        237.95        12.12 o
  -9   0   6       1594.37       1611.23        20.28 o
  -8   0   6         60.14         69.45         4.93 o
  -7   0   6        340.70        316.87        11.95 o
  -6   0   6      13417.73      13517.14        87.23 o
  -5   0   6       1984.10       1983.45        17.41 o
  -4   0   6          3.37          6.47         1.21 o
  -3   0   6       5435.95       5207.29        28.83 o
  -2   0   6       1096.81       1077.52        11.96 o
  -1   0   6       3684.29       3609.94        19.62 o
   0   0   6      19389.11      19219.43       108.87 o
   1   0   6         48.81         65.99         4.52 o
   2   0   6        192.44        195.46         7.01 o
   3   0   6       4910.05       4918.48        34.56 o
   4   0   6        165.07        154.35         7.81 o
   5   0   6       1580.79       1616.37        19.66 o
   6   0   6       2652.17       2681.05        36.55 o
  -9   1   6         42.11         44.52         4.00 o
  -8   1   6        114.26        113.45         5.79 o
  -7   1   6        582.38        595.25         7.69 o
  -6   1   6       1213.36       1235.62        10.13 o
  -5   1   6       1087.00       1139.11         7.71 o
  -4   1   6       7184.60       7356.58        40.36 o
  -3   1   6        918.96        945.62         5.19 o
  -2   1   6       1807.61       1751.37         8.09 o
  -1   1   6       2086.66       2090.22         9.43 o
   0   1   6       2491.95       2449.19        13.14 o
   1   1   6       1858.25       1763.35        12.03 o
   2   1   6        806.17        780.68         7.52 o
   3   1   6        191.69        212.60         5.53 o
   4   1   6       1129.14       1179.38        10.25 o
   5   1   6        197.85        195.25         7.42 o
   6   1   6        108.38        128.71         5.45 o
  -9   2   6        368.81        392.19         9.77 o
  -8   2   6        153.75        149.64         6.23 o
  -7   2   6        340.04        364.66         7.93 o
  -6   2   6       2904.48       2899.80        19.55 o
  -5   2   6         29.48         29.50         2.11 o
  -4   2   6       1649.57       1747.01         8.39 o
  -3   2   6       3391.53       3306.29        13.87 o
  -2   2   6         43.22         52.53         1.92 o
  -1   2   6        145.99        162.44         3.24 o
   0   2   6       4965.66       5076.83        23.21 o
   1   2   6        406.19        380.84         6.02 o
   2   2   6        454.59        450.02         6.41 o
   3   2   6       1230.17       1164.11         9.67 o
   4   2   6         44.48         38.99         3.15 o
   5   2   6        111.82        107.57         4.04 o
   6   2   6        149.80        161.06         6.03 o
  -9   3   6        251.47        247.86         8.80 o
  -8   3   6         65.08         77.20         4.99 o
  -7   3   6       1151.15       1153.42        14.86 o
  -6   3   6         99.06        118.16         5.59 o
  -5   3   6       1041.44       1063.71         9.67 o
  -4   3   6        290.32        268.43         2.61 o
  -3   3   6       3649.66       3640.92        15.15 o
  -2   3   6       1237.47       1218.51         7.19 o
  -1   3   6        855.62        804.29         7.60 o
   0   3   6       2243.70       2201.62        11.39 o
   1   3   6        561.97        591.27         7.20 o
   2   3   6        373.56        376.96         6.90 o
   3   3   6       1321.22       1275.70        11.17 o
   4   3   6        638.52        655.20        10.29 o
   5   3   6         17.71         16.48         3.20 o
   6   3   6        362.86        359.49         8.74 o
  -9   4   6         12.58          9.92         4.44 o
  -8   4   6         10.95         10.74         3.44 o
  -7   4   6        888.65        897.64        11.45 o
  -6   4   6        139.96        142.32         6.10 o
  -5   4   6        739.03        741.89         6.71 o
  -4   4   6        330.77        335.29         4.13 o
  -3   4   6        646.92        686.56         4.53 o
  -2   4   6        406.78        390.11         4.07 o
  -1   4   6       3589.84       3562.31        17.17 o
   0   4   6        903.59        852.31         6.79 o
   1   4   6        402.66        402.28         7.02 o
   2   4   6         70.59         57.32         3.22 o
   3   4   6         44.44         34.38         3.01 o
   4   4   6        154.11        145.52         6.02 o
   5   4   6        431.26        434.67         8.43 o
   6   4   6        325.96        332.04         9.37 o
  -9   5   6         84.27         91.68         5.47 o
  -8   5   6        242.98        257.49         8.92 o
  -7   5   6       1084.57       1070.39        12.46 o
  -6   5   6         77.58         84.60         4.19 o
  -5   5   6       1215.08       1225.40         9.36 o
  -4   5   6        417.02        455.47         5.05 o
  -3   5   6        347.57        380.42         3.61 o
  -2   5   6       1760.75       1690.31         9.57 o
  -1   5   6         43.02         29.89         2.35 o
   0   5   6         57.22         56.56         2.03 o
   1   5   6       2426.52       2397.87        15.79 o
   2   5   6        632.17        587.61         8.70 o
   3   5   6         16.15         15.85         3.13 o
   4   5   6        301.39        313.87         7.37 o
   5   5   6        476.57        482.95        10.31 o
   6   5   6        218.28        228.03         9.35 o
  -8   6   6       1544.73       1526.99        17.81 o
  -7   6   6         84.89         93.42         4.43 o
  -6   6   6       1326.00       1315.24        11.79 o
  -5   6   6         15.57         14.60         1.14 o
  -4   6   6       2759.48       2761.56        16.07 o
  -3   6   6       6894.19       6923.71        30.49 o
  -2   6   6        337.85        312.26         4.57 o
  -1   6   6         50.73         50.92         2.27 o
   0   6   6       1369.66       1312.11         8.60 o
   1   6   6         64.46         54.27         2.59 o
   2   6   6       2322.45       2277.64        17.25 o
   3   6   6       2674.64       2699.65        20.16 o
   4   6   6         36.05         35.50         3.49 o
   5   6   6        269.95        286.86         9.04 o
   6   6   6        218.34        231.72         9.50 o
  -8   7   6        820.45        820.87        13.33 o
  -7   7   6       2711.76       2762.13        24.37 o
  -6   7   6          8.12         10.05         1.94 o
  -5   7   6       2514.38       2487.83        13.24 o
  -4   7   6       1052.91       1060.98         9.39 o
  -3   7   6        205.51        193.54         3.09 o
  -2   7   6       2848.53       2755.66        14.68 o
  -1   7   6       2123.29       2057.01        13.41 o
   0   7   6        508.02        524.94         5.54 o
   1   7   6       4688.59       4821.90        24.41 o
   2   7   6        405.25        392.31         6.85 o
   3   7   6        680.52        682.52        11.57 o
   4   7   6       1600.37       1643.38        17.00 o
   5   7   6        103.74        116.93         6.08 o
   6   7   6        202.31        204.07         8.73 o
  -8   8   6         87.91         89.48         4.76 o
  -7   8   6         40.20         50.20         4.38 o
  -6   8   6        481.72        488.79         6.52 o
  -5   8   6        104.19         95.69         2.82 o
  -4   8   6         71.69         74.88         2.87 o
  -3   8   6       1620.05       1530.59         9.76 o
  -2   8   6          0.06         -1.38         1.38 o
  -1   8   6         51.73         45.03         2.14 o
   0   8   6       3941.73       3933.05        19.48 o
   1   8   6        189.94        179.38         4.82 o
   2   8   6        204.40        189.16         7.61 o
   3   8   6        858.76        892.79        12.74 o
   4   8   6        910.49        914.29        13.01 o
   5   8   6         64.04         72.14         4.92 o
  -8   9   6        113.75        128.13         6.16 o
  -7   9   6         42.59         44.98         4.50 o
  -6   9   6        862.37        844.00         9.52 o
  -5   9   6        684.67        699.11         6.25 o
  -4   9   6       1708.00       1690.85        13.89 o
  -3   9   6        456.92        445.48         4.68 o
  -2   9   6        452.16        461.66         5.57 o
  -1   9   6        510.27        515.93         6.07 o
   0   9   6       2453.38       2371.61        13.54 o
   1   9   6       1533.93       1532.04        11.11 o
   2   9   6        556.57        520.85         8.95 o
   3   9   6        637.95        615.90         9.96 o
   4   9   6         20.20         17.42         3.87 o
   5   9   6        134.11        132.06         5.50 o
  -8  10   6        265.42        253.03        10.38 o
  -7  10   6        104.33        103.87         6.03 o
  -6  10   6         43.50         46.72         2.92 o
  -5  10   6         49.90         51.10         2.34 o
  -4  10   6       1630.59       1648.86        15.81 o
  -3  10   6        592.42        600.27         5.51 o
  -2  10   6       1033.62       1050.70         8.41 o
  -1  10   6        110.63        114.84         3.85 o
   0  10   6       1051.03        989.71         7.56 o
   1  10   6         88.66         90.22         3.52 o
   2  10   6       1775.97       1800.44        15.80 o
   3  10   6          2.80          1.99         3.27 o
   4  10   6        784.46        800.37        12.56 o
   5  10   6         21.70         16.04         4.53 o
  -8  11   6        466.63        463.49        12.41 o
  -7  11   6         52.18         61.95         5.35 o
  -6  11   6         63.79         63.74         2.98 o
  -5  11   6        648.15        633.45         6.96 o
  -4  11   6         62.32         52.31         3.36 o
  -3  11   6          5.35          3.92         1.69 o
  -2  11   6        146.76        143.33         4.59 o
  -1  11   6       1096.00       1055.35         8.38 o
   0  11   6          2.51          2.75         1.53 o
   1  11   6         79.86         79.74         2.76 o
   2  11   6        297.11        314.81         7.96 o
   3  11   6          6.83          8.34         3.64 o
   4  11   6        102.43         95.71         4.66 o
   5  11   6        186.63        180.22         8.90 o
  -7  12   6       1099.42       1113.38        16.83 o
  -6  12   6         68.87         67.34         3.09 o
  -5  12   6       1716.80       1674.22        11.90 o
  -4  12   6         36.11         45.81         2.38 o
  -3  12   6        116.56        113.95         4.71 o
  -2  12   6        265.91        258.21         5.06 o
  -1  12   6       4852.18       4755.33        25.05 o
   0  12   6        192.55        195.05         4.71 o
   1  12   6        569.73        561.63         6.90 o
   2  12   6        807.98        795.55         9.48 o
   3  12   6        466.30        452.62        10.15 o
   4  12   6         14.21         20.37         4.31 o
   5  12   6        725.27        742.33        13.04 o
  -7  13   6          4.96          3.22         4.40 o
  -6  13   6          3.33          4.11         3.16 o
  -5  13   6       1723.91       1734.75        12.37 o
  -4  13   6       1932.80       1968.46        14.22 o
  -3  13   6        356.92        357.85         7.47 o
  -2  13   6       1422.81       1450.12        11.58 o
  -1  13   6        109.10        110.07         3.87 o
   0  13   6        494.99        489.22         6.32 o
   1  13   6       1631.77       1592.50        11.43 o
   2  13   6        715.74        745.27        10.87 o
   3  13   6         25.17         16.21         4.09 o
   4  13   6         89.73         88.51         5.06 o
  -7  14   6        683.76        691.61        19.55 o
  -6  14   6       1229.71       1169.40        13.45 o
  -5  14   6        469.04        487.51         7.16 o
  -4  14   6        994.75        997.82         9.66 o
  -3  14   6        198.78        197.30         6.62 o
  -2  14   6         27.74         25.12         2.40 o
  -1  14   6       2070.88       2021.46        13.55 o
   0  14   6         10.54          9.70         2.36 o
   1  14   6        674.61        663.73         7.35 o
   2  14   6       1373.19       1351.67        11.51 o
   3  14   6        163.39        156.29         7.05 o
   4  14   6         94.42         98.56         5.24 o
  -6  15   6        299.98        278.35        11.55 o
  -5  15   6        180.51        179.30         6.12 o
  -4  15   6         19.11         20.47         3.10 o
  -3  15   6        294.54        299.39         7.49 o
  -2  15   6        481.72        503.79         8.79 o
  -1  15   6        777.50        773.59        11.52 o
   0  15   6        307.45        301.82         8.87 o
   1  15   6          3.94          2.99         3.38 o
   2  15   6          1.75         -2.29         3.50 o
   3  15   6        206.69        208.13         8.70 o
   4  15   6        489.60        454.40        10.96 o
  -6  16   6         21.05         20.31         5.73 o
  -5  16   6          2.16          3.19         3.40 o
  -4  16   6        142.76        143.35         5.72 o
  -3  16   6         49.38         56.22         3.68 o
  -2  16   6        393.62        384.64         9.06 o
  -1  16   6         71.05         84.07         4.57 o
   0  16   6         42.94         35.70         3.80 o
   1  16   6         86.40         98.12         4.74 o
   2  16   6        748.87        766.17        13.49 o
   3  16   6        101.21         94.61         5.40 o
  -5  17   6          7.94          8.32         3.74 o
  -4  17   6          0.11         -1.31         3.02 o
  -3  17   6         22.55         17.26         3.93 o
  -2  17   6         16.90         20.90         4.04 o
  -1  17   6        270.09        271.89         8.89 o
   0  17   6         22.03         19.09         3.76 o
   1  17   6          3.00          6.60         3.90 o
   2  17   6         65.59         58.90         5.52 o
   3  17   6          1.51          6.08         4.71 o
  -5  18   6          1.52         -1.39         4.49 o
  -4  18   6        339.58        337.23         9.30 o
  -3  18   6         75.09         79.30         4.56 o
  -2  18   6        481.86        463.94        10.56 o
  -1  18   6          1.13          0.09         3.72 o
   0  18   6         13.08         10.54         5.13 o
   1  18   6         27.29         27.21         4.78 o
   2  18   6        243.75        268.79         9.89 o
  -4  19   6         12.34         11.56         3.51 o
  -3  19   6         18.87         23.14         4.39 o
  -2  19   6        326.42        336.15         9.76 o
  -1  19   6        376.50        362.52        13.02 o
   0  19   6          1.37         -0.72         5.24 o
   1  19   6         63.49         63.75         6.99 o
  -3  20   6        145.25        155.09         6.38 o
  -2  20   6        377.43        397.08        11.80 o
  -1  20   6        637.49        668.19        16.12 o
   0  20   6        264.79        282.16        12.69 o
  -9   1   7          4.81          7.02         3.43 o
  -8   1   7        208.51        215.07        11.68 o
  -7   1   7         19.67         22.13         3.03 o
  -6   1   7       2933.89       2957.68        22.51 o
  -5   1   7       1141.93       1141.55         7.45 o
  -4   1   7        335.06        364.76         3.29 o
  -3   1   7        421.46        442.49         3.77 o
  -2   1   7       2850.83       2831.70        12.99 o
  -1   1   7       3907.20       3846.59        17.25 o
   0   1   7        657.74        615.44         6.01 o
   1   1   7        158.65        160.95         6.01 o
   2   1   7        291.15        282.09         7.16 o
   3   1   7        232.79        254.37         6.08 o
   4   1   7        589.04        587.12         8.07 o
   5   1   7        967.39        959.77        12.58 o
   6   1   7        779.92        753.00        13.89 o
  -9   2   7        441.53        421.14         9.86 o
  -8   2   7        444.51        447.71         8.91 o
  -7   2   7        844.55        878.78        11.19 o
  -6   2   7        194.67        199.83         6.55 o
  -5   2   7       3696.76       3732.91        18.16 o
  -4   2   7       1303.55       1298.46         6.64 o
  -3   2   7       3154.56       3261.73        13.73 o
  -2   2   7       7553.14       7617.21        31.12 o
  -1   2   7        550.51        541.92         5.33 o
   0   2   7       2829.81       2740.40        14.35 o
   1   2   7       2026.45       2022.25        14.55 o
   2   2   7        453.61        432.77         8.32 o
   3   2   7       1713.03       1663.47        12.84 o
   4   2   7       2704.51       2686.94        18.80 o
   5   2   7         26.92         30.35         4.09 o
  -9   3   7       1185.77       1184.54        15.82 o
  -8   3   7         76.39         68.44         4.05 o
  -7   3   7        599.03        595.20         9.65 o
  -6   3   7       1828.94       1852.68        16.11 o
  -5   3   7        869.99        876.45         7.44 o
  -4   3   7        802.20        823.84         5.21 o
  -3   3   7       4120.09       3940.75        16.69 o
  -2   3   7       1303.61       1281.14         9.09 o
  -1   3   7        472.43        411.15         5.04 o
   0   3   7       6686.67       6545.93        28.41 o
   1   3   7       1778.95       1815.50        13.13 o
   2   3   7       1424.15       1437.41        12.65 o
   3   3   7       1217.43       1245.96        13.83 o
   4   3   7       1106.87       1092.62        12.10 o
   5   3   7        293.20        303.67         8.43 o
  -9   4   7        316.84        340.32         9.79 o
  -8   4   7       1469.50       1445.59        15.45 o
  -7   4   7       2538.03       2566.43        20.81 o
  -6   4   7       2464.61       2407.06        19.13 o
  -5   4   7        813.53        788.91         7.29 o
  -4   4   7        642.73        654.99         4.60 o
  -3   4   7       2588.15       2562.46        12.35 o
  -2   4   7       3787.21       3773.23        19.75 o
  -1   4   7       1278.77       1249.59         8.72 o
   0   4   7       1348.53       1323.75         9.93 o
   1   4   7       4490.49       4518.89        24.87 o
   2   4   7          1.46          0.12         2.41 o
   3   4   7       1336.18       1361.15        13.90 o
   4   4   7       1708.08       1740.07        15.37 o
   5   4   7          2.55          0.06         3.71 o
  -9   5   7       1721.66       1728.24        23.42 o
  -8   5   7        337.29        344.17         9.66 o
  -7   5   7        210.13        226.56         7.24 o
  -6   5   7        431.13        439.67         6.89 o
  -5   5   7       1971.71       1983.80        11.74 o
  -4   5   7        821.54        863.22         7.28 o
  -3   5   7       9677.72       9471.75        38.06 o
  -2   5   7         12.39         13.75         1.69 o
  -1   5   7       1095.14       1027.11         8.26 o
   0   5   7       2410.58       2396.79        14.44 o
   1   5   7       4122.81       4077.00        23.06 o
   2   5   7        821.81        781.04        11.00 o
   3   5   7       3084.35       3134.99        22.89 o
   4   5   7          9.33         13.48         3.74 o
   5   5   7         96.59        103.28         5.76 o
  -8   6   7         61.07         61.22         4.86 o
  -7   6   7        503.89        497.62        12.07 o
  -6   6   7          1.30          1.04         2.13 o
  -5   6   7          0.68          0.99         1.81 o
  -4   6   7        858.83        882.98         7.23 o
  -3   6   7         56.72         66.22         2.44 o
  -2   6   7        785.68        814.57         7.40 o
  -1   6   7        446.16        448.01         6.40 o
   0   6   7        651.83        643.34         6.85 o
   1   6   7         39.05         48.00         2.78 o
   2   6   7         71.48         62.83         3.79 o
   3   6   7         63.28         57.43         3.88 o
   4   6   7        213.02        234.17         8.77 o
   5   6   7          7.02          9.94         4.12 o
  -8   7   7        753.01        745.57        12.83 o
  -7   7   7        697.62        704.75        11.87 o
  -6   7   7        310.62        317.17         7.69 o
  -5   7   7        123.39        117.88         4.68 o
  -4   7   7       2488.13       2450.87        14.08 o
  -3   7   7         68.39         70.24         2.53 o
  -2   7   7       1515.96       1494.49        10.99 o
  -1   7   7        942.88        921.46         8.78 o
   0   7   7        723.10        742.51         7.33 o
   1   7   7         28.33         39.10         2.85 o
   2   7   7       3832.69       3772.19        25.45 o
   3   7   7          0.68          1.49         3.02 o
   4   7   7        428.81        419.17        10.13 o
   5   7   7        116.38        122.56         5.15 o
  -8   8   7        747.79        725.99        12.75 o
  -7   8   7          4.96          4.87         3.59 o
  -6   8   7         10.79         13.70         2.42 o
  -5   8   7        387.55        397.70         6.77 o
  -4   8   7         70.24         58.58         2.87 o
  -3   8   7        187.73        191.70         4.49 o
  -2   8   7       2058.82       2064.45        13.07 o
  -1   8   7        709.60        726.76         8.00 o
   0   8   7        564.40        555.14         6.58 o
   1   8   7       1699.47       1675.48        13.10 o
   2   8   7        126.29        104.84         4.71 o
   3   8   7        425.69        414.26         9.03 o
   4   8   7        120.41        115.61         5.63 o
   5   8   7         80.18         82.69         5.37 o
  -8   9   7        130.11        138.39         6.23 o
  -7   9   7        778.63        799.96        12.66 o
  -6   9   7        578.81        554.35        10.59 o
  -5   9   7         31.47         36.62         2.54 o
  -4   9   7       4435.05       4403.24        31.07 o
  -3   9   7       1625.97       1651.72        12.33 o
  -2   9   7        863.51        868.94         7.90 o
  -1   9   7       6971.44       6933.56        36.19 o
   0   9   7          3.99          4.41         1.85 o
   1   9   7         37.17         34.27         2.89 o
   2   9   7       3557.28       3488.07        24.53 o
   3   9   7        938.31        947.97        12.33 o
   4   9   7         15.04         15.90         4.24 o
   5   9   7        698.54        735.38        12.98 o
  -8  10   7        516.05        528.42        12.84 o
  -7  10   7        150.51        148.33         6.81 o
  -6  10   7          9.33          9.81         2.91 o
  -5  10   7       1598.88       1651.92        16.28 o
  -4  10   7         80.02         71.54         3.02 o
  -3  10   7       1363.96       1330.81         9.58 o
  -2  10   7       1329.19       1331.81        10.13 o
  -1  10   7        128.62        135.57         4.63 o
   0  10   7        150.79        149.96         4.46 o
   1  10   7        297.15        293.01         6.06 o
   2  10   7         15.41         15.60         2.86 o
   3  10   7        405.24        411.48        10.07 o
   4  10   7        721.32        724.76        12.59 o
  -7  11   7       1280.07       1275.44        24.80 o
  -6  11   7       2144.88       2127.04        18.54 o
  -5  11   7        501.53        530.30         8.24 o
  -4  11   7        106.39        110.36         3.67 o
  -3  11   7        100.94        108.24         5.49 o
  -2  11   7        144.95        145.85         4.91 o
  -1  11   7       3406.31       3442.33        20.94 o
   0  11   7       1645.87       1618.11        11.02 o
   1  11   7        645.97        618.16         7.56 o
   2  11   7        405.24        388.77         7.74 o
   3  11   7        220.57        218.87         8.80 o
   4  11   7        656.34        649.96        12.27 o
  -7  12   7        540.02        533.71        12.50 o
  -6  12   7          7.41          7.19         3.06 o
  -5  12   7          3.33          5.41         2.76 o
  -4  12   7        526.13        530.50         8.09 o
  -3  12   7        421.37        410.02         6.63 o
  -2  12   7        473.38        461.22         7.35 o
  -1  12   7       1043.38       1006.55         9.74 o
   0  12   7        115.20        114.78         4.09 o
   1  12   7       1033.15        983.79         9.27 o
   2  12   7         27.49         31.67         3.33 o
   3  12   7        169.85        170.55         9.34 o
   4  12   7        507.63        504.04        11.31 o
  -7  13   7        264.87        269.23        10.06 o
  -6  13   7         19.71         15.67         3.87 o
  -5  13   7         93.60         98.87         3.86 o
  -4  13   7         19.23         12.84         2.69 o
  -3  13   7        777.03        776.37        12.75 o
  -2  13   7        155.01        148.50         5.13 o
  -1  13   7        337.98        339.20         6.60 o
   0  13   7         54.92         58.78         3.27 o
   1  13   7        280.23        276.24         5.85 o
   2  13   7          2.03         -2.61         2.78 o
   3  13   7        527.07        529.21         9.58 o
   4  13   7         54.64         58.61         5.69 o
  -7  14   7         50.47         60.24         8.57 o
  -6  14   7          5.98          2.49         3.67 o
  -5  14   7        299.23        307.28         8.82 o
  -4  14   7          0.60         -1.59         2.31 o
  -3  14   7         53.17         57.06         3.47 o
  -2  14   7        139.46        136.25         4.69 o
  -1  14   7         62.64         54.30         2.96 o
   0  14   7         79.46         76.36         3.84 o
   1  14   7         83.73         82.48         3.21 o
   2  14   7        103.91        104.51         3.64 o
   3  14   7        225.44        205.42         8.50 o
  -6  15   7        303.17        293.51        11.68 o
  -5  15   7        718.54        703.37        11.60 o
  -4  15   7       1099.67       1089.67        12.45 o
  -3  15   7         98.90         97.78         4.46 o
  -2  15   7         65.59         61.12         4.06 o
  -1  15   7       1167.76       1143.92        14.71 o
   0  15   7        509.81        503.35        10.72 o
   1  15   7        339.99        347.22        10.15 o
   2  15   7        610.47        619.55        12.63 o
   3  15   7         38.93         50.79         5.69 o
  -6  16   7          7.91          6.11         5.64 o
  -5  16   7        812.22        795.42        13.06 o
  -4  16   7          7.50         12.12         3.32 o
  -3  16   7         24.30         23.37         3.40 o
  -2  16   7       1214.58       1210.50        15.26 o
  -1  16   7         48.18         55.67         5.02 o
   0  16   7        241.96        229.39         8.77 o
   1  16   7        267.75        274.27         9.84 o
   2  16   7        167.37        163.73         8.66 o
  -5  17   7         21.98         20.43         4.86 o
  -4  17   7       2049.10       2070.76        21.72 o
  -3  17   7        566.41        576.53        11.05 o
  -2  17   7       1469.96       1479.01        17.25 o
  -1  17   7        287.08        305.72         9.36 o
   0  17   7         15.83         15.36         3.94 o
   1  17   7        109.89        118.51         5.82 o
   2  17   7       2244.76       2292.24        24.14 o
  -4  18   7          1.77          2.13         3.83 o
  -3  18   7         66.79         58.99         7.17 o
  -2  18   7        645.91        652.95        12.11 o
  -1  18   7        145.01        146.48         6.42 o
   0  18   7        238.17        223.87        11.98 o
   1  18   7        200.25        194.81         9.83 o
  -3  19   7         34.73         26.87         4.63 o
  -2  19   7         23.33         18.84         4.53 o
  -1  19   7        502.24        517.91        14.69 o
   0  19   7        118.01        125.97         7.03 o
  -9   0   8        303.20        290.07        13.88 o
  -8   0   8        532.10        534.33        16.07 o
  -7   0   8       1224.59       1240.48        18.20 o
  -6   0   8       7168.74       7201.93        70.04 o
  -5   0   8         24.66         29.04         2.01 o
  -4   0   8         17.68         24.74         1.68 o
  -3   0   8       2515.34       2489.59        16.78 o
  -2   0   8       2650.99       2526.49        19.15 o
  -1   0   8       1174.19       1179.74        12.36 o
   0   0   8       7440.61       7363.48        47.12 o
   1   0   8        132.49        123.54         7.21 o
   2   0   8        392.46        380.71        12.90 o
   3   0   8       1734.53       1736.04        18.57 o
   4   0   8       1504.79       1517.64        18.08 o
   5   0   8         28.42         38.07         6.26 o
  -9   1   8        377.48        391.56         8.21 o
  -8   1   8         65.44         67.36         4.04 o
  -7   1   8       3319.06       3356.41        24.92 o
  -6   1   8        329.00        345.00         6.71 o
  -5   1   8        661.76        667.95         5.26 o
  -4   1   8        198.96        212.34         2.81 o
  -3   1   8        420.29        392.51         4.12 o
  -2   1   8       4847.68       4726.09        22.04 o
  -1   1   8       2506.63       2456.92        12.85 o
   0   1   8          6.53          7.26         2.05 o
   1   1   8       1614.06       1698.40        13.16 o
   2   1   8         34.33         26.14         3.28 o
   3   1   8        560.10        559.68         9.49 o
   4   1   8       1531.92       1592.03        13.10 o
   5   1   8         14.14         17.08         4.04 o
  -9   2   8        912.35        871.11        13.21 o
  -8   2   8         92.92         92.25         5.93 o
  -7   2   8        409.11        416.42         8.51 o
  -6   2   8        474.33        472.18        10.35 o
  -5   2   8         27.28         29.97         1.28 o
  -4   2   8        483.47        509.31         4.22 o
  -3   2   8       2592.34       2493.16        13.67 o
  -2   2   8       1117.47       1116.56         8.06 o
  -1   2   8        106.62        107.57         4.77 o
   0   2   8       1600.80       1547.90        10.91 o
   1   2   8       2358.84       2306.23        15.82 o
   2   2   8        116.00        115.32         4.76 o
   3   2   8       1766.92       1737.28        14.51 o
   4   2   8        406.73        402.10         8.64 o
   5   2   8         89.57         82.70         5.09 o
  -9   3   8          1.54         -0.87         4.50 o
  -8   3   8        196.12        212.34         7.35 o
  -7   3   8         98.78        109.09         4.80 o
  -6   3   8        364.40        351.96        11.09 o
  -5   3   8        346.09        340.71         3.90 o
  -4   3   8       1664.26       1668.55         9.61 o
  -3   3   8          0.86          3.44         1.61 o
  -2   3   8        231.50        245.31         4.88 o
  -1   3   8         12.54         13.56         1.87 o
   0   3   8        716.82        702.27         7.53 o
   1   3   8        298.22        333.77         7.00 o
   2   3   8        230.39        201.23         6.97 o
   3   3   8       1057.08       1081.34        13.29 o
   4   3   8         73.98         75.31         4.90 o
   5   3   8         64.38         72.02         5.32 o
  -9   4   8         16.03         11.64         5.16 o
  -8   4   8         26.59         24.45         3.77 o
  -7   4   8        504.80        520.12         9.37 o
  -6   4   8        597.43        599.42        10.86 o
  -5   4   8         69.09         74.13         3.61 o
  -4   4   8        404.31        412.39         4.01 o
  -3   4   8         89.01         91.26         3.89 o
  -2   4   8          3.24          4.68         1.68 o
  -1   4   8       1854.29       1774.68        14.55 o
   0   4   8        401.95        416.07         6.49 o
   1   4   8        699.97        657.13         9.10 o
   2   4   8        460.06        457.77         8.97 o
   3   4   8        143.77        131.98         5.98 o
   4   4   8         77.65         80.36         4.74 o
   5   4   8        878.29        905.97        15.12 o
  -8   5   8        731.18        725.03        13.37 o
  -7   5   8          6.35          5.50         3.05 o
  -6   5   8        355.89        347.05         9.02 o
  -5   5   8       2227.56       2234.55        22.14 o
  -4   5   8       2073.27       2024.95        10.71 o
  -3   5   8       1056.60       1037.87         8.34 o
  -2   5   8         18.25         13.78         1.87 o
  -1   5   8        237.61        261.80         5.37 o
   0   5   8       2315.00       2370.78        14.97 o
   1   5   8        862.80        844.24        10.10 o
   2   5   8        264.59        279.88         7.99 o
   3   5   8          4.51         11.22         3.46 o
   4   5   8         94.36         96.43         4.69 o
   5   5   8          9.05          5.75         4.87 o
  -8   6   8        318.92        321.81         9.64 o
  -7   6   8          3.98          5.67         2.99 o
  -6   6   8        419.04        425.00         8.00 o
  -5   6   8         18.19         17.56         2.69 o
  -4   6   8       2176.66       2228.27        12.74 o
  -3   6   8       5830.76       5756.93        27.45 o
  -2   6   8        219.72        219.61         5.18 o
  -1   6   8       1424.31       1399.66        11.55 o
   0   6   8        890.13        914.12         8.90 o
   1   6   8        444.25        453.07         8.20 o
   2   6   8        520.07        512.69         9.71 o
   3   6   8        982.90        989.95        14.06 o
   4   6   8         72.35         75.61         6.07 o
   5   6   8        689.72        687.51        13.70 o
  -8   7   8        252.31        266.20         9.53 o
  -7   7   8         22.62         26.01         3.99 o
  -6   7   8        727.72        721.54        11.67 o
  -5   7   8       2065.74       2077.89        17.89 o
  -4   7   8       5803.39       5765.52        30.32 o
  -3   7   8        238.68        243.03         4.50 o
  -2   7   8        636.88        617.17         7.38 o
  -1   7   8        504.97        488.42         7.20 o
   0   7   8       2904.84       2898.28        17.37 o
   1   7   8       5284.97       5155.16        35.30 o
   2   7   8       1798.99       1791.06        16.46 o
   3   7   8         21.99         25.65         3.90 o
   4   7   8        269.14        275.04         9.49 o
  -8   8   8          0.33         -2.35         3.96 o
  -7   8   8          9.60          9.83         3.88 o
  -6   8   8       2939.06       2885.43        22.30 o
  -5   8   8        183.07        160.97         6.41 o
  -4   8   8         11.65         12.67         1.83 o
  -3   8   8       2184.03       2172.34        13.74 o
  -2   8   8         66.07         60.82         2.69 o
  -1   8   8        660.86        648.46         8.14 o
   0   8   8       2514.79       2457.79        15.67 o
   1   8   8         35.71         39.11         2.94 o
   2   8   8         93.96         85.00         3.58 o
   3   8   8        242.95        251.19         9.37 o
   4   8   8        406.82        437.03        10.80 o
  -8   9   8        201.98        200.78         8.50 o
  -7   9   8       2110.55       2134.55        21.37 o
  -6   9   8         51.52         48.08         3.63 o
  -5   9   8        512.58        518.18         9.20 o
  -4   9   8        433.94        458.05         6.91 o
  -3   9   8        925.90        924.05         8.95 o
  -2   9   8        303.68        313.35         6.10 o
  -1   9   8        482.09        478.25         7.93 o
   0   9   8         20.00         17.22         2.45 o
   1   9   8        212.16        215.42         6.02 o
   2   9   8        108.47        106.56         5.25 o
   3   9   8        350.09        352.61         9.92 o
   4   9   8        672.77        704.52        12.86 o
  -8  10   8         66.28         60.60         6.20 o
  -7  10   8         44.28         44.12         4.74 o
  -6  10   8        812.95        817.24        11.12 o
  -5  10   8        223.92        198.79         7.24 o
  -4  10   8        346.95        329.49         5.23 o
  -3  10   8         62.53         65.53         2.93 o
  -2  10   8       1062.49       1039.92        10.73 o
  -1  10   8        225.43        220.29         5.91 o
   0  10   8       1500.05       1501.71        11.79 o
   1  10   8         10.79         12.13         2.48 o
   2  10   8        598.22        601.09         9.24 o
   3  10   8         34.05         31.87         4.48 o
   4  10   8        607.66        612.89        12.26 o
  -7  11   8         19.71         16.26         4.29 o
  -6  11   8          3.23          1.27         2.95 o
  -5  11   8       1326.20       1294.59        14.87 o
  -4  11   8        396.79        378.47         7.26 o
  -3  11   8        229.93        239.44         6.19 o
  -2  11   8       1505.01       1489.56        13.11 o
  -1  11   8         75.42         78.11         3.35 o
   0  11   8          0.99          0.43         2.12 o
   1  11   8         40.70         44.61         2.98 o
   2  11   8          0.71          1.12         2.98 o
   3  11   8        277.81        268.00        12.39 o
   4  11   8         16.60         26.33         5.06 o
  -7  12   8       1794.46       1829.27        22.23 o
  -6  12   8       1160.27       1158.00        13.50 o
  -5  12   8       1320.13       1286.25        16.53 o
  -4  12   8        747.03        741.61         9.79 o
  -3  12   8        181.06        172.49         7.04 o
  -2  12   8        170.82        169.00         5.96 o
  -1  12   8       1937.56       1915.07        15.56 o
   0  12   8        406.94        418.77         8.26 o
   1  12   8       1156.89       1149.81        10.85 o
   2  12   8       1116.83       1120.47        12.11 o
   3  12   8          6.66          6.64         3.57 o
  -7  13   8        316.70        317.84        15.39 o
  -6  13   8        118.56        120.47         6.09 o
  -5  13   8        783.63        792.53        10.95 o
  -4  13   8         20.30         21.05         3.07 o
  -3  13   8        333.84        331.74         6.57 o
  -2  13   8       2360.63       2342.34        17.68 o
  -1  13   8       1706.07       1682.57        14.51 o
   0  13   8         29.90         33.31         3.48 o
   1  13   8        803.32        772.89         9.47 o
   2  13   8         35.19         33.09         3.43 o
   3  13   8        776.61        749.76        12.33 o
  -6  14   8        412.86        407.83        12.59 o
  -5  14   8       1365.81       1290.01        14.07 o
  -4  14   8       1000.44        993.96        16.15 o
  -3  14   8        851.74        839.09        11.50 o
  -2  14   8        828.89        824.04         9.42 o
  -1  14   8       1581.50       1497.59        15.14 o
   0  14   8        662.52        650.22         9.68 o
   1  14   8         69.84         70.08         3.36 o
   2  14   8        887.43        892.48        12.36 o
   3  14   8        498.97        505.52        12.57 o
  -6  15   8         24.19         35.77         6.23 o
  -5  15   8        898.07        916.57        14.98 o
  -4  15   8        738.32        740.24        10.54 o
  -3  15   8         33.44         30.98         3.73 o
  -2  15   8        399.76        399.68         9.87 o
  -1  15   8         20.34         14.16         4.34 o
   0  15   8        531.40        515.15        11.22 o
   1  15   8        605.86        628.56        13.75 o
   2  15   8        243.11        292.74        10.63 o
  -5  16   8          9.18          9.33         4.46 o
  -4  16   8        245.13        267.67         7.42 o
  -3  16   8        331.29        340.34         9.25 o
  -2  16   8        226.72        230.58         8.77 o
  -1  16   8        187.99        189.59         9.37 o
   0  16   8          0.99          6.96         4.08 o
   1  16   8         19.45         18.19         5.39 o
   2  16   8        501.12        543.65        12.74 o
  -5  17   8          0.10         -3.97         4.50 o
  -4  17   8         37.76         37.69         4.38 o
  -3  17   8          4.93          6.42         3.97 o
  -2  17   8         28.43         23.30         4.34 o
  -1  17   8         76.75         84.89         5.05 o
   0  17   8         24.07         16.99         5.98 o
   1  17   8          2.85          4.52         4.97 o
  -4  18   8        573.48        589.11        11.10 o
  -3  18   8        476.32        474.94        10.70 o
  -2  18   8        190.64        196.09         8.39 o
  -1  18   8        104.47        121.35         6.21 o
   0  18   8          2.35         -2.25         5.51 o
  -2  19   8        159.31        155.32         6.63 o
  -9   1   9        105.40        105.88         9.17 o
  -8   1   9          0.10         -0.25         2.97 o
  -7   1   9         59.53         67.72         4.71 o
  -6   1   9         12.76         13.47         2.63 o
  -5   1   9        441.83        414.20         6.49 o
  -4   1   9        141.30        133.89         3.20 o
  -3   1   9        575.48        580.55         5.89 o
  -2   1   9         27.07         24.88         1.98 o
  -1   1   9          4.46          7.27         1.88 o
   0   1   9        103.66        100.53         4.01 o
   1   1   9        426.00        426.46         7.84 o
   2   1   9        112.09        110.38         5.48 o
   3   1   9          1.51          2.27         3.49 o
   4   1   9          1.19          2.74         3.94 o
  -8   2   9        850.16        836.28        14.56 o
  -7   2   9       1271.89       1251.32        14.14 o
  -6   2   9        154.46        170.48         5.56 o
  -5   2   9        387.51        364.62         5.42 o
  -4   2   9        190.59        195.14         3.79 o
  -3   2   9       1318.04       1346.75         9.58 o
  -2   2   9       2223.71       2178.11        12.86 o
  -1   2   9       1878.76       1873.06        11.78 o
   0   2   9         11.73         14.62         2.41 o
   1   2   9        169.61        182.75         6.61 o
   2   2   9        755.13        736.76        10.89 o
   3   2   9        950.74        959.18        11.97 o
   4   2   9        820.77        843.52        13.48 o
  -8   3   9         22.32         28.06         4.34 o
  -7   3   9        107.39        114.18         4.97 o
  -6   3   9       1361.22       1355.62        16.64 o
  -5   3   9        397.51        395.07         5.60 o
  -4   3   9        516.29        538.83         5.94 o
  -3   3   9       2159.42       2072.89        13.29 o
  -2   3   9        843.45        838.86         7.87 o
  -1   3   9        407.36        406.67         6.19 o
   0   3   9       1210.04       1192.67        10.62 o
   1   3   9       1179.83       1202.80        12.31 o
   2   3   9        376.42        393.56        10.34 o
   3   3   9        671.37        707.14        13.14 o
   4   3   9        985.26        967.76        14.35 o
  -8   4   9         72.57         81.08         4.23 o
  -7   4   9        465.89        472.12         9.19 o
  -6   4   9        253.76        277.53         8.85 o
  -5   4   9       2353.81       2350.05        19.80 o
  -4   4   9       2089.85       2031.80        16.58 o
  -3   4   9        983.03        964.78        10.36 o
  -2   4   9         90.32        102.24         4.04 o
  -1   4   9          4.97          4.27         2.12 o
   0   4   9       1975.96       1941.06        14.52 o
   1   4   9        643.79        667.37        10.34 o
   2   4   9        313.64        318.94         8.16 o
   3   4   9          2.34          1.80         3.38 o
   4   4   9        483.74        498.07        11.25 o
  -8   5   9        119.47        112.58         5.62 o
  -7   5   9          9.98          9.70         3.30 o
  -6   5   9       2026.78       1964.03        20.57 o
  -5   5   9        125.42        104.42         3.37 o
  -4   5   9        291.10        297.24         5.39 o
  -3   5   9       2392.11       2419.40        19.84 o
  -2   5   9       1704.81       1672.30        12.84 o
  -1   5   9        222.65        219.78         5.56 o
   0   5   9       1650.16       1637.18        13.25 o
   1   5   9        198.49        201.14         7.59 o
   2   5   9          2.77          3.21         3.21 o
   3   5   9       1241.90       1265.41        14.63 o
   4   5   9        970.25        978.70        14.60 o
  -8   6   9        110.37        124.26         5.87 o
  -7   6   9        357.84        394.11         8.70 o
  -6   6   9        478.29        475.48        10.42 o
  -5   6   9        168.49        163.67         6.15 o
  -4   6   9        324.28        332.19         5.74 o
  -3   6   9         22.62         20.50         2.34 o
  -2   6   9        145.77        147.38         7.01 o
  -1   6   9        504.86        499.72         8.37 o
   0   6   9         11.17         13.85         2.65 o
   1   6   9        388.15        391.96         7.86 o
   2   6   9         18.24         16.21         3.19 o
   3   6   9         33.33         22.79         4.19 o
   4   6   9        143.25        140.00         6.16 o
  -8   7   9         35.10         44.96         5.16 o
  -7   7   9          1.01          1.75         3.59 o
  -6   7   9        293.16        304.83         9.04 o
  -5   7   9        637.14        625.13        10.62 o
  -4   7   9        660.28        624.30         7.24 o
  -3   7   9       1794.32       1779.40        14.38 o
  -2   7   9        278.33        286.73         6.69 o
  -1   7   9         97.52         97.10         4.40 o
   0   7   9        817.18        803.20         9.50 o
   1   7   9        375.47        377.70         7.48 o
   2   7   9          1.61          0.95         2.94 o
   3   7   9        160.47        161.39         8.14 o
   4   7   9        161.33        155.25         6.20 o
  -8   8   9        190.79        190.98         8.43 o
  -7   8   9        709.83        726.59        12.56 o
  -6   8   9        261.25        262.62        18.11 o
  -5   8   9       1080.42       1116.05        14.25 o
  -4   8   9          3.19          4.11         2.20 o
  -3   8   9        159.60        150.27         5.85 o
  -2   8   9          7.44          4.68         2.42 o
  -1   8   9        587.17        575.19         8.94 o
   0   8   9        212.73        216.60         6.52 o
   1   8   9        707.48        705.66         9.11 o
   2   8   9        771.79        741.34        10.28 o
   3   8   9        160.13        166.20         7.25 o
   4   8   9         38.10         35.82         5.30 o
  -8   9   9         72.17         78.12         5.41 o
  -7   9   9        754.13        737.07        12.73 o
  -6   9   9        201.21        201.42        13.29 o
  -5   9   9         43.20         40.68         5.47 o
  -4   9   9        745.52        759.11         9.08 o
  -3   9   9        123.21        136.93         6.33 o
  -2   9   9         47.09         44.97         3.68 o
  -1   9   9       1104.95       1090.42        11.82 o
   0   9   9        266.09        260.24         6.76 o
   1   9   9          0.06          1.21         2.59 o
   2   9   9        929.32        933.28        11.32 o
   3   9   9          6.75          6.47         3.86 o
  -7  10   9        908.27        875.62        13.71 o
  -6  10   9         32.45         33.31         6.62 o
  -5  10   9        248.86        264.20         8.77 o
  -4  10   9          6.62          6.37         2.37 o
  -3  10   9       1481.51       1492.23        13.39 o
  -2  10   9       5728.21       5707.82        33.99 o
  -1  10   9        253.16        256.07         7.90 o
   0  10   9        106.97        104.61         3.78 o
   1  10   9        127.24        119.42         4.23 o
   2  10   9        274.23        258.71         7.62 o
   3  10   9       1375.15       1402.70        15.23 o
  -7  11   9        263.50        273.57         9.99 o
  -6  11   9        747.66        763.78        13.80 o
  -5  11   9         14.78         12.95         3.86 o
  -4  11   9       1124.53       1107.62        10.74 o
  -3  11   9       1212.36       1214.28        12.10 o
  -2  11   9        146.97        119.84         5.68 o
  -1  11   9        656.42        647.91         9.37 o
   0  11   9        814.64        810.70        10.24 o
   1  11   9        552.91        563.37         8.43 o
   2  11   9        794.19        793.04        10.12 o
   3  11   9        444.15        438.25         9.68 o
  -7  12   9        279.00        257.14        10.08 o
  -6  12   9          8.79         10.94         4.29 o
  -5  12   9         52.97         60.57         4.84 o
  -4  12   9         15.82         12.12         2.62 o
  -3  12   9        362.15        362.54         7.38 o
  -2  12   9       1112.27       1086.65        13.87 o
  -1  12   9        836.03        827.60        10.79 o
   0  12   9          4.98          3.27         3.43 o
   1  12   9         89.98         90.25         3.59 o
   2  12   9         70.13         75.78         4.01 o
   3  12   9        768.63        727.11        12.23 o
  -6  13   9        266.06        269.47         9.75 o
  -5  13   9          0.38          0.78         4.01 o
  -4  13   9          3.67          1.53         2.93 o
  -3  13   9         88.46         83.47         3.28 o
  -2  13   9          1.80          1.75         2.64 o
  -1  13   9        146.65        143.11         6.17 o
   0  13   9        348.15        351.45         8.87 o
   1  13   9        110.15        109.46         3.88 o
   2  13   9         49.30         56.96         4.07 o
  -6  14   9        131.17        126.82        11.40 o
  -5  14   9         23.53         39.75         5.05 o
  -4  14   9        518.00        513.01         9.14 o
  -3  14   9         78.51         80.55         4.02 o
  -2  14   9         93.72        105.60         4.43 o
  -1  14   9        349.54        351.74         8.58 o
   0  14   9         37.63         42.41         4.26 o
   1  14   9         67.07         71.09         4.73 o
   2  14   9        326.78        343.41        12.19 o
  -5  15   9         42.15         46.44         5.50 o
  -4  15   9        908.96        938.03        12.10 o
  -3  15   9         12.78         11.77         3.58 o
  -2  15   9        351.66        359.87        10.96 o
  -1  15   9        761.78        752.73        25.82 o
   0  15   9         79.38         82.34         6.20 o
   1  15   9        228.97        230.47        10.85 o
  -5  16   9       1813.62       1800.70        21.86 o
  -4  16   9        143.75        143.65         5.59 o
  -3  16   9         52.06         48.97         4.86 o
  -2  16   9        346.83        348.31         9.97 o
  -1  16   9         16.70         22.49         5.45 o
   0  16   9        598.22        550.63        15.40 o
   1  16   9       1008.16        979.22        17.25 o
  -4  17   9        740.67        762.66        13.54 o
  -3  17   9        126.06        123.13         5.64 o
  -2  17   9         64.82         77.67         5.23 o
  -1  17   9       1559.08       1570.20        19.02 o
   0  17   9         21.58         19.03         6.29 o
  -2  18   9        605.30        611.64        13.07 o
  -8   0  10         76.15         81.67         8.02 o
  -7   0  10         50.19         41.70         4.27 o
  -6   0  10       1982.24       1953.03        25.29 o
  -5   0  10        921.13        861.59        17.90 o
  -4   0  10       1053.67       1020.86        17.42 o
  -3   0  10      11999.53      11842.76        77.74 o
  -2   0  10        593.15        555.38         9.41 o
  -1   0  10         13.88         19.95         3.38 o
   0   0  10        667.82        698.62        11.95 o
   1   0  10       2600.34       2678.73        33.27 o
   2   0  10        730.10        736.08        14.60 o
   3   0  10       3889.40       3905.21        47.83 o
   4   0  10         29.71         23.33         7.32 o
  -8   1  10        241.77        234.10         7.19 o
  -7   1  10        555.00        587.28         8.97 o
  -6   1  10        192.81        196.69         8.60 o
  -5   1  10        157.35        156.04         6.39 o
  -4   1  10        576.52        572.18         7.52 o
  -3   1  10       2320.66       2298.07        14.84 o
  -2   1  10        448.79        445.53         6.49 o
  -1   1  10        791.19        770.19         8.32 o
   0   1  10        530.03        501.85         7.61 o
   1   1  10        406.65        441.94         7.71 o
   2   1  10          3.62          1.52         3.30 o
   3   1  10         74.48         73.45         5.02 o
   4   1  10        353.82        395.52        24.38 o
  -8   2  10        148.18        150.53         5.92 o
  -7   2  10        193.98        198.82         8.17 o
  -6   2  10       3210.28       3231.90        27.42 o
  -5   2  10        269.19        264.70         5.97 o
  -4   2  10        331.40        313.44         6.67 o
  -3   2  10       2476.99       2509.86        16.75 o
  -2   2  10        200.71        197.96         5.27 o
  -1   2  10        319.02        328.24         6.33 o
   0   2  10       2578.56       2645.59        16.55 o
   1   2  10        197.29        210.00         6.54 o
   2   2  10        324.68        309.23         7.99 o
   3   2  10        898.01        918.19        15.04 o
   4   2  10        549.99        577.19        14.26 o
  -8   3  10         76.87         81.31         5.86 o
  -7   3  10          0.15         -2.53         3.40 o
  -6   3  10        137.31        148.76         9.20 o
  -5   3  10        216.31        203.34         6.82 o
  -4   3  10         52.65         53.67         2.87 o
  -3   3  10         66.81         67.74         3.96 o
  -2   3  10         11.48          9.32         2.43 o
  -1   3  10        201.46        199.64         6.04 o
   0   3  10        549.01        508.49         8.02 o
   1   3  10        306.11        319.17         7.45 o
   2   3  10         28.78         37.05         4.17 o
   3   3  10         27.57         26.31         5.34 o
   4   3  10         53.36         58.01         6.79 o
  -8   4  10        153.30        144.15         6.42 o
  -7   4  10          4.05          5.75         3.76 o
  -6   4  10        336.91        308.21        10.91 o
  -5   4  10         72.63         61.14         3.19 o
  -4   4  10       1218.24       1218.82        12.11 o
  -3   4  10         48.02         47.01         3.18 o
  -2   4  10        751.13        770.06         9.75 o
  -1   4  10        271.57        271.81         6.75 o
   0   4  10          8.18          8.42         2.82 o
   1   4  10          1.34         -1.36         2.73 o
   2   4  10        385.28        404.33         9.63 o
   3   4  10         37.23         31.57         5.06 o
   4   4  10         63.00         65.49         6.33 o
  -8   5  10         40.91         49.29         5.10 o
  -7   5  10         67.74         56.29         5.74 o
  -6   5  10        245.45        237.85        15.81 o
  -5   5  10       1576.80       1547.39        13.67 o
  -4   5  10        832.41        811.19        12.12 o
  -3   5  10        475.57        492.28         8.61 o
  -2   5  10       1409.14       1395.61        14.96 o
  -1   5  10          0.63          0.08         2.76 o
   0   5  10        858.35        867.12        10.28 o
   1   5  10       1231.12       1211.00        12.43 o
   2   5  10        138.10        151.27         6.58 o
   3   5  10        173.76        182.18         6.96 o
  -8   6  10         49.54         52.16         5.25 o
  -7   6  10        869.45        889.79        16.65 o
  -6   6  10       2021.27       2022.52        28.69 o
  -5   6  10        228.34        215.69         5.83 o
  -4   6  10        482.12        483.19         7.71 o
  -3   6  10          8.56         11.29         2.83 o
  -2   6  10        350.33        357.07         7.65 o
  -1   6  10       2806.26       2785.61        20.60 o
   0   6  10       2929.60       2936.30        19.77 o
   1   6  10        159.14        167.87         6.53 o
   2   6  10         73.19         75.85         4.76 o
   3   6  10          1.55          7.69         4.02 o
  -8   7  10        271.91        266.65         9.41 o
  -7   7  10        266.96        280.84        10.14 o
  -6   7  10       2636.54       2597.27        33.09 o
  -5   7  10       2834.93       2883.38        21.00 o
  -4   7  10        666.50        675.85         9.03 o
  -3   7  10        244.56        262.65         7.40 o
  -2   7  10        305.65        309.59         8.12 o
  -1   7  10         43.99         44.26         3.55 o
   0   7  10        665.55        660.51        10.85 o
   1   7  10       2541.01       2522.36        18.61 o
   2   7  10        438.44        429.29         9.25 o
   3   7  10        306.46        311.34         9.52 o
  -8   8  10         48.19         62.90         5.66 o
  -7   8  10        160.49        164.12         7.27 o
  -6   8  10        721.85        767.19        20.30 o
  -5   8  10         20.50         25.52         3.39 o
  -4   8  10       1031.62       1062.88        11.12 o
  -3   8  10       1673.92       1682.57        14.61 o
  -2   8  10        581.41        575.92        13.05 o
  -1   8  10        174.13        174.67         8.56 o
   0   8  10       1689.45       1678.78        14.25 o
   1   8  10        415.31        429.05         8.51 o
   2   8  10        105.26        101.69         5.53 o
   3   8  10        724.34        709.87        13.47 o
  -7   9  10        395.24        395.00        10.29 o
  -6   9  10        196.07        205.05        14.18 o
  -5   9  10         63.86         70.28         3.72 o
  -4   9  10        976.74        941.23        10.58 o
  -3   9  10        494.19        484.71         8.35 o
  -2   9  10       1252.74       1239.03        13.83 o
  -1   9  10          8.96         10.79         3.40 o
   0   9  10        631.33        610.61         9.63 o
   1   9  10        253.08        260.98         7.47 o
   2   9  10         63.00         63.33         4.22 o
   3   9  10         86.40         79.45         5.41 o
  -7  10  10        362.01        369.82        11.28 o
  -6  10  10          0.20         -2.38         5.56 o
  -5  10  10        473.77        488.18        10.80 o
  -4  10  10          0.13          1.31         2.57 o
  -3  10  10       1309.23       1319.21        13.02 o
  -2  10  10          4.06         -0.98         2.69 o
  -1  10  10        110.08         99.56         4.56 o
   0  10  10        243.74        249.76         7.51 o
   1  10  10        911.46        937.50        11.88 o
   2  10  10         31.47         24.88         4.06 o
  -7  11  10         34.87         46.41         5.22 o
  -6  11  10        276.13        269.92        13.67 o
  -5  11  10        447.83        481.49        11.28 o
  -4  11  10        126.40        111.97         5.02 o
  -3  11  10        380.85        372.46         8.54 o
  -2  11  10       1263.77       1247.10        12.99 o
  -1  11  10        229.44        231.87         7.11 o
   0  11  10         71.28         66.19         3.92 o
   1  11  10        238.83        231.26         7.60 o
   2  11  10         37.11         33.53         4.34 o
  -6  12  10         47.78         52.87         7.88 o
  -5  12  10         20.48         18.56         4.41 o
  -4  12  10       1850.10       1871.58        15.17 o
  -3  12  10        521.98        517.41         8.72 o
  -2  12  10        748.62        749.41        10.30 o
  -1  12  10        741.25        736.55        11.54 o
   0  12  10        267.86        273.80         9.32 o
   1  12  10         75.61         69.12         4.09 o
   2  12  10       2097.01       2150.42        22.69 o
  -6  13  10         52.03         55.83         5.79 o
  -5  13  10       1163.66       1137.05        26.68 o
  -4  13  10          0.90         -0.17         2.81 o
  -3  13  10        292.87        290.30         7.26 o
  -2  13  10       2347.05       2356.08        18.93 o
  -1  13  10        303.14        308.88        11.84 o
   0  13  10        523.99        534.88        16.07 o
   1  13  10        612.79        621.78        10.79 o
  -5  14  10          1.24         -2.61         4.28 o
  -4  14  10       1525.75       1501.05        15.37 o
  -3  14  10         68.90         76.02         3.58 o
  -2  14  10         17.89         17.02         3.81 o
  -1  14  10       1656.89       1659.41        23.23 o
   0  14  10          2.29         -3.38         5.07 o
   1  14  10         12.95         12.17         5.42 o
  -5  15  10       1152.15       1146.20        17.20 o
  -4  15  10        246.92        233.87         7.96 o
  -3  15  10         45.00         38.30         4.65 o
  -2  15  10        330.13        339.63        11.11 o
  -1  15  10          0.32          5.13         5.26 o
   0  15  10        489.20        474.21        13.26 o
  -4  16  10         19.32         25.11         6.08 o
  -3  16  10         34.01         38.31         4.92 o
  -2  16  10         82.41         79.18         5.25 o
  -1  16  10        249.18        241.25        10.86 o
  -8   1  11        206.67        194.51         6.86 o
  -7   1  11        150.31        156.21         5.54 o
  -6   1  11         35.68         35.30         3.52 o
  -5   1  11         14.30         14.89         3.29 o
  -4   1  11        960.21        920.25        10.79 o
  -3   1  11       1206.81       1223.84        12.05 o
  -2   1  11         17.43         20.01         2.77 o
  -1   1  11         44.05         48.53         3.95 o
   0   1  11          3.83          7.84         2.61 o
   1   1  11        558.55        575.25         8.73 o
   2   1  11         39.26         37.53         3.94 o
   3   1  11        404.24        402.58         9.71 o
  -8   2  11        310.84        302.93         8.60 o
  -7   2  11        410.13        398.09        10.24 o
  -6   2  11        224.32        219.46         7.27 o
  -5   2  11       1163.15       1129.26        12.42 o
  -4   2  11        833.92        816.41        11.17 o
  -3   2  11        705.86        677.67         9.32 o
  -2   2  11        373.25        396.58         7.10 o
  -1   2  11        113.11        108.11         3.85 o
   0   2  11        358.72        374.91         8.19 o
   1   2  11        716.58        722.41         9.44 o
   2   2  11        210.21        218.26         8.17 o
   3   2  11        102.39        115.03         7.42 o
  -8   3  11         50.61         51.41         4.38 o
  -7   3  11         43.54         42.28         4.88 o
  -6   3  11       1598.30       1645.58        19.40 o
  -5   3  11         61.63         64.29         4.11 o
  -4   3  11          6.68          6.79         2.91 o
  -3   3  11       2225.16       2204.05        18.49 o
  -2   3  11          9.39          6.59         2.79 o
  -1   3  11         17.27         19.34         2.80 o
   0   3  11       2119.03       2103.41        18.33 o
   1   3  11         59.34         67.26         4.12 o
   2   3  11         70.08         80.18         4.84 o
   3   3  11       1167.05       1204.20        16.34 o
  -8   4  11        304.97        313.03         9.56 o
  -7   4  11       1173.51       1151.94        16.37 o
  -6   4  11        243.33        250.85         7.75 o
  -5   4  11         66.74         81.31         3.97 o
  -4   4  11        422.16        409.97         9.10 o
  -3   4  11        610.93        648.84        10.07 o
  -2   4  11       2333.27       2276.43        19.54 o
  -1   4  11        602.68        598.90        15.74 o
   0   4  11        117.75        113.10         4.14 o
   1   4  11        508.17        506.91         9.17 o
   2   4  11         79.36         88.87         4.79 o
   3   4  11        616.18        613.07        12.68 o
  -8   5  11        173.13        162.86         7.87 o
  -7   5  11        246.33        258.24        14.08 o
  -6   5  11       2742.27       2711.55        37.96 o
  -5   5  11         10.96         12.71         2.71 o
  -4   5  11        342.65        313.23         8.12 o
  -3   5  11       1032.15        976.68        17.31 o
  -2   5  11       1357.49       1339.19        14.57 o
  -1   5  11        674.26        654.22        12.66 o
   0   5  11       2836.38       2858.01        20.04 o
   1   5  11        247.33        254.08         7.70 o
   2   5  11        262.20        285.64         9.12 o
   3   5  11        115.39        115.42         5.70 o
  -8   6  11         40.08         38.56         5.24 o
  -7   6  11        159.64        166.99         9.02 o
  -6   6  11        330.48        334.05        17.59 o
  -5   6  11          7.96          9.99         2.80 o
  -4   6  11          0.70         -1.31         2.63 o
  -3   6  11       1057.75       1003.04        12.30 o
  -2   6  11          1.48          4.82         4.16 o
  -1   6  11          0.63         -3.14         3.14 o
   0   6  11         41.51         37.71         3.61 o
   1   6  11          3.08          5.38         3.34 o
   2   6  11        147.67        134.31         4.79 o
  -7   7  11        407.18        408.12        13.08 o
  -6   7  11          0.06         -3.18         5.03 o
  -5   7  11        663.31        656.75         9.32 o
  -4   7  11         12.12         20.77         3.25 o
  -3   7  11        328.01        340.01         8.32 o
  -2   7  11         26.87         25.04         3.71 o
  -1   7  11       1163.54       1195.74        14.46 o
   0   7  11        129.27        132.20         5.21 o
   1   7  11        674.22        693.86        12.79 o
   2   7  11        185.15        186.35         6.71 o
  -7   8  11        347.09        314.50        12.13 o
  -6   8  11         49.28         34.84         6.96 o
  -5   8  11        214.82        226.25         7.05 o
  -4   8  11         65.30         78.04         3.77 o
  -3   8  11         58.02         67.93         4.15 o
  -2   8  11        751.45        736.88        11.36 o
  -1   8  11        350.06        358.31         9.41 o
   0   8  11          3.08          4.67         3.20 o
   1   8  11          1.38         -3.20         3.20 o
   2   8  11          3.06          1.06         3.76 o
  -7   9  11        904.21        910.31        17.94 o
  -6   9  11        269.28        276.59        13.65 o
  -5   9  11        222.58        209.31         6.07 o
  -4   9  11       1613.83       1653.42        21.27 o
  -3   9  11         24.13         27.59         3.48 o
  -2   9  11          9.41         14.64         3.47 o
  -1   9  11       1298.63       1320.34        15.38 o
   0   9  11        157.08        148.61         5.73 o
   1   9  11         26.94         27.03         4.15 o
   2   9  11       1073.71       1072.50        14.42 o
  -7  10  11        301.48        306.43         9.68 o
  -6  10  11          1.68         -1.27         5.66 o
  -5  10  11        425.94        427.89         7.51 o
  -4  10  11        149.63        147.93         6.14 o
  -3  10  11        106.35         95.57         4.57 o
  -2  10  11        612.51        614.73        10.77 o
  -1  10  11        558.97        566.33        10.86 o
   0  10  11        330.00        355.33         8.49 o
   1  10  11        389.52        393.96         9.06 o
   2  10  11         73.66         72.37         5.38 o
  -6  11  11         14.82         21.84         6.63 o
  -5  11  11        183.04        184.20         7.32 o
  -4  11  11       1561.08       1605.92        15.85 o
  -3  11  11       1038.36       1029.78        12.10 o
  -2  11  11         60.57         69.82         3.97 o
  -1  11  11         60.00         66.50         4.91 o
   0  11  11          3.47          8.60         4.02 o
   1  11  11        140.43        141.22         5.00 o
  -6  12  11        311.35        294.01        14.35 o
  -5  12  11        150.09        149.24         7.10 o
  -4  12  11         22.14         27.75         3.66 o
  -3  12  11        328.62        327.46         7.83 o
  -2  12  11        400.85        407.71         8.60 o
  -1  12  11          2.43          3.11         3.77 o
   0  12  11        270.83        271.67         9.10 o
   1  12  11         46.49         48.73         4.97 o
  -5  13  11         21.52         33.47         6.11 o
  -4  13  11         29.65         27.87         3.57 o
  -3  13  11         87.22         82.85         5.22 o
  -2  13  11        602.80        598.16        12.54 o
  -1  13  11         60.71         74.83         4.91 o
   0  13  11         13.28         13.64         4.56 o
  -5  14  11        278.92        253.14        11.56 o
  -4  14  11          3.46          0.66         3.65 o
  -3  14  11        111.94        121.01         5.97 o
  -2  14  11          3.88          7.75         4.90 o
  -1  14  11        248.56        248.63        11.04 o
   0  14  11          0.78          7.64         5.33 o
  -4  15  11        884.61        895.72        14.66 o
  -3  15  11        161.49        175.40         7.18 o
  -2  15  11          0.76         -2.60         4.91 o
  -1  15  11        956.99        919.71        16.92 o
  -8   0  12        300.29        291.78         9.68 o
  -7   0  12         15.55         22.78         7.31 o
  -6   0  12       1393.13       1359.66        22.66 o
  -5   0  12        563.54        564.03        13.62 o
  -4   0  12       1378.00       1346.24        18.15 o
  -3   0  12       2687.76       2581.95        27.68 o
  -2   0  12         74.46         82.01         9.98 o
  -1   0  12        728.95        742.54        13.93 o
   0   0  12        994.62       1026.82        16.80 o
   1   0  12       2857.88       2907.04        27.69 o
   2   0  12        324.80        344.85        11.52 o
  -8   1  12        116.81        119.73         5.57 o
  -7   1  12        430.32        447.76        10.47 o
  -6   1  12       1627.74       1630.30        19.00 o
  -5   1  12        840.41        827.93        13.68 o
  -4   1  12       1056.04       1077.82        12.35 o
  -3   1  12        757.03        755.88        10.22 o
  -2   1  12        660.98        649.09         9.45 o
  -1   1  12         59.75         77.73         3.84 o
   0   1  12       1177.43       1187.11        11.65 o
   1   1  12       1923.90       1930.54        18.36 o
   2   1  12         91.42         99.05         4.33 o
  -8   2  12         50.15         43.20         5.16 o
  -7   2  12         56.17         48.91         3.44 o
  -6   2  12        804.29        828.98        13.30 o
  -5   2  12        466.59        453.81        13.07 o
  -4   2  12         68.58         74.29         5.05 o
  -3   2  12        237.46        213.51         7.69 o
  -2   2  12        254.86        260.41         7.81 o
  -1   2  12        182.39        214.45         7.41 o
   0   2  12        419.61        428.41         7.96 o
   1   2  12        415.41        409.47         8.66 o
   2   2  12          9.43          2.41         3.82 o
  -7   3  12        900.97        911.53        14.96 o
  -6   3  12         14.55         15.06         3.79 o
  -5   3  12        843.03        835.98        12.99 o
  -4   3  12          8.45         10.13         3.35 o
  -3   3  12       1068.76       1025.76        13.85 o
  -2   3  12        644.56        649.57        10.97 o
  -1   3  12        106.42        131.41         5.58 o
   0   3  12        315.41        327.13         8.14 o
   1   3  12          1.50          1.58         3.50 o
   2   3  12        156.39        147.63         4.92 o
  -7   4  12        357.45        346.21        10.48 o
  -6   4  12         59.11         56.13         4.31 o
  -5   4  12          8.57          8.73         3.39 o
  -4   4  12        523.38        513.17        10.00 o
  -3   4  12         22.01         22.37         4.38 o
  -2   4  12         61.49         74.27         4.18 o
  -1   4  12        305.36        306.36         9.22 o
   0   4  12         41.07         37.51         3.90 o
   1   4  12        286.88        310.33         8.31 o
   2   4  12        496.76        495.78         9.83 o
  -7   5  12         56.60         74.41         5.31 o
  -6   5  12        179.77        187.58         9.05 o
  -5   5  12        814.57        803.00        11.93 o
  -4   5  12         33.36         34.80         4.02 o
  -3   5  12        276.19        296.23         9.13 o
  -2   5  12        236.60        231.60         8.39 o
  -1   5  12        100.94        102.79         5.95 o
   0   5  12        202.11        202.37         9.24 o
   1   5  12        154.32        164.25         7.87 o
   2   5  12          0.01         -1.13         3.86 o
  -7   6  12        951.92        961.57        18.20 o
  -6   6  12        740.89        769.86        14.77 o
  -5   6  12         24.26         28.17         3.86 o
  -4   6  12        336.44        336.24         9.19 o
  -3   6  12        988.61        972.51        13.77 o
  -2   6  12       1018.23        982.02        13.31 o
  -1   6  12       1361.52       1389.14        16.92 o
   0   6  12        723.92        740.17        11.21 o
   1   6  12        109.96        113.79         6.34 o
   2   6  12        523.69        529.57        10.62 o
  -7   7  12        145.32        143.35         7.70 o
  -6   7  12        466.59        501.31        21.71 o
  -5   7  12        920.25        876.97        12.45 o
  -4   7  12         89.53         95.09         4.10 o
  -3   7  12       1064.57       1048.22        20.05 o
  -2   7  12       1317.62       1333.88        15.43 o
  -1   7  12        234.94        247.70         8.97 o
   0   7  12       1210.27       1201.72        13.79 o
   1   7  12        202.04        196.57         7.69 o
  -7   8  12          4.37          4.18         5.29 o
  -6   8  12        239.24        225.20        13.15 o
  -5   8  12        264.88        240.61        10.96 o
  -4   8  12         24.22         27.94         3.72 o
  -3   8  12        690.23        713.47        12.17 o
  -2   8  12        360.02        354.70         9.36 o
  -1   8  12        209.96        210.66         8.75 o
   0   8  12        323.67        326.38         8.72 o
   1   8  12        342.01        341.42         9.02 o
  -6   9  12        689.92        656.06        18.18 o
  -5   9  12        633.13        623.53        10.67 o
  -4   9  12        746.06        776.39        11.32 o
  -3   9  12         45.61         50.41         4.36 o
  -2   9  12        238.03        233.66         8.53 o
  -1   9  12         39.91         39.89         4.63 o
   0   9  12        875.10        896.31        12.19 o
   1   9  12        331.65        343.18         9.97 o
  -6  10  12         90.37         93.96         7.77 o
  -5  10  12        395.68        386.55        11.18 o
  -4  10  12        336.64        316.85         8.75 o
  -3  10  12         52.38         54.41         4.40 o
  -2  10  12        553.57        551.27        10.82 o
  -1  10  12        795.08        824.16        21.09 o
   0  10  12        168.33        167.18         7.80 o
  -6  11  12         39.83         44.29         8.01 o
  -5  11  12        209.47        220.11         7.79 o
  -4  11  12         64.93         64.08         4.31 o
  -3  11  12          4.45          4.66         3.47 o
  -2  11  12        499.78        501.34         9.58 o
  -1  11  12          5.02          5.80         4.24 o
   0  11  12        159.56        152.38         7.44 o
  -5  12  12          0.05          1.15         3.20 o
  -4  12  12       1892.08       1910.02        18.29 o
  -3  12  12          4.01         -0.10         3.62 o
  -2  12  12        157.33        147.25         5.89 o
  -1  12  12        525.83        527.58        11.08 o
  -4  13  12          7.16          8.74         3.60 o
  -3  13  12         68.64         77.72         6.67 o
  -2  13  12         57.13         60.04         5.15 o
  -1  13  12        328.95        333.52         9.58 o
  -7   1  13        152.74        167.16         6.58 o
  -6   1  13        649.09        678.86        12.94 o
  -5   1  13         10.67         15.58         4.10 o
  -4   1  13          5.09          1.17         3.14 o
  -3   1  13         90.86         73.39         4.28 o
  -2   1  13        128.84        147.54         5.76 o
  -1   1  13        523.26        542.28        10.82 o
   0   1  13        624.55        637.33         9.87 o
   1   1  13         13.27          9.12         3.64 o
  -7   2  13        255.99        263.32         7.73 o
  -6   2  13       1239.68       1299.79        19.11 o
  -5   2  13       1231.58       1232.60        17.04 o
  -4   2  13        365.62        335.46         9.14 o
  -3   2  13        270.82        276.20         8.48 o
  -2   2  13        470.87        438.36        10.15 o
  -1   2  13          7.47         10.51         3.96 o
   0   2  13        754.97        765.80        11.11 o
   1   2  13        962.97       1000.63        13.53 o
  -7   3  13        440.72        402.33         8.61 o
  -6   3  13       1400.71       1371.13        17.86 o
  -5   3  13        365.10        348.63         9.93 o
  -4   3  13        443.88        425.61         9.87 o
  -3   3  13        654.12        656.87        15.44 o
  -2   3  13       1057.10       1079.72        15.47 o
  -1   3  13        227.38        214.73         8.63 o
   0   3  13        770.86        746.87        11.65 o
   1   3  13        383.01        380.71         9.61 o
  -7   4  13       1009.94        979.31        16.22 o
  -6   4  13        179.20        193.34         9.82 o
  -5   4  13          9.14          3.93         3.90 o
  -4   4  13        272.90        271.12         8.71 o
  -3   4  13       1831.31       1795.13        19.42 o
  -2   4  13       1370.20       1410.58        17.58 o
  -1   4  13        633.31        667.19        12.10 o
   0   4  13        181.17        179.74         6.85 o
   1   4  13         77.48         76.07         5.22 o
  -7   5  13          1.70          3.76         4.60 o
  -6   5  13        437.60        445.41        10.36 o
  -5   5  13        417.45        399.86         9.64 o
  -4   5  13        189.34        185.86         7.92 o
  -3   5  13       1665.01       1727.60        19.08 o
  -2   5  13        329.96        335.35        10.42 o
  -1   5  13          5.09          1.85         3.76 o
   0   5  13        609.38        622.91        10.87 o
   1   5  13       1054.20       1081.15        14.46 o
  -6   6  13         90.51        113.96         9.97 o
  -5   6  13         36.18         32.90         4.41 o
  -4   6  13        237.62        249.76         9.05 o
  -3   6  13         97.61         92.16         4.94 o
  -2   6  13         62.96         73.25         5.56 o
  -1   6  13        130.47        123.53         5.12 o
   0   6  13          0.95          0.87         3.91 o
  -6   7  13        355.91        364.26        10.92 o
  -5   7  13        154.51        144.76         6.22 o
  -4   7  13        609.16        618.07        11.60 o
  -3   7  13          6.08         10.64         4.11 o
  -2   7  13        468.75        469.89        11.44 o
  -1   7  13        247.08        258.10        10.93 o
   0   7  13        154.60        173.56         8.03 o
  -6   8  13         98.71        105.57         9.29 o
  -5   8  13        304.62        332.96         9.05 o
  -4   8  13        276.28        285.75         8.43 o
  -3   8  13        516.93        509.02        11.32 o
  -2   8  13        939.35        982.32        15.11 o
  -1   8  13         63.98         65.36         6.81 o
   0   8  13          6.61          7.49         4.60 o
  -5   9  13          3.62          1.28         3.70 o
  -4   9  13       1215.56       1227.63        14.64 o
  -3   9  13        464.81        452.38        10.82 o
  -2   9  13         38.90         26.12         4.91 o
  -1   9  13       1056.59       1069.49        15.00 o
  -5  10  13       1055.60       1125.34        16.53 o
  -4  10  13          7.14          9.55         3.90 o
  -3  10  13         72.18         74.47         4.84 o
  -2  10  13        349.45        339.09        14.54 o
  -1  10  13         26.63         35.79         5.02 o
  -4  11  13        223.02        219.12         7.79 o
  -3  11  13        101.95         96.99         4.70 o
  -2  11  13        137.99        126.48         5.47 o
  -6   0  14       1115.00       1182.55        26.84 o
  -5   0  14        675.02        712.06        21.93 o
  -4   0  14         12.41         15.20         5.98 o
  -3   0  14        877.14        843.77        19.69 o
  -2   0  14       1676.26       1687.27        24.11 o
  -1   0  14        119.30        109.47         7.81 o
   0   0  14       1716.46       1733.78        29.83 o
  -6   1  14        683.59        701.83        14.84 o
  -5   1  14         37.90         31.27         5.53 o
  -4   1  14         21.19         22.56         3.96 o
  -3   1  14        182.35        195.70         8.17 o
  -2   1  14         63.35         70.37         5.25 o
  -1   1  14          1.04          6.42         4.21 o
   0   1  14        633.98        649.28        23.73 o
  -6   2  14        153.85        151.44         6.91 o
  -5   2  14        609.48        581.88        14.34 o
  -4   2  14        450.45        424.10        11.43 o
  -3   2  14       1235.01       1253.86        16.63 o
  -2   2  14        624.90        608.36        11.72 o
  -1   2  14        172.13        183.03         7.49 o
   0   2  14         30.51         32.28         6.99 o
  -6   3  14         17.02         16.08         4.59 o
  -5   3  14          0.35          4.73         4.72 o
  -4   3  14         26.88         28.62         4.57 o
  -3   3  14         41.20         47.15         5.24 o
  -2   3  14          1.49          1.20         4.33 o
  -1   3  14         22.39         25.12         5.21 o
  -6   4  14         12.56          6.47         4.25 o
  -5   4  14         52.62         47.33         6.28 o
  -4   4  14         19.03          9.56         4.20 o
  -3   4  14        408.44        421.58        10.93 o
  -2   4  14         49.23         52.75         5.55 o
  -1   4  14       1056.22       1092.57        16.64 o
  -6   5  14        122.82        126.08         9.39 o
  -5   5  14        236.02        232.32         9.70 o
  -4   5  14         17.70         15.62         4.34 o
  -3   5  14        327.97        328.29        10.21 o
  -2   5  14        141.91        138.02         7.34 o
  -1   5  14         77.50         91.61         7.79 o
  -5   6  14        214.61        214.43        10.18 o
  -4   6  14       1218.08       1243.52        16.28 o
  -3   6  14        278.51        289.07         9.87 o
  -2   6  14          1.23          1.63         4.51 o
  -1   6  14        199.48        187.65        12.84 o
  -5   7  14        740.97        757.14        14.25 o
  -4   7  14        128.27        120.28         5.36 o
  -3   7  14        512.14        530.19        12.57 o
  -2   7  14         74.36         68.56         6.05 o
  -4   8  14          8.20         11.61         4.05 o
  -3   8  14        140.08        139.30         8.92 o
  -2   8  14        242.59        237.53         9.86 o
  -4   1  15         28.29         32.14         5.80 o
  -3   1  15         57.26         74.62         5.13 o
  -2   1  15        287.22        292.50        11.23 o
  -4   2  15          0.95          1.11         4.70 o
  -3   2  15       1149.99       1133.56        16.56 o
  -4   3  15        191.43        192.55        11.99 o
  -3   3  15        414.47        417.45        13.24 o
                                                
